# Supplementary material for: The Temporal Transcriptomic Response of Pinus massoniana Seedlings to Phosphorus Deficiency
Source: PLoS One. 2014 Aug 28;9(8):e105068. doi: 10.1371/journal.pone.0105068 (PMC4148236; doi:10.1371/journal.pone.0105068)
Supplement: Table S1 — Transcripts differentially expressed during different durations of Pi-deficiency stress experienced by P1 seedlings. Values are normalized against the microarray data (P<0.05) and log 2 transformed. Where possible, annotations are included. (XLS) [file pone.0105068.s001.xls]

## Sheet: 1
Supplementary Table 1: Transcripts differentially expressed during different durations of Pi-deficiency stress experienced by P1 seedlings. Values are normalized against the microarray data (P <0.05) and log 2 transformed. Where possible, annotations are included.
Seq. Name	P1-12dvsCK-12d	P1-24dvsCK-24d	P1-48dvsCK-48d	P1-60dvsCK-60d	Seq. Description	Seq. Length	#Hits	min. eValue	mean Similarity	#GOs	GOs	Enzyme Codes	InterProScan
comp450504_c0_seq1	1.19179	0.949496	0.801052	1.62544	---NA---	304	0			0	-		SignalP-NN(euk) (SIGNALP), tmhmm (TMHMM)
comp19529_c0_seq1	0.933813	2.63622	2.39601	2.28849	unknown	488	1	9.40019e-14	0.65	2	P:regulation of transcription, DNA-dependent; F:DNA binding		no IPS match
comp30096_c0_seq7	4.25085	1.42428	1.96892	2.25178	stearoyl-acp desaturase	362	2	1.59231e-10	0.58	1	P:lipid metabolic process	-	SignalP-NN(euk) (SIGNALP)
comp28021_c0_seq12	1.83292	1.37079	1.53829	0.383588	methyltransferase ddb_g0268948-like	1085	20	4.67683e-119	0.696	2	P:methylation; F:methyltransferase activity	EC:2.1.1.0	G3DSA:3.40.50.150 (GENE3D), PTHR31166 (PANTHER), PTHR31166:SF0 (PANTHER), SSF53335 (SUPERFAMILY)
comp274080_c0_seq1	1.50549	0.322646	1.14035	1.12054	---NA---	210	0			0	-		no IPS match
comp345745_c0_seq1	2.14381	2.27539	0.349519	3.15353	---NA---	311	0			0	-		SignalP-NN(euk) (SIGNALP), tmhmm (TMHMM)
comp25305_c0_seq1	1.40263	0.79601	2.08181	1.98119	pr10 protein	892	20	1.8482e-111	0.853	2	P:response to biotic stimulus; P:defense response	-	IPR000916 (PFAM); IPR023393 (G3DSA:3.30.530.GENE3D); IPR024948 (SMART); IPR024949 (PRINTS); SSF55961 (SUPERFAMILY)
comp28673_c0_seq3	3.23531	0.707825	3.65226	1.64424	---NA---	358	0			0	-		no IPS match
comp148531_c0_seq1	1.4608	0.253268	2.27607	1.60598	pinus taeda anonymous locus 0_184_01 genomic sequence	308	20	1.49613e-20	0.739	3	P:protein phosphorylation; F:protein serine/threonine kinase activity; P:serine family amino acid metabolic process	EC:2.7.11.0	PTHR24420 (PANTHER), PTHR24420:SF314 (PANTHER)
comp174201_c0_seq1	1.06014	0.662801	1.58434	0.945911	---NA---	561	0			0	-		SignalP-NN(euk) (SIGNALP)
comp30368_c0_seq17	1.8567	1.04304	0.908218	0.388395	uncharacterized loc101204960	1087	20	1.22334e-78	0.598	1	C:mitochondrion		IPR019324 (PANTHER)
comp13205_c0_seq2	1.98988	1.27027	0.229143	1.36713	---NA---	308	0			0	-		SignalP-NN(euk) (SIGNALP), tmhmm (TMHMM)
comp16177_c0_seq1	2.77894	1.11569	3.81832	1.43529	pleiotropic drug resistance protein 1-like	1139	20	0	0.8715	13	P:response to ozone; F:heme-transporting ATPase activity; F:organic phosphonate transmembrane-transporting ATPase activity; P:ATP catabolic process; P:lead ion transport; F:ATP binding; F:polyamine-transporting ATPase activity; P:abscisic acid transport; C:plasma membrane; P:heme transport; P:organic phosphonate transport; P:organophosphate ester transport; P:polyamine transport	EC:3.6.3.41; EC:3.6.3.28; EC:3.6.3.31	IPR013525 (PFAM); IPR027417 (SUPERFAMILY); G3DSA:3.40.50.300 (GENE3D), PTHR19241 (PANTHER), PTHR19241:SF10 (PANTHER), tmhmm (TMHMM)
comp23468_c0_seq2	2.12347	3.0849	0.616366	2.98726	---NA---	304	0			0	-		SignalP-NN(euk) (SIGNALP)
comp28910_c1_seq2	3.77083	4.27695	2.91166	3.99034	class vii chitinase	1220	20	1.41112e-133	0.859	3	F:chitinase activity; P:chitin catabolic process; P:cell wall macromolecule catabolic process	EC:3.2.1.14	IPR000726 (PFAM); IPR016283 (PIR); IPR023346 (SUPERFAMILY); G3DSA:1.10.530.10 (GENE3D), G3DSA:3.30.20.10 (GENE3D), PTHR22595 (PANTHER), PTHR22595:SF7 (PANTHER), SignalP-NN(euk) (SIGNALP), tmhmm (TMHMM)
comp81_c0_seq1	1.25157	1.68189	1.25782	1.26272	---NA---	409	0			0	-		no IPS match
comp28774_c0_seq1	2.35503	2.21726	1.75383	0.346354	serine carboxypeptidase-like protein	2226	20	0	0.691	2	F:serine-type carboxypeptidase activity; P:proteolysis	EC:3.4.16.0	IPR001563 (PRINTS); IPR018202 (PROSITE); G3DSA:3.40.50.1820 (GENE3D), PTHR11802:SF8 (PANTHER), SignalP-NN(euk) (SIGNALP), tmhmm (TMHMM), SSF53474 (SUPERFAMILY)
comp30370_c0_seq4	1.25707	1.73099	0.3031	2.11777	pinus taeda anonymous locus 0_8149_02 genomic sequence	289	20	7.97891e-30	0.8045	5	F:heme binding; F:peroxidase activity; P:oxidation-reduction process; P:response to oxidative stress; P:peroxidase reaction	EC:1.11.1.7	IPR000823 (PRINTS); IPR002016 (PROFILE); IPR010255 (SUPERFAMILY); IPR019794 (PROSITE); G3DSA:1.10.520.10 (GENE3D), PTHR31388 (PANTHER), PTHR31388:SF0 (PANTHER), tmhmm (TMHMM)
comp29652_c0_seq1	0.405274	1.67788	1.24021	2.59163	nbs lrr	291	20	1.61209e-19	0.5945	7	P:defense response; F:ATP binding; F:ADP binding; F:nucleotide binding; F:nucleoside-triphosphatase activity; P:signal transduction; C:intracellular		no IPS match
comp30887_c0_seq2	1.3489	1.02942	1.92504	1.62111	stilbene partial	1614	20	0	0.9395	6	C:cytoplasm; P:response to stress; F:pinosylvin synthase activity; P:coumarin biosynthetic process; P:lignin biosynthetic process; P:stilbene biosynthetic process	EC:2.3.1.146	IPR001099 (PFAM); IPR011141 (PIR); IPR012328 (PFAM); IPR016038 (G3DSA:3.40.47.GENE3D); IPR016039 (SUPERFAMILY); IPR018088 (PROSITE); PTHR31565 (PANTHER)
comp29129_c0_seq4	3.12359	2.15598	1.35533	1.91993	pr-4 protein	731	20	1.21186e-86	0.775	3	P:defense response to fungus; P:defense response to bacterium; P:defense response, incompatible interaction	-	IPR001153 (PRODOM); IPR009009 (SUPERFAMILY); IPR014733 (G3DSA:2.40.40.GENE3D); IPR018226 (PROSITE); PTHR22595 (PANTHER), PTHR22595:SF1 (PANTHER), SignalP-NN(euk) (SIGNALP), tmhmm (TMHMM)
comp28147_c0_seq1	1.61102	2.6591	0.911251	1.65383	cytochrome p450	631	20	1.36369e-26	0.8355	11	P:regulation of meristem growth; F:flavonoid 3',5'-hydroxylase activity; F:electron carrier activity; P:positive regulation of cell division; P:inflorescence development; F:heme binding; P:leaf development; P:carpel morphogenesis; F:oxygen binding; P:oxidation-reduction process; P:electron transport	EC:1.14.13.88	no IPS match
comp29118_c0_seq3	2.22906	1.53605	0.922866	1.65151	transcription factor partial	767	20	3.99628e-54	0.7055	1	F:sequence-specific DNA binding transcription factor activity		IPR001471 (G3DSA:3.30.730.GENE3D)
comp28024_c0_seq2	2.4002	0.838921	1.40419	1.86311	major facilitator protein	1922	20	3.87904e-112	0.568	2	F:molecular_function; P:biological_process		no IPS match
comp30649_c1_seq2	2.54889	2.99583	2.60848	3.47466	probably inactive leucine-rich repeat receptor-like protein kinase at2g25790-like	1230	20	1.47337e-64	0.5735	4	P:cellular process; F:transferase activity, transferring phosphorus-containing groups; C:plasma membrane; F:protein binding	-	IPR001611 (PFAM); IPR003591 (SMART); IPR013210 (PFAM); IPR025875 (PFAM); PR00019 (PRINTS), G3DSA:3.80.10.10 (GENE3D), PTHR24420 (PANTHER), PTHR24420:SF44 (PANTHER), PF13855 (PFAM), SM00365 (SMART), SignalP-NN(euk) (SIGNALP), tmhmm (TMHMM), SSF52058 (SUPERFAMILY)
comp20223_c0_seq1	1.25853	1.76457	1.48905	1.01359	ankyrin repeat domain-containing protein 13b-like	1424	20	5.39144e-146	0.8675	2	C:plasma membrane; F:protein binding	-	IPR002110 (PROFILE); IPR020683 (G3DSA:1.25.40.GENE3D); IPR021832 (PANTHER); PTHR12447:SF0 (PANTHER), PF13857 (PFAM)
comp29647_c0_seq1	2.4307	0.594742	1.5904	0.936661	heat shock protein 70	2687	20	0	0.9625	2	F:ATP binding; P:response to stress	-	IPR013126 (PRINTS); IPR018181 (PROSITE); G3DSA:1.20.1270.10 (GENE3D), G3DSA:2.60.34.10 (GENE3D), G3DSA:3.30.30.30 (GENE3D), G3DSA:3.30.420.40 (GENE3D), G3DSA:3.90.640.10 (GENE3D), PTHR19375 (PANTHER), SSF100920 (SUPERFAMILY), SSF100934 (SUPERFAMILY), SSF53067 (SUPERFAMILY)
comp126178_c0_seq1	1.55683	0.843082	3.26419	3.42405	---NA---	392	0			0	-		no IPS match
comp278253_c0_seq1	2.13842	0.469721	1.93378	1.14049	---NA---	840	0			0	-		SignalP-NN(euk) (SIGNALP), tmhmm (TMHMM)
comp30585_c0_seq3	0.564542	0.711871	1.68536	1.88484	nac domain ipr003441	1080	20	5.30496e-91	0.7835	7	P:organ senescence; F:sequence-specific DNA binding transcription factor activity; F:DNA binding; P:amino acid transport; P:regulation of transcription, DNA-dependent; C:transcription factor complex;	-	no IPS match
comp31288_c0_seq8	1.63331	0.945684	1.07513	0.364018	serine threonine-protein kinase	1152	20	1.42351e-88	0.4895	1	F:kinase activity	-	IPR002902 (PFAM); IPR013320 (G3DSA:2.60.120.GENE3D); PTHR32201 (PANTHER), tmhmm (TMHMM)
comp24026_c0_seq1	3.89782	1.95624	3.22036	2.56457	---NA---	314	0			0	-		no IPS match
comp31295_c0_seq4	2.53898	1.97312	1.39926	0.292847	udp-glycosyltransferase superfamily protein	1930	20	0	0.6725	2	F:transferase activity, transferring hexosyl groups; P:metabolic process	EC:2.4.1.0	IPR002213 (PANTHER); G3DSA:3.40.50.2000 (GENE3D), PTHR11926:SF15 (PANTHER), SSF53756 (SUPERFAMILY)
comp30662_c0_seq1	1.85841	1.48744	0.523536	0.94494	glycosyl hydrolase-like partial	259	20	9.93655e-36	0.75	7	F:hydrolase activity, hydrolyzing O-glycosyl compounds; P:carbohydrate metabolic process; F:cation binding; P:response to abiotic stimulus; P:response to stress; P:response to other organism; C:cell periphery	EC:3.2.1.0	IPR000490 (PFAM); IPR013781 (G3DSA:3.20.20.GENE3D); IPR017853 (SUPERFAMILY); PTHR32227 (PANTHER), PTHR32227:SF33 (PANTHER)
comp243308_c0_seq1	1.23583	1.8653	0.97669	1.50057	---NA---	222	0			0	-		tmhmm (TMHMM)
comp266870_c0_seq1	1.45042	1.28451	1.18772	0.266972	probable lrr receptor-like serine threonine-protein kinase at1g56130-like	437	20	5.42923e-20	0.6525	5	F:kinase activity; C:intracellular membrane-bounded organelle; C:cytoplasmic part; P:metabolic process; C:membrane	-	PTHR24420 (PANTHER), PTHR24420:SF71 (PANTHER), SignalP-NN(euk) (SIGNALP), tmhmm (TMHMM)
comp216440_c0_seq1	3.84371	2.88335	2.41293	4.13005	pinus taeda anonymous locus 0_13209_02 genomic sequence	266	15	1.00294e-10	0.7407	2	P:metal ion transport; F:metal ion binding	-	SignalP-NN(euk) (SIGNALP)
comp31393_c1_seq1	1.24793	0.984119	1.70611	1.24199	probable leucine-rich repeat receptor-like protein kinase at5g49770-like	3537	20	0	0.683	10	P:protein phosphorylation; F:protein serine/threonine kinase activity; ; P:signal transduction; P:xylan metabolic process; P:cell wall biogenesis; P:serine family amino acid metabolic process; F:ATP binding; F:protein binding; F:protein tyrosine kinase activity	EC:2.7.11.0	IPR000719 (PROFILE); IPR001245 (PFAM); IPR001611 (PFAM); IPR002290 (SMART); IPR008271 (PROSITE); IPR011009 (SUPERFAMILY); IPR013210 (PFAM); IPR013320 (G3DSA:2.60.120.GENE3D); IPR017441 (PROSITE); IPR020635 (SMART); G3DSA:1.10.510.10 (GENE3D), G3DSA:3.30.200.20 (GENE3D), G3DSA:3.80.10.10 (GENE3D), PTHR24420 (PANTHER), PTHR24420:SF444 (PANTHER), PF13516 (PFAM), SignalP-NN(euk) (SIGNALP), tmhmm (TMH…
comp453172_c0_seq1	0.825998	1.6531	1.59796	0.688956	---NA---	258	0			0	-		no IPS match
comp20693_c0_seq1	1.51045	1.19034	2.1559	0.428739	---NA---	230	0			0	-		no IPS match
comp13914_c0_seq1	2.39796	1.48434	0.565761	1.9524	probable inactive purple acid phosphatase 1-like	692	20	3.01494e-21	0.5145	3	F:metal ion binding; F:hydrolase activity; F:acid phosphatase activity		SignalP-NN(euk) (SIGNALP), tmhmm (TMHMM)
comp28926_c0_seq1	4.48245	1.31092	4.01911	1.46741	oligopeptidase a-like	2456	20	0	0.8815	8	F:metal ion binding; P:methylglyoxal catabolic process to D-lactate; F:metalloendopeptidase activity; P:response to cadmium ion; C:chloroplast stroma; P:proteolysis; C:cytosol; C:apoplast	EC:3.4.24.0	IPR001567 (PFAM); IPR024077 (G3DSA:1.10.1370.GENE3D); IPR024079 (G3DSA:3.40.390.GENE3D); IPR024080 (G3DSA:1.20.1050.GENE3D); PTHR11804 (PANTHER), PTHR11804:SF7 (PANTHER), SSF55486 (SUPERFAMILY)
comp29306_c0_seq1	1.4464	1.03031	0.510363	1.19156	cysteine-rich receptor-like protein kinase 42	831	20	1.60365e-53	0.7005	4	C:cytoplasmic membrane-bounded vesicle; F:protein kinase activity; F:ATP binding; P:protein phosphorylation	-	IPR000719 (PFAM); IPR011009 (SUPERFAMILY); G3DSA:1.10.510.10 (GENE3D), PTHR24420 (PANTHER), PTHR24420:SF360 (PANTHER)
comp22256_c0_seq1	3.62849	2.22417	1.71375	0.561837	---NA---	326	0			0	-		no IPS match
comp17911_c0_seq2	2.12545	0.636108	1.82803	1.10185	protein	1699	20	1.8802e-30	0.769	4	F:zinc ion binding; F:nucleic acid binding; C:intracellular; F:nucleotide binding	-	IPR001876 (G3DSA:4.10.1060.GENE3D); PTHR23238 (PANTHER), PTHR23238:SF15 (PANTHER), SSF90209 (SUPERFAMILY)
comp30721_c0_seq1	1.17917	1.9997	1.99075	1.83884	protein aig1-like	1125	20	6.03797e-115	0.692	1	F:GTP binding		IPR006703 (PFAM); IPR027417 (SUPERFAMILY); G3DSA:3.40.50.300 (GENE3D), PTHR10903 (PANTHER), PTHR10903:SF2 (PANTHER)
comp142795_c0_seq1	1.12582	1.95906	1.07765	0.621323	rb-like partial	523	20	6.519e-25	0.5065	2	P:defense response; F:ADP binding		PTHR23155 (PANTHER), PTHR23155:SF37 (PANTHER)
comp31358_c0_seq11	2.01541	1.01124	3.03617	2.87453	f-box protein pp2-b15-like	1150	20	2.88315e-80	0.5525	1	F:protein binding		IPR001810 (PFAM); IPR025886 (PFAM); G3DSA:1.20.1280.50 (GENE3D), PTHR32278 (PANTHER), PTHR32278:SF0 (PANTHER)
comp24510_c1_seq1	1.5036	0.61555	1.375	2.01738	unknown	695	1	4.62771e-10	0.7	0	-		no IPS match
comp6260_c0_seq1	3.20208	1.17714	1.69917	3.29251	pinus taeda anonymous locus cl298contig1_01 genomic sequence	212	20	2.95329e-27	0.8345	0	-		no IPS match
comp247416_c0_seq1	1.15866	1.64774	1.4698	0.696209	---NA---	305	0			0	-		tmhmm (TMHMM)
comp340117_c0_seq1	1.02822	1.55927	0.931727	0.626508	---NA---	518	0			0	-		no IPS match
comp206579_c0_seq1	1.82315	2.00205	1.51378	1.49838	cysteine-rich receptor-like protein kinase 2-like	247	20	6.82093e-34	0.81	13	P:protein folding; P:response to high light intensity; P:oligopeptide transport; P:response to endoplasmic reticulum stress; C:plasmodesma; C:plasma membrane; P:protein autophosphorylation; P:response to ozone; F:ATP binding; P:response to hydrogen peroxide; P:response to heat; F:protein serine/threonine kinase activity; P:serine family amino acid metabolic process	EC:2.7.11.0	IPR000719 (PROFILE); IPR001245 (PFAM); IPR011009 (SUPERFAMILY); IPR017441 (PROSITE); G3DSA:3.30.200.20 (GENE3D), PTHR24420 (PANTHER), PTHR24420:SF360 (PANTHER)
comp5093_c0_seq1	2.39587	2.00456	0.840895	0.78763	---NA---	249	0			2	F:catalytic activity; P:carbohydrate metabolic process		IPR013781 (G3DSA:3.20.20.GENE3D); IPR017853 (SUPERFAMILY); SignalP-NN(euk) (SIGNALP), tmhmm (TMHMM)
comp217783_c0_seq1	1.70611	0.281151	1.03312	1.01679	---NA---	354	0			0	-		no IPS match
comp31231_c0_seq4	1.02001	0.760597	1.12833	1.10744	unknown	400	5	1.06869e-12	0.652	5	P:defense response; F:ADP binding; F:ATP binding; F:nucleotide binding; F:nucleoside-triphosphatase activity		SignalP-NN(euk) (SIGNALP)
comp21077_c0_seq3	2.148	2.116	2.18258	0.817709	unknown	839	1	7.70829e-10	0.65	5	P:regulation of transcription, DNA-dependent; P:transcription, DNA-dependent; C:nucleus; F:sequence-specific DNA binding transcription factor activity; F:DNA binding		SignalP-NN(euk) (SIGNALP), tmhmm (TMHMM)
comp11842_c0_seq1	2.03953	0.36742	1.26552	1.18097	---NA---	526	0			0	-		no IPS match
comp31237_c0_seq8	2.45978	1.24687	1.31252	0.616047	phosphate transporter	585	20	5.65357e-77	0.914	14	P:transmembrane transport; C:integral to membrane; C:plasmodesma; F:inorganic phosphate transmembrane transporter activity; P:oligopeptide transport; P:response to abscisic acid stimulus; C:vacuole; F:sugar:hydrogen symporter activity; P:cellular response to phosphate starvation; C:Golgi apparatus; C:nucleus; P:phosphate ion transport; C:plasma membrane; P:carbohydrate transport	-	IPR005828 (PFAM); IPR016196 (SUPERFAMILY); IPR020846 (PROFILE); G3DSA:1.20.1250.20 (GENE3D), PTHR24064 (PANTHER), PTHR24064:SF0 (PANTHER), tmhmm (TMHMM)
comp13412_c0_seq1	1.53924	1.12003	1.61234	0.391138	l-type lectin-domain containing receptor kinase -like	238	20	8.67152e-19	0.8455	11	P:protein phosphorylation; C:mitochondrion; P:response to salicylic acid stimulus; C:cytoplasmic membrane-bounded vesicle; F:ATP binding; F:non-membrane spanning protein tyrosine kinase activity; P:transmembrane receptor protein serine/threonine kinase signaling pathway; F:transmembrane receptor protein serine/threonine kinase activity; F:carbohydrate binding; C:plasma membrane; P:serine family a…	EC:2.7.10.2	IPR008985 (SUPERFAMILY); IPR013320 (G3DSA:2.60.120.GENE3D); PTHR24420 (PANTHER), PTHR24420:SF23 (PANTHER), SignalP-NN(euk) (SIGNALP), tmhmm (TMHMM)
comp14835_c0_seq2	1.48327	1.73314	0.715375	0.355114	predicted protein	1717	5	3.08421e-61	0.474	5	P:lipid metabolic process; F:hydrolase activity; F:triglyceride lipase activity; P:lipid catabolic process; F:carboxylesterase activity		no IPS match
comp31263_c0_seq2	3.4213	1.69384	1.40701	2.485	auxin transporter-like protein 1-like	1846	20	0	0.71	5	P:response to stimulus; P:root development; C:integral to membrane; P:anatomical structure morphogenesis; C:cell part	-	IPR013057 (PFAM); PTHR22950 (PANTHER), PTHR22950:SF3 (PANTHER), tmhmm (TMHMM)
comp14062_c0_seq1	2.58271	4.82976	2.83705	4.21723	---NA---	474	0			0	-		no IPS match
comp31448_c0_seq12	2.14272	1.30126	1.23696	0.852698	u5 small nuclear ribonucleoprotein 200 kda helicase-like	1388	20	0	0.9445	7	C:nucleolus; F:ATP-dependent helicase activity; F:nucleic acid binding; F:ATP binding; C:ribonucleoprotein complex; C:membrane; C:mitochondrion	-	IPR001650 (PFAM); IPR004179 (PFAM); IPR011545 (PFAM); IPR014001 (PROFILE); IPR027417 (SUPERFAMILY); G3DSA:3.40.50.300 (GENE3D), PTHR11752 (PANTHER), PTHR11752:SF7 (PANTHER)
comp277638_c0_seq1	2.8963	0.875107	2.72855	0.947991	---NA---	244	0			0	-		no IPS match
comp19618_c0_seq1	2.01715	1.54177	1.32576	1.50487	pinus taeda anonymous locus 0_16262_01 genomic sequence	302	7	9.64046e-08	0.7857	2	F:transferase activity, transferring hexosyl groups; P:metabolic process	EC:2.4.1.0	no IPS match
comp20879_c0_seq4	1.18809	0.825303	1.11569	0.953325	nac domain ipr003441	2096	20	0	0.6395	2	F:DNA binding; P:regulation of transcription, DNA-dependent	-	IPR003441 (PFAM); PTHR31989 (PANTHER), PTHR31989:SF0 (PANTHER)
comp7272_c0_seq1	1.27707	4.11047	3.41168	1.84217	---NA---	288	0			0	-		no IPS match
comp445694_c0_seq1	0.882318	1.15937	1.12191	1.83662	---NA---	212	0			0	-		SignalP-NN(euk) (SIGNALP), tmhmm (TMHMM)
comp31149_c0_seq8	1.79438	0.957449	0.753204	1.67046	serine carboxypeptidase-like enzyme	866	20	9.12788e-106	0.722	4	C:cytoplasmic part; F:serine-type carboxypeptidase activity; P:proteolysis; C:intracellular membrane-bounded organelle	EC:3.4.16.0	IPR001563 (PANTHER); IPR018202 (PROSITE); G3DSA:3.40.50.1820 (GENE3D), SSF53474 (SUPERFAMILY)
comp30727_c0_seq13	2.55207	1.12655	1.13061	0.892985	unknown	202	2	5.09309e-11	0.765	2	F:protein kinase activity; F:nucleotide binding	-	no IPS match
comp5893_c0_seq1	2.07396	1.37271	0.550578	0.844444	---NA---	231	0			0	-		no IPS match
comp31032_c0_seq2	1.27472	2.36897	1.5394	2.01458	---NA---	328	0			0	-		no IPS match
comp2590_c0_seq1	2.04026	1.31906	1.47537	0.302754	---NA---	445	0			0	-		no IPS match
comp30605_c0_seq20	2.18114	0.893093	0.880873	1.42145	glycosyl hydrolase family protein	1314	20	1.03688e-37	0.6875	1	F:hydrolase activity	-	SignalP-NN(euk) (SIGNALP)
comp29676_c1_seq1	1.18969	1.38211	2.68156	2.31854	pinus taeda anonymous locus 0_6264_01 genomic sequence	1092	20	2.86293e-164	0.656	2	F:transferase activity, transferring hexosyl groups; P:metabolic process	EC:2.4.1.0	IPR002213 (PANTHER); G3DSA:3.40.50.2000 (GENE3D), PTHR11926:SF15 (PANTHER), SSF53756 (SUPERFAMILY)
comp31237_c0_seq7	0.472262	1.09837	2.02434	1.69255	phosphate transporter	2043	20	0	0.851	3	C:integral to membrane; P:phosphate ion transmembrane transport; F:inorganic phosphate transmembrane transporter activity	-	IPR004738 (TIGRFAMs); IPR005828 (PFAM); IPR016196 (SUPERFAMILY); IPR020846 (PROFILE); G3DSA:1.20.1250.20 (GENE3D), PTHR24064 (PANTHER), PTHR24064:SF0 (PANTHER), tmhmm (TMHMM)
comp28554_c1_seq1	1.15945	0.55591	2.11542	0.679232	alcohol partial	791	20	1.52362e-75	0.875	4	F:nucleotide binding; P:oxidation-reduction process; F:zinc ion binding; F:alcohol dehydrogenase (NAD) activity	EC:1.1.1.1	IPR002085 (PANTHER); IPR011032 (G3DSA:3.90.180.GENE3D); PTHR11695:SF4 (PANTHER)
comp8287_c0_seq2	1.78962	1.42798	1.61734	2.01847	---NA---	786	0			0	-		no IPS match
comp31237_c0_seq4	0.455753	1.13016	2.05055	1.65375	phosphate transporter	2141	20	0	0.851	3	C:integral to membrane; P:phosphate ion transmembrane transport; F:inorganic phosphate transmembrane transporter activity	-	IPR004738 (TIGRFAMs); IPR005828 (PFAM); IPR016196 (SUPERFAMILY); IPR020846 (PROFILE); G3DSA:1.20.1250.20 (GENE3D), PTHR24064 (PANTHER), PTHR24064:SF0 (PANTHER), tmhmm (TMHMM)
comp31283_c1_seq8	1.66988	1.46287	2.24626	0.718521	---NA---	306	0			0	-		no IPS match
comp436497_c0_seq1	1.2013	1.92258	0.819991	1.04735	protein	201	20	7.53972e-18	0.707	17	F:nucleotide binding; P:cellular membrane fusion; P:regulation of plant-type hypersensitive response; P:respiratory burst involved in defense response; P:response to chitin; F:oxidoreductase activity; P:protein targeting to membrane; P:negative regulation of programmed cell death; P:protein phosphorylation; F:protein serine/threonine kinase activity; C:intracellular; P:defense response by callose…	EC:2.7.11.0	tmhmm (TMHMM)
comp29970_c0_seq14	1.8586	0.680644	1.77105	0.989742	cytochrome p450 71a1	1513	20	4.08439e-152	0.713	6	F:heme binding; F:oxidoreductase activity, acting on paired donors, with incorporation or reduction of molecular oxygen; F:monooxygenase activity; F:electron carrier activity; P:oxidation-reduction process; P:electron transport	-	IPR001128 (G3DSA:1.10.630.GENE3D); IPR002401 (PRINTS); PTHR24298 (PANTHER), PTHR24298:SF0 (PANTHER), SignalP-NN(euk) (SIGNALP), tmhmm (TMHMM)
comp20484_c0_seq1	4.03499	2.21799	2.43671	1.8231	slit protein c-	841	20	6.78128e-29	0.549	1	F:protein binding		IPR000742 (SMART); SignalP-NN(euk) (SIGNALP)
comp21948_c2_seq1	2.12446	0.731585	1.53952	1.75752	beta-fructofuranosidase-like protein	1519	20	2.23709e-121	0.8245	6	F:beta-fructofuranosidase activity; C:cytosol; F:glycopeptide alpha-N-acetylgalactosaminidase activity; P:starch metabolic process; P:sucrose metabolic process; P:galactose metabolic process	EC:3.2.1.26; EC:3.2.1.97	IPR008928 (SUPERFAMILY); IPR024746 (PFAM); PTHR31916 (PANTHER)
comp21885_c0_seq1	2.06835	0.418316	3.00384	1.44598	---NA---	943	0			0	-		SignalP-NN(euk) (SIGNALP)
comp27063_c1_seq2	1.35292	1.39283	0.104364	1.23683	swim zinc finger family protein isoform 2	1952	20	0	0.7265	1	F:zinc ion binding		no IPS match
comp27142_c0_seq1	1.73372	0.912406	1.27364	1.07839	protein	2542	20	0	0.868	7	C:eukaryotic translation initiation factor 3 complex; C:plasma membrane; F:translation initiation factor activity; C:cytosol; C:ribosome; P:regulation of translational initiation; F:protein binding	-	IPR000717 (PFAM); IPR027512 (PTHR14005:PANTHER); PTHR14005 (PANTHER), SSF46785 (SUPERFAMILY)
comp88132_c0_seq1	1.05966	1.23692	1.97955	0.277781	---NA---	215	0			0	-		no IPS match
comp7334_c0_seq1	1.14051	2.03341	2.43832	1.94075	serine-threonine protein plant-	582	20	1.33599e-44	0.4965	2	P:cellular process; F:protein kinase activity	-	IPR002902 (PFAM); IPR011009 (SUPERFAMILY); IPR013320 (G3DSA:2.60.120.GENE3D); PTHR24420 (PANTHER), PTHR24420:SF412 (PANTHER), tmhmm (TMHMM)
comp28984_c0_seq7	1.94987	0.603931	2.32439	0.848654	phosphoglycerate kinase	626	20	1.90088e-28	0.8305	9	P:GPI anchor biosynthetic process; F:phosphoglycerate kinase activity; C:integral to membrane; P:glycolysis; P:phosphorylation; C:endoplasmic reticulum membrane; C:plasma membrane; P:gluconeogenesis; P:carbon utilization	EC:2.7.2.3	IPR001576 (PANTHER); IPR015824 (G3DSA:3.40.50.GENE3D)
comp32472_c0_seq1	0.911125	2.91002	2.5387	1.52149	cytochrome b561	1431	20	7.4453e-121	0.7005	11	P:cellular developmental process; P:primary metabolic process; P:cell growth; C:integral to membrane; P:biosynthetic process; P:developmental growth involved in morphogenesis; P:multicellular organismal process; F:protein binding; P:cellular component organization; C:chloroplast; C:vacuole	-	IPR004877 (PFAM); IPR006593 (SMART); PTHR10106 (PANTHER), PTHR10106:SF0 (PANTHER), SignalP-NN(euk) (SIGNALP), tmhmm (TMHMM)
comp189338_c0_seq1	0.740655	1.64509	0.750585	1.88335	---NA---	685	0			0	-		no IPS match
comp434556_c0_seq1	1.63281	0.606227	1.35859	1.35058	---NA---	212	0			0	-		no IPS match
comp31360_c0_seq11	1.69015	1.03459	1.07878	0.313152	probable peptide nitrate transporter at3g54450-like	1378	20	8.4112e-171	0.7665	3	C:integral to membrane; P:oligopeptide transport; F:transporter activity	-	IPR000109 (PANTHER); PTHR11654:SF37 (PANTHER), tmhmm (TMHMM)
comp30932_c0_seq19	0.275673	1.74678	1.34101	0.797863	nbs-lrr protein gs05	203	20	2.06026e-21	0.7505	2	P:response to stimulus; F:adenyl ribonucleotide binding	-	PTHR11017 (PANTHER)
comp6208_c0_seq1	0.305322	1.60019	1.94827	0.913553	leucine-rich repeat transmembrane protein kinase	478	20	4.96649e-14	0.617	3	C:plasma membrane; F:protein kinase activity; P:protein phosphorylation	-	IPR001245 (PFAM); IPR011009 (SUPERFAMILY); G3DSA:1.10.510.10 (GENE3D), PTHR24420 (PANTHER)
comp28051_c0_seq3	2.00822	1.2371	2.40707	0.332724	---NA---	462	0			0	-		no IPS match
comp25420_c0_seq3	1.74024	0.73239	1.89791	0.85332	hua2-like protein 3-like	3700	20	1.09175e-33	0.723	3	F:peroxidase activity; P:peroxidase reaction; P:response to oxidative stress	EC:1.11.1.7	IPR000313 (PFAM); G3DSA:2.30.30.160 (GENE3D), PTHR12550 (PANTHER), PTHR12550:SF5 (PANTHER), SSF63748 (SUPERFAMILY)
comp29855_c0_seq2	1.97681	0.570398	1.16051	0.677367	angio-associated migratory cell	2015	20	0	0.7495	3	C:cytosol; F:nucleotide binding; C:heterotrimeric G-protein complex	-	no IPS match
comp31152_c0_seq1	2.06501	0.67551	1.38378	0.773615	drought-induced protein rdi	2556	20	0	0.753	3	F:calcium ion binding; C:integral to membrane; P:transmembrane transport	-	IPR002048 (SMART); IPR004837 (PFAM); IPR011992 (G3DSA:1.10.238.GENE3D); IPR018247 (PROSITE); PTHR10891 (PANTHER), PTHR10891:SF372 (PANTHER), SignalP-NN(euk) (SIGNALP), tmhmm (TMHMM), SSF47473 (SUPERFAMILY)
comp30996_c0_seq1	1.78996	2.57245	4.15057	1.84163	---NA---	258	0			0	-		no IPS match
comp23303_c0_seq1	2.55281	1.55456	3.21051	2.73455	protein tar1-like	242	20	7.70989e-41	0.838	1	F:endonuclease activity		no IPS match
comp13973_c0_seq1	2.32909	1.14887	1.48787	1.94556	epoxide hydrolase	282	20	2.11576e-14	0.8125	3	C:peroxisome; P:metabolic process; F:hydrolase activity	-	G3DSA:3.40.50.1820 (GENE3D), PTHR10992 (PANTHER), PTHR10992:SF279 (PANTHER), SSF53474 (SUPERFAMILY)
comp18768_c0_seq1	1.82682	0.664504	0.925595	0.775358	unknown	335	8	1.03812e-12	0.6438	4	F:oxidoreductase activity; F:electron carrier activity; F:heme binding; P:oxidation-reduction process	-	IPR001128 (G3DSA:1.10.630.GENE3D); PTHR24300 (PANTHER), tmhmm (TMHMM)
comp93762_c0_seq1	2.03579	1.27839	1.14041	0.305931	---NA---	231	0			0	-		no IPS match
comp29306_c2_seq1	2.50801	1.49903	1.09236	0.784321	cysteine-rich receptor-like protein kinase 2-like	484	20	4.28987e-66	0.809	6	C:cytoplasmic membrane-bounded vesicle; P:protein phosphorylation; F:ATP binding; F:protein serine/threonine kinase activity; P:serine family amino acid metabolic process; F:protein tyrosine kinase activity	EC:2.7.11.0	IPR000719 (PROFILE); IPR001245 (PFAM); IPR002290 (SMART); IPR008271 (PROSITE); IPR011009 (SUPERFAMILY); IPR017441 (PROSITE); IPR020635 (SMART); G3DSA:1.10.510.10 (GENE3D), G3DSA:3.30.200.20 (GENE3D), PTHR24420 (PANTHER), PTHR24420:SF360 (PANTHER)
comp29016_c0_seq2	3.0936	1.76945	1.67256	1.09355	high-affinity nitrate transporter	2581	20	0	0.8205	9	P:lateral root development; C:plasma membrane; P:nitrate transport; P:transmembrane transport; P:response to nitrate; C:integral to membrane; C:chloroplast; P:response to karrikin; F:transporter activity	-	IPR011701 (PFAM); IPR016196 (SUPERFAMILY); G3DSA:1.20.1250.20 (GENE3D), PTHR24003 (PANTHER), PTHR24003:SF321 (PANTHER), tmhmm (TMHMM)
comp17539_c0_seq1	1.66277	0.978135	2.16737	0.762377	unknown	1002	6	5.76382e-60	0.58	0	-		no IPS match
comp28849_c0_seq1	0.787866	0.868216	0.794091	2.02119	pinus taeda anonymous locus 2_5785_01 genomic sequence	731	20	3.15929e-94	0.778	2	F:transferase activity, transferring hexosyl groups; P:metabolic process	EC:2.4.1.0	IPR002213 (PANTHER); G3DSA:3.40.50.2000 (GENE3D), PTHR11926:SF15 (PANTHER), SSF53756 (SUPERFAMILY)
comp10436_c0_seq1	3.67435	2.31494	1.51473	2.93501	---NA---	283	0			0	-		no IPS match
comp31283_c1_seq7	1.55867	1.26879	1.56476	0.730024	---NA---	357	0			0	-		no IPS match
comp338738_c0_seq1	1.50284	1.12629	2.69167	1.42258	predicted protein	225	13	4.01134e-09	0.6562	1	C:plastid		PF14929 (PFAM)
comp22389_c0_seq2	2.40981	0.722211	1.84528	0.957358		529							IPR008930 (SUPERFAMILY); G3DSA:1.50.10.20 (GENE3D), PTHR32548 (PANTHER), PTHR32548:SF6 (PANTHER)
comp26695_c1_seq2	1.36987	1.28672	2.06558	1.19594		334							no IPS match
comp18262_c0_seq2	0.846373	2.1363	1.478	0.468295	---NA---	600	0			0	-		tmhmm (TMHMM)
comp23818_c0_seq2	0.896248	1.7362	1.54302	0.322117	protein phosphatase 2c	1772	20	3.00985e-154	0.8425	7	P:defense response to bacterium; C:protein serine/threonine phosphatase complex; F:metal ion binding; F:protein serine/threonine phosphatase activity; C:plasma membrane; P:protein dephosphorylation; P:interspecies interaction between organisms	-	IPR000222 (PROSITE); IPR001932 (G3DSA:3.60.40.GENE3D); IPR015655 (PANTHER); PTHR13832:SF188 (PANTHER)
comp21536_c0_seq1	2.23592	2.20427	1.35774	2.23276	tetratricopeptide repeat-like superfamily	1649	20	0	0.8045	0	-		no IPS match
comp18182_c0_seq1	1.94251	1.46823	1.31049	2.36112		301	1	0	1	2	F:chromatin binding; F:DNA binding		IPR001005 (PFAM); IPR009057 (G3DSA:1.10.10.GENE3D); IPR017930 (PROFILE); PTHR10641 (PANTHER), PTHR10641:SF203 (PANTHER)
comp30238_c0_seq20	2.44981	0.612262	1.69718	3.22161		1046							IPR004265 (PFAM); PTHR21495 (PANTHER), PTHR21495:SF5 (PANTHER), SignalP-NN(euk) (SIGNALP), tmhmm (TMHMM)
comp17362_c0_seq2	1.70023	1.50689	1.57893	2.306	flavanone 3-beta-hydroxylase	1314	20	3.90916e-142	0.729	4	P:secondary metabolic process; F:oxidoreductase activity, acting on paired donors, with incorporation or reduction of molecular oxygen, 2-oxoglutarate as one donor, and incorporation of one atom each of oxygen into both donors; F:oxidoreductase activity; P:oxidation-reduction process	EC:1.14.11.0	IPR005123 (PFAM); IPR026992 (PFAM); IPR027443 (G3DSA:2.60.120.GENE3D); PTHR10209 (PANTHER), PTHR10209:SF55 (PANTHER), SSF51197 (SUPERFAMILY)
comp11089_c0_seq1	0.650932	0.998463	0.674617	1.79339	pentatricopeptide repeat-containing protein at1g09900-like	2909	20	2.31928e-179	0.7025	1	C:membrane	-	no IPS match
comp5189_c0_seq1	0.420553	1.20068	0.970614	1.81478	cytochrome p450	324	20	1.10829e-08	0.823	6	F:heme binding; F:oxidoreductase activity, acting on paired donors, with incorporation or reduction of molecular oxygen; F:monooxygenase activity; F:electron carrier activity; P:oxidation-reduction process; P:electron transport	-	IPR001128 (G3DSA:1.10.630.GENE3D); PTHR24300 (PANTHER), PTHR24300:SF49 (PANTHER), SignalP-NN(euk) (SIGNALP), tmhmm (TMHMM)
comp4764_c0_seq1	1.43759	0.612535	1.26188	0.878047	---NA---	249	0			0	-		no IPS match
comp26420_c0_seq1	1.33163	1.23426	1.49014	0.835449	wrky transcription factor 6-like	831	20	5.49157e-59	0.4965	5	F:sequence-specific DNA binding transcription factor activity; F:sequence-specific DNA binding; P:regulation of transcription, DNA-dependent; C:transcription factor complex;	-	IPR003657 (G3DSA:2.20.25.GENE3D); PTHR31429 (PANTHER), PTHR31429:SF0 (PANTHER)
comp30319_c0_seq3	0.697604	0.413342	1.5318	1.89283	pinus taeda anonymous locus 2_218_01 genomic sequence	457	20	1.80631e-73	0.818	4	F:hydrolase activity, hydrolyzing O-glycosyl compounds; P:carbohydrate metabolic process; F:cation binding; C:anchored to plasma membrane	EC:3.2.1.0	IPR000490 (PFAM); IPR013781 (G3DSA:3.20.20.GENE3D); IPR017853 (SUPERFAMILY); PTHR32227 (PANTHER), PTHR32227:SF29 (PANTHER)
comp30553_c0_seq1	2.0318	0.171675	1.90505	1.63471	short chain alcohol	1375	20	3.13502e-142	0.8	3	F:oxidoreductase activity; P:oxidation-reduction process; F:nucleotide binding	-	IPR002198 (PRINTS); IPR002347 (PRINTS); IPR016040 (G3DSA:3.40.50.GENE3D); PTHR24322 (PANTHER), SSF51735 (SUPERFAMILY)
comp22734_c0_seq2	0.696282	0.980758	0.651096	2.13592	unknown	208	1	1.29189e-07	0.79	0	-		G3DSA:3.80.10.10 (GENE3D)
comp227142_c0_seq1	1.36045	1.2931	1.88619	1.55919	pinus taeda anonymous locus 0_18014_01 genomic sequence	207	6	9.76186e-07	0.71	0	-		PTHR32201 (PANTHER)
comp31156_c0_seq9	1.1155	1.91214	1.44563	0.821933	unknown	216	1	4.19002e-09	0.7	0	-		IPR024788 (PFAM)
comp27357_c0_seq1	1.37336	0.489142	1.20196	1.17393	---NA---	215	0			0	-		no IPS match
comp23564_c0_seq1	1.54822	0.985122	1.32258	0.98443	ribosomal protein l32	1663	20	1.72909e-34	0.9255	5	F:structural constituent of ribosome; C:large ribosomal subunit; C:chloroplast; P:translation; P:ribosome biogenesis	-	no IPS match
comp13041_c0_seq1	1.80154	0.254395	1.12704	1.78974	---NA---	407	0			0	-		no IPS match
comp28021_c0_seq7	1.48644	1.71869	1.8762	0.255247	methyltransferase ddb_g0268948-like	1334	20	2.9216e-113	0.6645	2	P:methylation; F:methyltransferase activity	EC:2.1.1.0	G3DSA:3.40.50.150 (GENE3D), PTHR31166 (PANTHER), PTHR31166:SF0 (PANTHER), SSF53335 (SUPERFAMILY)
comp29306_c1_seq3	1.52538	2.12422	0.887801	0.810215	---NA---	328	0			0	-		SignalP-NN(euk) (SIGNALP)
comp31149_c0_seq9	1.8151	1.01429	0.675489	1.74133	serine carboxypeptidase-like 50-like	862	20	9.09047e-66	0.657	3	C:vacuole; F:serine-type carboxypeptidase activity; P:proteolysis	EC:3.4.16.0	IPR001563 (PANTHER); G3DSA:3.40.50.1820 (GENE3D), SSF53474 (SUPERFAMILY)
comp27485_c0_seq2	1.91631	1.17562	1.88296	0.365843	---NA---	2293	0			4	F:voltage-gated potassium channel activity; P:potassium ion transport; C:membrane; P:transmembrane transport		IPR000595 (PFAM); IPR003938 (PRINTS); IPR005821 (PFAM); IPR014710 (G3DSA:2.60.120.GENE3D); IPR018490 (SUPERFAMILY); IPR021789 (PFAM); G3DSA:1.10.287.630 (GENE3D), G3DSA:1.10.287.70 (GENE3D), PTHR10217 (PANTHER), PTHR10217:SF7 (PANTHER), tmhmm (TMHMM), SSF81324 (SUPERFAMILY)
comp27063_c1_seq1	1.38025	1.37026	0.238676	1.19591	swim zinc finger family protein isoform 2	2516	20	0	0.7285	1	F:zinc ion binding		no IPS match
comp11785_c0_seq1	1.74254	3.60693	0.973994	2.34026	c78a4_pinra ame: full=cytochrome p450 78a4	272	1	1.08958e-06	0.66	8	F:metal ion binding; P:oxidation-reduction process; F:oxidoreductase activity, acting on paired donors, with incorporation or reduction of molecular oxygen; F:heme binding; F:oxidoreductase activity; F:electron carrier activity; F:iron ion binding; F:monooxygenase activity		no IPS match
comp179610_c0_seq1	2.08707	0.617908	1.34258	1.18154	---NA---	561	0			0	-		no IPS match
comp30487_c1_seq15	1.8539	0.486431	2.47826	1.32712	l-type lectin-domain containing receptor kinase -like	707	20	9.23269e-58	0.742	22	P:negative regulation of defense response; F:carbohydrate binding; P:cellular response to nitrogen starvation; P:jasmonic acid mediated signaling pathway; P:salicylic acid biosynthetic process; P:regulation of protein dephosphorylation; P:systemic acquired resistance, salicylic acid mediated signaling pathway; P:regulation of plant-type hypersensitive response; P:regulation of hydrogen peroxide m…	EC:2.7.11.0	IPR000719 (PFAM); IPR011009 (SUPERFAMILY); G3DSA:1.10.510.10 (GENE3D), PTHR24420 (PANTHER), PTHR24420:SF169 (PANTHER)
comp202716_c0_seq1	1.36675	0.411602	1.5655	1.58924	---NA---	239	0			0	-		SignalP-NN(euk) (SIGNALP), tmhmm (TMHMM)
comp421469_c0_seq1	0.992374	1.38269	1.35707	0.338342	---NA---	206	0			0	-		no IPS match
comp30662_c1_seq1	2.69314	2.07134	0.406755	2.1379	beta- -glucanase	812	20	2.3118e-129	0.6875	3	F:hydrolase activity, hydrolyzing O-glycosyl compounds; P:carbohydrate metabolic process; F:cation binding	EC:3.2.1.0	IPR000490 (PFAM); IPR013781 (G3DSA:3.20.20.GENE3D); IPR017853 (SUPERFAMILY); PTHR32227 (PANTHER)
comp13905_c0_seq1	1.52086	2.01552	1.26678	0.854013	---NA---	1364	0			0	-		SignalP-NN(euk) (SIGNALP), tmhmm (TMHMM)
comp167501_c0_seq1	1.87389	0.386445	1.6413	0.783072	unknown	300	2	3.79125e-12	0.585	2	P:defense response; F:ADP binding		no IPS match
comp31391_c0_seq3	1.22711	1.20856	1.48326	0.134372	kinase domain-containing protein isoform 1	4323	20	0	0.973	5	F:ATP binding; P:protein phosphorylation; F:protein serine/threonine kinase activity; P:serine family amino acid metabolic process; F:protein tyrosine kinase activity	EC:2.7.11.0	IPR000719 (PFAM); IPR002290 (SMART); IPR008271 (PROSITE); IPR011009 (SUPERFAMILY); IPR020635 (SMART); G3DSA:1.10.510.10 (GENE3D), G3DSA:3.30.200.20 (GENE3D), PTHR24058 (PANTHER), PTHR24058:SF23 (PANTHER)
comp142851_c0_seq1	1.26732	1.09814	1.12685	1.12669	---NA---	335	0			0	-		tmhmm (TMHMM)
comp425_c0_seq1	1.70843	1.81077	2.93072	1.87675	---NA---	395	0			0	-		PTHR24420 (PANTHER), PTHR24420:SF44 (PANTHER)
comp1854_c1_seq1	0.605272	1.41585	1.65298	0.460176	---NA---	241	0			0	-		no IPS match
comp27212_c0_seq1	1.24966	0.82731	0.497611	1.49062	PREDICTED: uncharacterized protein LOC101496086	754	1	0.000817529	0.61	0	-		SignalP-NN(euk) (SIGNALP)
comp30004_c0_seq5	3.65156	1.92994	2.56587	0.455991	---NA---	540	0			0	-		no IPS match
comp435308_c0_seq1	1.65266	2.99846	1.35942	1.62608	---NA---	311	0			0	-		SignalP-NN(euk) (SIGNALP), tmhmm (TMHMM)
comp29738_c0_seq3	5.85807	1.87054	2.9473	3.38229	protein srg1-like	1381	20	9.48584e-135	0.6595	3	F:oxidoreductase activity, acting on paired donors, with incorporation or reduction of molecular oxygen, 2-oxoglutarate as one donor, and incorporation of one atom each of oxygen into both donors; P:oxidation-reduction process; F:oxidoreductase activity	EC:1.14.11.0	IPR005123 (PFAM); IPR026992 (PFAM); IPR027443 (G3DSA:2.60.120.GENE3D); PTHR10209 (PANTHER), PTHR10209:SF55 (PANTHER), SSF51197 (SUPERFAMILY)
comp11015_c0_seq1	2.94361	1.85906	1.37493	0.483128	asparagine synthetase	2816	20	0	0.913	5	F:asparagine synthase (glutamine-hydrolyzing) activity; P:asparagine biosynthetic process; F:ATP binding; P:alanine metabolic process; P:aspartate metabolic process	EC:6.3.5.4	IPR000583 (PFAM); IPR001962 (PFAM); IPR006426 (PIR); IPR014729 (G3DSA:3.40.50.GENE3D); IPR017932 (PROFILE); G3DSA:3.60.20.10 (GENE3D), PTHR11772 (PANTHER), SignalP-NN(euk) (SIGNALP), SSF52402 (SUPERFAMILY), SSF56235 (SUPERFAMILY)
comp25417_c0_seq2	2.06563	1.08392	1.41546	0.694678	pinus taeda anonymous locus 0_18014_01 genomic sequence	593	20	1.3214e-66	0.5925	1	C:cytoplasmic membrane-bounded vesicle		no IPS match
comp344424_c0_seq1	0.785945	1.19114	1.46752	1.50322	calcipressin family protein	324	20	2.81101e-36	0.631	1	P:calcium-mediated signaling		IPR006931 (PFAM)
comp27094_c0_seq2	2.70387	2.47724	1.42223	0.548106	gem-like protein 5-like	1217	20	8.94998e-171	0.727	0	-		no IPS match
comp30996_c0_seq6	1.73624	2.49306	4.02122	1.84505	---NA---	293	0			0	-		SignalP-NN(euk) (SIGNALP)
comp11326_c0_seq1	1.91952	0.490066	0.913564	1.2628	probable serine threonine-protein kinase	1305	20	6.85641e-52	0.478	5	P:response to stimulus; F:protein kinase activity; F:ATP binding; P:protein phosphorylation; F:polysaccharide binding	-	IPR000719 (PROFILE); IPR001245 (PFAM); IPR011009 (SUPERFAMILY); IPR013320 (G3DSA:2.60.120.GENE3D); IPR017441 (PROSITE); IPR025287 (PFAM); G3DSA:3.30.200.20 (GENE3D), PTHR24420 (PANTHER), PTHR24420:SF150 (PANTHER), PF14380 (PFAM), SignalP-NN(euk) (SIGNALP), tmhmm (TMHMM)
comp30717_c0_seq1	1.66116	1.04919	0.302375	1.2865	---NA---	404	0			0	-		no IPS match
comp31206_c1_seq5	0.20992	1.62809	1.0177	1.68769	receptor protein kinase clavata1	985	20	1.19515e-64	0.5665	2	F:transferase activity, transferring phosphorus-containing groups; F:protein binding	-	IPR001611 (PFAM); IPR003591 (SMART); G3DSA:3.80.10.10 (GENE3D), PTHR24420 (PANTHER), PTHR24420:SF44 (PANTHER), PF13855 (PFAM), SSF52047 (SUPERFAMILY)
comp87902_c0_seq1	1.45368	1.78247	1.17986	0.146192	l-type lectin-domain containing receptor kinase -like	309	4	1.14949e-19	0.6675	2	F:transferase activity, transferring phosphorus-containing groups; F:carbohydrate binding	-	IPR001220 (PFAM); IPR008985 (SUPERFAMILY); IPR013320 (G3DSA:2.60.120.GENE3D); SignalP-NN(euk) (SIGNALP), tmhmm (TMHMM)
comp24676_c0_seq1	1.3269	1.52509	0.527121	1.2774	late cornified envelope protein 1e	789	20	1.53012e-67	0.6515	0	-		no IPS match
comp29840_c0_seq3	1.64809	2.2439	1.54577	0.251658	probable pectate lyase 15-like	640	20	1.46154e-64	0.7705	1	F:lyase activity	-	IPR011050 (SUPERFAMILY); IPR012334 (G3DSA:2.160.20.GENE3D); IPR018082 (PRINTS); PTHR31683 (PANTHER), PTHR31683:SF0 (PANTHER), SignalP-NN(euk) (SIGNALP)
comp431289_c0_seq1	1.23724	0.574296	2.07511	0.771879	---NA---	454	0			0	-		no IPS match
comp30294_c0_seq2	1.90283	1.40892	0.87206	0.31911	f-box protein skip31-like	1716	20	0	0.727	1	C:cytoplasmic membrane-bounded vesicle	-	no IPS match
comp31099_c0_seq13	1.78941	1.43574	2.43421	2.35532	probable lrr receptor-like serine threonine-protein kinase at1g67720-like	596	20	7.95068e-39	0.58	4	F:kinase activity; C:cell part; P:signal transduction; F:protein binding	-	IPR001611 (PROFILE); IPR013320 (G3DSA:2.60.120.GENE3D); IPR025875 (PFAM); G3DSA:3.80.10.10 (GENE3D), PTHR24420 (PANTHER), tmhmm (TMHMM), SSF52058 (SUPERFAMILY)
comp29951_c0_seq9	1.6555	1.30938	0.939042	2.23863	s-adenosyl-l-methionine-dependent methyltransferase domain-containing protein	1041	20	1.15893e-130	0.679	8	P:response to organic substance; P:response to stress; P:methylation; P:cellular process; C:nucleus; C:cytosol; F:methyltransferase activity; P:metabolic process	EC:2.1.1.0	IPR013216 (PFAM); G3DSA:3.40.50.150 (GENE3D), PTHR31166 (PANTHER), PTHR31166:SF0 (PANTHER), SSF53335 (SUPERFAMILY)
comp414558_c0_seq1	1.8044	0.794158	2.58692	2.04346	---NA---	218	0			0	-		SignalP-NN(euk) (SIGNALP)
comp30934_c1_seq11	2.92237	1.42019	1.95902	2.85053	---NA---	1960	0			0	-		no IPS match
comp266515_c0_seq1	0.903604	1.50131	1.74029	1.65446	wall-associated receptor kinase-like 14-like	795	20	8.94168e-19	0.4825	12	F:molecular_function; P:biological_process; F:kinase activity; F:ATP binding; F:protein kinase activity; P:protein phosphorylation; F:transferase activity, transferring phosphorus-containing groups; C:cellular_component; F:protein serine/threonine kinase activity; P:phosphorylation; F:nucleotide binding; F:receptor activity		SignalP-NN(euk) (SIGNALP)
comp31315_c0_seq2	1.80409	0.663567	1.47408	0.492292	gtpase obg-like	2757	20	8.0978e-147	0.6935	4	C:mitochondrion; F:GTP binding; F:magnesium ion binding; F:GTPase activity	-	IPR006073 (PRINTS); IPR006169 (G3DSA:2.70.210.GENE3D); IPR014100 (PTHR11702:PANTHER); IPR027417 (SUPERFAMILY); G3DSA:3.40.50.300 (GENE3D), PTHR11702 (PANTHER)
comp31859_c0_seq1	1.49156	0.819279	0.771178	1.03996	heme-binding protein 2-like	1193	20	3.59416e-151	0.705	2	P:glucosinolate biosynthetic process; C:vacuolar membrane	-	no IPS match
comp29984_c0_seq1	0.958639	1.81944	2.87179	0.982455	udp-glycosyltransferase 83a1-like	693	20	2.08313e-30	0.557	2	F:transferase activity; P:metabolic process	-	IPR002213 (PANTHER); PTHR11926:SF15 (PANTHER), SSF53756 (SUPERFAMILY)
comp31206_c1_seq1	0.298295	1.61298	0.96541	1.81741	receptor protein kinase clavata1	1118	20	2.7097e-67	0.5555	2	F:transferase activity; F:protein binding	-	IPR001611 (PFAM); IPR003591 (SMART); PR00019 (PRINTS), G3DSA:3.80.10.10 (GENE3D), PTHR24420 (PANTHER), PF13855 (PFAM), SSF52058 (SUPERFAMILY)
comp322680_c0_seq1	0.974066	1.48362	1.80897	0.941678	udp-glycosyltransferase 85a2-like	225	20	5.49002e-15	0.6575	1	F:UDP-glucosyltransferase activity	-	no IPS match
comp21601_c0_seq1	1.93058	1.91213	1.68981	1.95458	pinus taeda anonymous locus 0_12271_01 genomic sequence	534	20	9.79495e-46	0.676	6	F:ubiquitin protein ligase binding; C:plasma membrane; P:protein autophosphorylation; F:ATP binding; F:protein serine/threonine kinase activity; P:serine family amino acid metabolic process	EC:2.7.11.0	PTHR24420 (PANTHER), PTHR24420:SF292 (PANTHER)
comp17437_c0_seq2	2.07689	0.929737	1.91915	0.363485	respiratory burst oxidase protein 1	253	1	2.21751e-09	0.79	7	C:integral to membrane; F:peroxidase activity; F:calcium ion binding; P:oxidation-reduction process; F:oxidoreductase activity, acting on NAD(P)H, oxygen as acceptor; P:peroxidase reaction; P:response to oxidative stress	EC:1.11.1.7; EC:1.6.3.0	no IPS match
comp17362_c0_seq1	1.47484	1.46427	1.8203	2.42901	flavanone 3-beta-hydroxylase	1271	20	2.56996e-142	0.729	4	P:secondary metabolic process; F:oxidoreductase activity, acting on paired donors, with incorporation or reduction of molecular oxygen, 2-oxoglutarate as one donor, and incorporation of one atom each of oxygen into both donors; F:oxidoreductase activity; P:oxidation-reduction process	EC:1.14.11.0	IPR005123 (PFAM); IPR026992 (PFAM); IPR027443 (G3DSA:2.60.120.GENE3D); PTHR10209 (PANTHER), PTHR10209:SF55 (PANTHER), SSF51197 (SUPERFAMILY)
comp29377_c0_seq2	2.41021	0.784987	1.16183	0.763178	ribosomal l1 domain-containing protein 1-like	2067	20	0	0.7195	5	F:structural constituent of ribosome; F:RNA binding; C:large ribosomal subunit; P:translation; P:ribosome biogenesis	-	SignalP-NN(euk) (SIGNALP), tmhmm (TMHMM)
comp71539_c0_seq1	2.50908	2.74796	0.847522	3.11024	pinus taeda anonymous locus 2_3541_01 genomic sequence	383	20	1.80205e-31	0.705	4	C:cytoplasm; P:anthocyanin-containing compound biosynthetic process; F:sinapate 1-glucosyltransferase activity; P:response to karrikin	EC:2.4.1.120	IPR002213 (PANTHER); PTHR11926:SF15 (PANTHER)
comp11963_c0_seq1	0.782218	0.916131	1.12212	1.18095	---NA---	624	0			0	-		SignalP-NN(euk) (SIGNALP)
comp14875_c0_seq1	1.44494	1.14573	1.24531	0.213056	platz transcription factor family protein	2002	20	2.70917e-169	0.6925	1	P:biological_process		IPR006734 (PFAM); PTHR31065 (PANTHER), PTHR31065:SF0 (PANTHER)
comp20392_c0_seq1	1.11647	0.776476	1.12858	1.21788	tau class glutathione s-transferase	366	20	5.88046e-26	0.8835	2	F:transferase activity; F:protein binding	-	IPR004045 (PFAM); IPR012336 (G3DSA:3.40.30.GENE3D); PTHR11260 (PANTHER), PTHR11260:SF16 (PANTHER)
comp2072_c1_seq1	1.13043	2.6423	2.83457	1.22938	probable leucine-rich repeat receptor-like protein kinase at2g33170-like	534	20	6.09005e-35	0.6225	4	F:ATP binding; P:protein phosphorylation; F:protein serine/threonine kinase activity; F:protein tyrosine kinase activity	-	IPR000719 (PFAM); IPR002290 (SMART); IPR008271 (PROSITE); IPR011009 (SUPERFAMILY); IPR017441 (PROSITE); IPR020635 (SMART); G3DSA:1.10.510.10 (GENE3D), G3DSA:3.30.200.20 (GENE3D), PTHR24420 (PANTHER), PTHR24420:SF134 (PANTHER)
comp17549_c0_seq1	2.25965	2.18987	2.01	1.46313	g-type lectin s-receptor-like serine threonine-protein kinase sd2-5-like	484	6	1.37454e-17	0.6483	1	F:transferase activity, transferring phosphorus-containing groups	-	IPR013320 (G3DSA:2.60.120.GENE3D); SignalP-NN(euk) (SIGNALP), tmhmm (TMHMM)
comp10063_c0_seq1	0.955894	1.72241	1.20329	0.243461	cinnamyl alcohol dehydrogenase	1684	20	0	0.92	13	F:cinnamyl-alcohol dehydrogenase activity; F:sinapyl alcohol dehydrogenase activity; F:electron carrier activity; F:heme binding; F:alcohol dehydrogenase activity, zinc-dependent; P:lignin biosynthetic process; F:zinc ion binding; F:nucleotide binding; P:electron transport chain; P:response to karrikin; P:coumarin biosynthetic process; P:stilbene biosynthetic process; P:electron transport	EC:1.1.1.195	SignalP-NN(euk) (SIGNALP), tmhmm (TMHMM)
comp30977_c1_seq15	1.23963	1.45601	0.942042	0.396539	ubiquitin-like protein	365	20	3.10354e-41	0.909	6	C:vacuole; P:response to UV-B; P:cellular protein modification process; P:ubiquitin-dependent protein catabolic process; C:nucleus; F:protein binding	-	IPR000626 (PFAM); IPR019954 (PROSITE); IPR019955 (PROFILE); IPR019956 (PRINTS); G3DSA:3.10.20.90 (GENE3D), PTHR10666 (PANTHER), SSF54236 (SUPERFAMILY)
comp12916_c0_seq1	1.48856	0.943843	0.555482	1.66358	tpa: wak receptor-like protein kinase family protein	846	20	1.33389e-79	0.698	5	C:cytoplasmic membrane-bounded vesicle; F:ATP binding; P:protein phosphorylation; F:protein serine/threonine kinase activity; F:protein tyrosine kinase activity	-	IPR000719 (PFAM); IPR002290 (SMART); IPR008271 (PROSITE); IPR011009 (SUPERFAMILY); IPR020635 (SMART); G3DSA:1.10.510.10 (GENE3D), PTHR24420 (PANTHER), PTHR24420:SF150 (PANTHER)
comp21947_c1_seq2	2.46688	1.53864	1.48503	0.584834	lipase precursor	1041	20	5.95063e-101	0.771	4	C:cytoplasmic membrane-bounded vesicle; F:triglyceride lipase activity; P:lipid catabolic process; P:glycerolipid metabolic process	EC:3.1.1.3	IPR002921 (PFAM); G3DSA:3.40.50.1820 (GENE3D), PTHR31588 (PANTHER), SignalP-NN(euk) (SIGNALP), tmhmm (TMHMM), SSF53474 (SUPERFAMILY)
comp31360_c0_seq13	1.49918	1.25741	1.19259	0.643627	major facilitator superfamily protein	1507	20	0	0.718	3	C:integral to membrane; P:oligopeptide transport; F:transporter activity	-	SignalP-NN(euk) (SIGNALP), tmhmm (TMHMM)
comp20755_c1_seq1	2.21409	1.08609	1.54251	2.34466	quinone oxidoreductase-like protein	309	20	4.07997e-32	0.8	6	C:plastid envelope; F:oxidoreductase activity; C:chloroplast part; F:zinc ion binding; F:nucleotide binding; P:oxidation-reduction process	-	IPR002085 (PANTHER); IPR011032 (G3DSA:3.90.180.GENE3D); IPR013154 (PFAM); PTHR11695:SF34 (PANTHER)
comp26084_c2_seq1	1.62689	0.731601	0.709517	1.07726	short-chain type dehydrogenase reductase-like	496	20	2.24657e-56	0.761	5	F:oxidoreductase activity; F:nucleotide binding; P:oxidation-reduction process; F:protein binding; P:response to arsenic-containing substance	-	IPR002198 (PFAM); IPR002347 (PRINTS); IPR016040 (G3DSA:3.40.50.GENE3D); PTHR24322 (PANTHER), SSF51735 (SUPERFAMILY)
comp18570_c0_seq1	2.29571	0.643122	2.01051	1.75572	peroxidase 12	569	20	3.45145e-41	0.814	11	P:response to oxidative stress; P:oxidation-reduction process; P:regulation of meristem growth; C:plasmodesma; F:peroxidase activity; C:plant-type cell wall; F:heme binding; P:anther development; C:vacuole; C:membrane; P:peroxidase reaction	EC:1.11.1.7	IPR000823 (PRINTS); IPR002016 (PFAM); IPR010255 (SUPERFAMILY); G3DSA:1.10.420.10 (GENE3D), PTHR31537 (PANTHER), PTHR31537:SF0 (PANTHER)
comp432127_c0_seq1	1.5275	1.26734	0.776744	2.50952	---NA---	226	0			0	-		no IPS match
comp28402_c0_seq3	2.16256	0.78386	0.883079	2.58841	---NA---	349	0			0	-		SignalP-NN(euk) (SIGNALP)
comp244322_c0_seq1	0.322431	1.85599	1.67873	0.813482	probable lrr receptor-like serine threonine-protein kinase at3g47570-like	204	20	4.57826e-14	0.69	3	F:protein kinase activity; P:metabolic process; C:membrane	-	IPR013210 (PFAM); G3DSA:3.80.10.10 (GENE3D), PTHR24420 (PANTHER), PTHR24420:SF300 (PANTHER)
comp177323_c0_seq1	0.787016	0.743324	1.66459	2.2667	---NA---	224	0			0	-		no IPS match
comp229765_c0_seq1	2.69953	0.677397	1.44571	1.84241	unknown	268	1	2.92082e-08	0.49	0	-		no IPS match
comp558_c1_seq1	1.73677	0.69673	1.36868	0.9976	---NA---	726	0			0	-		no IPS match
comp198121_c0_seq1	1.51703	1.78861	0.818939	1.48418	unknown	250	3	9.95926e-28	0.6967	2	C:exocyst; P:exocytosis		IPR004140 (PANTHER); PTHR12542:SF7 (PANTHER)
comp165114_c0_seq1	1.23232	0.536479	1.2359	1.39892	pinus taeda anonymous locus 2_7151_02 genomic sequence	293	11	3.04807e-13	0.6482	7	F:ATP binding; F:protein kinase activity; F:nucleotide binding; P:protein phosphorylation; F:transferase activity, transferring phosphorus-containing groups; F:protein serine/threonine kinase activity; C:plasmodesma		IPR002902 (PFAM); PTHR32411 (PANTHER), SignalP-NN(euk) (SIGNALP), tmhmm (TMHMM)
comp163878_c0_seq1	1.85779	1.16947	1.82627	0.550038	---NA---	325	0			0	-		no IPS match
comp48878_c0_seq1	0.564961	2.25967	1.97684	0.743508	---NA---	813	0			0	-		no IPS match
comp14835_c0_seq1	1.44623	1.69478	0.739822	0.313172	predicted protein	1777	5	4.15584e-61	0.474	5	P:lipid metabolic process; F:hydrolase activity; F:triglyceride lipase activity; P:lipid catabolic process; F:carboxylesterase activity		no IPS match
comp22871_c0_seq1	1.61561	1.28609	0.88129	2.21132	pinus taeda anonymous locus umn_4898_01 genomic sequence	800	20	8.82203e-25	0.687	2	P:metal ion transport; F:metal ion binding	-	SignalP-NN(euk) (SIGNALP)
comp24334_c0_seq7	2.68312	5.3619	1.87697	1.53951	---NA---	629	0			0	-		no IPS match
comp24113_c0_seq1	2.02145	1.45443	2.05817	1.7661	probable lrr receptor-like serine threonine-protein kinase at1g67720-like	654	20	2.68525e-34	0.5515	3	F:protein kinase activity; F:ATP binding; P:protein phosphorylation	-	IPR000719 (PROFILE); IPR001245 (PFAM); IPR011009 (SUPERFAMILY); IPR013320 (G3DSA:2.60.120.GENE3D); IPR017441 (PROSITE); G3DSA:3.30.200.20 (GENE3D), G3DSA:3.80.10.10 (GENE3D), PTHR24420 (PANTHER), tmhmm (TMHMM), SSF52058 (SUPERFAMILY)
comp16444_c0_seq3	0.731041	1.38816	1.06671	1.73921	---NA---	704	0			0	-		no IPS match
comp28394_c0_seq2	1.30746	1.36028	1.9146	0.326332	pinus taeda anonymous locus 2_10390_01 genomic sequence	1547	20	2.63399e-70	0.598	0	-		IPR009902 (PFAM); G3DSA:3.40.50.150 (GENE3D), SSF53335 (SUPERFAMILY)
comp244438_c0_seq1	1.60585	3.40178	1.15423	1.36587	---NA---	262	0			0	-		no IPS match
comp27863_c0_seq1	1.77093	1.72458	0.509114	1.21108	nod factor receptor partial	1419	20	9.99187e-51	0.6215	5	P:protein phosphorylation; F:ATP binding; P:cell wall macromolecule catabolic process; F:protein serine/threonine kinase activity; P:serine family amino acid metabolic process	EC:2.7.11.0	IPR013320 (G3DSA:2.60.120.GENE3D); G3DSA:3.30.200.20 (GENE3D), PTHR24420 (PANTHER), SignalP-NN(euk) (SIGNALP), tmhmm (TMHMM)
comp31032_c0_seq6	0.747773	1.49677	0.938402	2.06631	pinus taeda anonymous locus 2_7420_02 genomic sequence	1472	20	6.24103e-85	0.6495	2	P:metabolic process; F:hydrolase activity	-	IPR013094 (PFAM); G3DSA:3.40.50.1820 (GENE3D), PTHR23024 (PANTHER), PTHR23024:SF10 (PANTHER), tmhmm (TMHMM), SSF53474 (SUPERFAMILY)
comp162239_c0_seq1	3.07967	0.972509	2.16749	4.30561	unknown	292	10	3.47218e-17	0.725	0	-		no IPS match
comp29306_c1_seq1	2.99768	1.88233	1.08751	0.873943	---NA---	1093	0			0	-		IPR002902 (PFAM); PTHR32201 (PANTHER), SignalP-NN(euk) (SIGNALP), tmhmm (TMHMM)
comp30662_c1_seq2	2.13077	1.84414	0.787982	0.893914	protein	382	20	4.75632e-57	0.7175	3	F:hydrolase activity, hydrolyzing O-glycosyl compounds; P:carbohydrate metabolic process; F:cation binding	EC:3.2.1.0	IPR000490 (PFAM); IPR013781 (G3DSA:3.20.20.GENE3D); IPR017853 (SUPERFAMILY); PTHR32227 (PANTHER), SignalP-NN(euk) (SIGNALP)
comp16886_c0_seq1	1.97913	1.93816	2.50406	0.145385	---NA---	701	0			0	-		no IPS match
comp231890_c0_seq1	3.6199	1.88169	1.83483	0.801265	ankyrin repeat-containing	1036	20	2.57622e-79	0.6025	1	F:protein binding		IPR002110 (PFAM); IPR020683 (G3DSA:1.25.40.GENE3D); IPR027001 (PANTHER)
comp29129_c0_seq9	2.21545	1.69435	0.853414	3.11474	pr-4 protein	840	20	6.83581e-87	0.7745	3	P:defense response to fungus; P:defense response to bacterium; P:defense response, incompatible interaction	-	IPR001153 (PRODOM); IPR009009 (SUPERFAMILY); IPR014733 (G3DSA:2.40.40.GENE3D); IPR018226 (PROSITE); PTHR22595 (PANTHER), PTHR22595:SF1 (PANTHER), SignalP-NN(euk) (SIGNALP), tmhmm (TMHMM)
comp30040_c0_seq4	1.99864	1.43467	1.12178	0.897569	tannin-related r2r3 myb transcription partial	404	20	6.59544e-19	0.7285	2	F:chromatin binding; F:DNA binding		IPR001005 (PFAM); IPR009057 (G3DSA:1.10.10.GENE3D); IPR017877 (PROFILE); PTHR10641 (PANTHER), PTHR10641:SF203 (PANTHER)
comp30721_c0_seq4	2.06863	1.13582	1.14872	0.968627	protein aig1	554	20	2.68183e-45	0.7725	1	F:GTP binding	-	IPR006703 (PFAM); IPR027417 (SUPERFAMILY); G3DSA:3.40.50.300 (GENE3D), PTHR10903 (PANTHER), PTHR10903:SF2 (PANTHER)
comp19164_c0_seq1	1.48308	0.33046	1.46385	1.16187	---NA---	250	0			0	-		no IPS match
comp21291_c0_seq1	1.77139	0.607594	1.44226	0.505652	cytochrome c biogenesis protein transmembrane region containing expressed	1716	20	2.76604e-134	0.854	5	P:cytochrome complex assembly; P:cell redox homeostasis; C:chloroplast thylakoid; C:membrane; P:oxidation-reduction process	-	tmhmm (TMHMM)
comp24676_c0_seq2	2.90382	3.03632	3.40919	1.04676	unknown	887	10	1.3309e-48	0.501	2	F:metal ion binding; F:zinc ion binding		no IPS match
comp188982_c0_seq1	1.82471	1.13501	1.07793	0.820432	at3g03680	218	20	6.45142e-11	0.7975	13	P:seed dormancy process; P:seed germination; P:meristem structural organization; C:plasmodesma; P:regulation of flower development; P:photomorphogenesis; P:vegetative to reproductive phase transition of meristem; P:protein ubiquitination; P:lipid storage; P:response to freezing; P:sugar mediated signaling pathway; C:plasma membrane; P:embryo development ending in seed dormancy	-	PTHR10194 (PANTHER), PTHR10194:SF51 (PANTHER)
comp13857_c0_seq2	2.09543	3.00815	2.67269	0.684153	---NA---	369	0			0	-		no IPS match
comp19670_c0_seq3	2.68554	1.30492	0.842662	1.16004	uncharacterized loc101210568	2279	20	0	0.6635	2	P:post-embryonic morphogenesis; P:floral organ development	-	no IPS match
comp21077_c1_seq1	1.02706	1.71786	3.61646	1.58492	---NA---	361	0			0	-		no IPS match
comp30272_c0_seq13	3.32067	1.80562	0.787207	4.20003	galactose oxidase-like	2022	20	0	0.6775	3	P:oxidation-reduction process; F:galactose oxidase activity; F:oxidoreductase activity		SignalP-NN(euk) (SIGNALP), tmhmm (TMHMM)
comp26603_c0_seq1	1.40425	0.990276	0.626935	1.38576	---NA---	614	0			0	-		SignalP-NN(euk) (SIGNALP), tmhmm (TMHMM)
comp106460_c0_seq1	1.99445	0.879448	2.02106	1.60364	---NA---	513	0			0	-		no IPS match
comp28021_c0_seq6	1.19986	1.25336	2.10587	0.339082	methyltransferase ddb_g0268948-like	1000	20	2.9773e-152	0.7025	3	P:methylation; F:methyltransferase activity; P:metabolic process	EC:2.1.1.0	IPR013216 (PFAM); G3DSA:3.40.50.150 (GENE3D), PTHR31166 (PANTHER), PTHR31166:SF0 (PANTHER), SSF53335 (SUPERFAMILY)
comp23031_c0_seq1	4.08518	1.49845	0.909766	3.83729	thaumatin-like partial	560	20	3.76642e-66	0.886	0	-		IPR001938 (PRINTS); PTHR31048 (PANTHER)
comp140089_c0_seq1	0.882865	1.19783	1.38851	2.4574	---NA---	247	0			0	-		no IPS match
comp18586_c0_seq1	2.35817	0.931063	2.50954	3.13183	catechol o-methyltransferase	280	11	1.48563e-06	0.59	1	F:protein dimerization activity		IPR011991 (G3DSA:1.10.10.GENE3D); IPR012967 (PFAM); SSF46785 (SUPERFAMILY)
comp843_c0_seq1	0.5341	1.87842	1.65252	1.12634	pinus taeda anonymous locus 0_2628_01 genomic sequence	235	20	2.69828e-23	0.5905	5	F:sequence-specific DNA binding transcription factor activity; F:sequence-specific DNA binding; P:regulation of transcription, DNA-dependent; C:transcription factor complex;	-	tmhmm (TMHMM)
comp22256_c0_seq3	3.4056	1.84672	1.61434	0.617066	pinus taeda anonymous locus umn_3013_01 genomic sequence	477	2	8.80039e-06	0.57	0	-		no IPS match
comp23416_c0_seq2	4.29007	3.91702	0.543737	3.19321	---NA---	754	0			0	-		SignalP-NN(euk) (SIGNALP)
comp31435_c0_seq1	1.27834	2.20575	1.38451	0.566832	protein	638	20	4.7199e-25	0.7065	7	F:receptor activity; F:binding; C:plasmodesma; F:protein serine/threonine kinase activity; P:signal transduction; P:serine family amino acid metabolic process; P:phosphorylation	EC:2.7.11.0	SignalP-NN(euk) (SIGNALP)
comp93696_c0_seq1	2.85304	0.373955	2.6097	1.96311	---NA---	207	0			0	-		no IPS match
comp19255_c0_seq1	2.91647	2.20264	1.48377	1.75093	udp-glycosyltransferase 1	308	20	3.51677e-48	0.651	2	F:transferase activity, transferring hexosyl groups; P:metabolic process	EC:2.4.1.0	IPR002213 (PANTHER); PTHR11926:SF15 (PANTHER)
comp105733_c0_seq1	1.37653	0.909803	1.41114	0.50682	---NA---	365	0			0	-		tmhmm (TMHMM)
comp187202_c0_seq1	1.5934	1.5324	0.495164	0.993512	---NA---	309	0			0	-		no IPS match
comp18511_c0_seq1	1.38405	0.591547	0.570633	1.72113	avr9 elicitor response protein	1893	20	0	0.8115	7	F:galactosylxylosylprotein 3-beta-galactosyltransferase activity; F:beta-1,3-galactosyltransferase activity; C:Golgi apparatus; P:protein glycosylation; C:integral to membrane; C:mitochondrion; P:chondroitin sulfate biosynthetic process	EC:2.4.1.134	IPR002659 (PANTHER); IPR025298 (PFAM); PTHR11214:SF66 (PANTHER), SignalP-NN(euk) (SIGNALP), tmhmm (TMHMM)
comp26412_c0_seq1	1.92458	1.25363	1.01793	0.90937	molybdate transporter 2-like	1742	20	4.29153e-161	0.7695	9	P:molybdate ion transport; C:vacuole; C:endomembrane system; P:sulfate transport; C:plasma membrane; F:molybdate ion transmembrane transporter activity; F:sulfate transmembrane transporter activity; C:integral to membrane; C:mitochondrion	-	no IPS match
comp30786_c0_seq4	1.31096	1.26109	1.77487	0.143421	pentatricopeptide repeat-containing protein at4g02750-like	1940	20	0	0.6145	1	F:protein binding		IPR002885 (PFAM); IPR011990 (G3DSA:1.25.40.GENE3D); PTHR24015 (PANTHER), PTHR24015:SF169 (PANTHER), SSF48452 (SUPERFAMILY)
comp27955_c0_seq3	2.29073	0.760488	2.48864	1.06784	mitochondrial import receptor subunit tom20-like	1093	20	1.58874e-139	0.791	2	C:mitochondrial outer membrane translocase complex; P:protein import into mitochondrial outer membrane	-	SignalP-NN(euk) (SIGNALP)
comp27981_c0_seq4	1.76216	0.295931	1.55888	1.95732	hypothetical protein	262	5	2.85974e-12	0.67	0	-		no IPS match
comp30874_c0_seq1	2.64933	1.25659	1.14157	2.49609	f-box protein pp2-b12-like	829	20	2.69282e-49	0.517	3	F:carbohydrate binding; P:biological_process; C:cellular_component		IPR025886 (PFAM); PTHR32278 (PANTHER), PTHR32278:SF0 (PANTHER)
comp25946_c0_seq3	4.09984	3.73379	1.22608	1.9224	disease resistance protein	2235	20	2.94049e-155	0.537	2	P:cellular process; F:protein binding	-	IPR001611 (PFAM); IPR003591 (SMART); IPR013210 (PFAM); IPR025875 (PFAM); PR00019 (PRINTS), G3DSA:3.80.10.10 (GENE3D), PTHR24420 (PANTHER), PF13516 (PFAM), PF13855 (PFAM), SM00365 (SMART), SSF52047 (SUPERFAMILY), SSF52058 (SUPERFAMILY)
comp30721_c0_seq9	0.982181	1.88779	1.06581	1.86215	---NA---	361	0			0	-		no IPS match
comp107158_c0_seq1	1.57562	0.705979	1.83113	0.837539	---NA---	417	0			0	-		no IPS match
comp26405_c0_seq3	2.33802	0.783255	2.89928	1.05473	pinus taeda anonymous locus umn_4480_01 genomic sequence	1734	20	5.48973e-39	0.5725	3	P:response to abscisic acid stimulus; P:response to cadmium ion; C:plasma membrane		no IPS match
comp30892_c0_seq10	1.55378	1.44066	2.30773	0.86477	gibberellin 20 oxidase 1-like	1612	20	4.14427e-110	0.804	4	F:iron ion binding; F:oxidoreductase activity, acting on paired donors, with incorporation or reduction of molecular oxygen, 2-oxoglutarate as one donor, and incorporation of one atom each of oxygen into both donors; F:oxidoreductase activity, acting on single donors with incorporation of molecular oxygen, incorporation of two atoms of oxygen; P:oxidation-reduction process	EC:1.14.11.0; EC:1.13.11.0	IPR026992 (PFAM); IPR027443 (G3DSA:2.60.120.GENE3D); PTHR10209 (PANTHER), PTHR10209:SF55 (PANTHER), SSF51197 (SUPERFAMILY)
comp20180_c0_seq1	3.06557	1.34855	0.622165	1.76323	class vii chitinase	223	20	1.39226e-40	0.8495	4	F:chitinase activity; P:chitin catabolic process; F:chitin binding; P:cell wall macromolecule catabolic process	EC:3.2.1.14	IPR000726 (PFAM); IPR023346 (SUPERFAMILY); G3DSA:1.10.530.10 (GENE3D), G3DSA:3.30.20.10 (GENE3D), PTHR22595 (PANTHER), PTHR22595:SF11 (PANTHER)
comp199374_c0_seq1	1.65438	1.52983	1.13326	0.976124	disease resistance protein at4g27190-like	524	20	2.67025e-37	0.7055	1	F:ADP binding	-	IPR002182 (PFAM); PTHR23155 (PANTHER), PTHR23155:SF94 (PANTHER)
comp154777_c0_seq1	3.79096	0.588387	2.84761	1.76981	2-oxoglutarate-iron -dependent oxygenase	377	20	2.0544e-14	0.628	4	P:cellular process; F:dioxygenase activity; P:biological regulation; P:metabolic process	-	IPR026992 (PFAM); IPR027443 (G3DSA:2.60.120.GENE3D); PTHR10209 (PANTHER), PTHR10209:SF55 (PANTHER), SSF51197 (SUPERFAMILY)
comp29920_c0_seq2	1.74611	0.609244	1.32174	0.415772	chaperone protein dnaj 15-like	2312	20	0	0.867	6	P:protein folding; F:unfolded protein binding; P:phototropism; F:cytoskeletal protein binding; F:heat shock protein binding; P:positive gravitropism	-	no IPS match
comp19780_c0_seq1	1.62786	0.877339	2.0358	0.645582	clip-associating protein 1-like	5399	20	0	0.7355	16	P:multidimensional cell growth; C:cytosol; P:root hair elongation; P:cellulose metabolic process; P:polysaccharide biosynthetic process; P:cell tip growth; P:cell wall organization; C:spindle microtubule; C:plasmodesma; P:protein stabilization; P:anthocyanin accumulation in tissues in response to UV light; P:regulation of hormone levels; P:mitosis; P:plant-type cell wall biogenesis; C:plasma memb…	-	IPR011989 (G3DSA:1.25.10.GENE3D); IPR016024 (SUPERFAMILY); IPR021133 (PROFILE); IPR024395 (PFAM); PTHR21567 (PANTHER), PTHR21567:SF14 (PANTHER)
comp29738_c0_seq1	3.3876	1.22882	1.57496	3.09969	protein srg1	690	20	4.34951e-38	0.6295	3	P:oxidation-reduction process; F:oxidoreductase activity, acting on paired donors, with incorporation or reduction of molecular oxygen, 2-oxoglutarate as one donor, and incorporation of one atom each of oxygen into both donors; F:oxidoreductase activity		IPR026992 (PFAM); IPR027443 (G3DSA:2.60.120.GENE3D); PTHR10209 (PANTHER), PTHR10209:SF55 (PANTHER), SSF51197 (SUPERFAMILY)
comp30490_c0_seq3	0.856287	1.71735	1.98258	0.635151	leucine-rich repeat receptor-like serine threonine-protein kinase at2g24130-like	766	20	2.95205e-63	0.645	4	F:protein kinase activity; F:nucleotide binding; P:phosphorylation; F:protein binding	-	IPR001611 (PFAM); IPR025875 (PFAM); PR00019 (PRINTS), G3DSA:3.80.10.10 (GENE3D), PTHR24420 (PANTHER), PTHR24420:SF44 (PANTHER), PF13855 (PFAM), SSF52058 (SUPERFAMILY)
comp3908_c0_seq1	1.7307	1.82354	0.976545	1.35131	---NA---	1185	0			0	-		no IPS match
comp25292_c0_seq1	1.39919	1.44978	0.505516	2.74057	---NA---	915	0			0	-		SignalP-NN(euk) (SIGNALP), tmhmm (TMHMM)
comp30721_c0_seq8	2.12563	1.04477	2.34471	1.67091	aig1-like partial	403	20	2.25333e-43	0.773	1	F:GTP binding	-	IPR006703 (PFAM); IPR027417 (SUPERFAMILY); G3DSA:3.40.50.300 (GENE3D), PTHR10903 (PANTHER), PTHR10903:SF2 (PANTHER)
comp28688_c1_seq1	3.36882	1.08043	2.59007	2.30402	ethylene-responsive transcription factor	1790	20	7.36279e-177	0.802	16	P:response to jasmonic acid stimulus; P:response to water deprivation; P:response to salt stress; P:response to salicylic acid stimulus; P:cellular response to freezing; F:DNA binding; P:response to abscisic acid stimulus; F:sequence-specific DNA binding transcription factor activity; P:para-aminobenzoic acid metabolic process; P:response to cyclopentenone; P:response to ethylene stimulus; P:orga…	-	IPR001471 (PRINTS); IPR016177 (SUPERFAMILY); PTHR31677 (PANTHER)
comp807_c0_seq1	0.86983	1.68733	0.756348	2.145	---NA---	434	0			0	-		no IPS match
comp25434_c0_seq6	2.64322	1.02446	3.19446	4.56533	cytochrome p450 liketbp	430	19	2.57339e-22	0.6468	1	F:endonuclease activity		no IPS match
comp29793_c0_seq2	2.63048	1.12536	2.23945	0.774676	---NA---	264	0			0	-		no IPS match
comp30934_c1_seq4	2.8834	1.40896	1.91639	2.78919	---NA---	2105	0			0	-		no IPS match
comp253073_c0_seq1	0.858845	2.12614	1.75666	1.05842	---NA---	344	0			0	-		no IPS match
comp24782_c0_seq1	1.95169	0.667368	1.93277	0.799577	tudor pwwp mbt superfamily isoform 1	1013	20	1.29775e-55	0.8535	0	-		IPR000313 (PFAM); G3DSA:2.30.30.160 (GENE3D), SSF63748 (SUPERFAMILY)
comp17750_c0_seq2	2.48876	4.36155	1.3269	4.07175	---NA---	397	0			0	-		no IPS match
comp25169_c1_seq1	2.85023	0.868417	3.26092	1.00129	uro-adherence factor a	375	15	2.58547e-07	0.664	3	P:response to abscisic acid stimulus; P:response to cadmium ion; C:plasma membrane		no IPS match
comp19715_c0_seq1	2.45133	1.44341	0.590882	1.0549	protein	648	20	7.14294e-26	0.732	2	F:oxidoreductase activity; C:mitochondrion	-	PTHR31597 (PANTHER)
comp13823_c0_seq1	1.18969	1.31086	0.966818	1.16848	ser thr protein kinase	310	20	2.07329e-20	0.6895	1	F:kinase activity	-	PTHR24420 (PANTHER), PTHR24420:SF150 (PANTHER)
comp330316_c0_seq1	0.961917	1.47948	0.460763	1.29287	---NA---	310	0			0	-		tmhmm (TMHMM)
comp30727_c0_seq16	2.55447	1.82135	1.22657	0.621976	lectin protein kinase family protein	238	13	3.54974e-20	0.5892	5	F:carbohydrate binding; P:protein phosphorylation; F:ATP binding; F:protein serine/threonine kinase activity; P:serine family amino acid metabolic process	EC:2.7.11.0	no IPS match
comp27892_c0_seq1	1.03427	0.561155	1.05567	1.58023	abc transporter pleiotropic drug resistance protein	1397	20	7.99881e-167	0.86	16	P:cellular response to indolebutyric acid stimulus; P:negative regulation of defense response; C:chloroplast envelope; P:cadmium ion transmembrane transport; P:indole glucosinolate catabolic process; F:cadmium ion transmembrane transporter activity; P:defense response by callose deposition in cell wall; P:defense response to bacterium; P:defense response to fungus, incompatible interaction; P:res…	EC:3.6.1.3	IPR013525 (PFAM); PTHR19241 (PANTHER), PTHR19241:SF10 (PANTHER), tmhmm (TMHMM)
comp25499_c0_seq2	2.30085	0.816938	1.29769	1.75281	---NA---	559	0			0	-
comp25561_c0_seq1	2.10432	1.18909	1.25135	0.311937	atp-citrate synthase alpha chain protein 3-like	1926	20	0	0.9295	4	F:ATP binding; F:succinate-CoA ligase (ADP-forming) activity; P:reductive tricarboxylic acid cycle; C:succinate-CoA ligase complex	EC:6.2.1.5	IPR013650 (PFAM); IPR013816 (G3DSA:3.30.470.GENE3D); IPR016102 (G3DSA:3.40.50.GENE3D); PTHR23118 (PANTHER), PTHR23118:SF0 (PANTHER), SSF56059 (SUPERFAMILY)
comp657_c0_seq1	2.91518	1.60995	0.316677	2.17378	potassium transporter 5-like	410	20	1.90521e-14	0.7615	4	F:potassium ion transmembrane transporter activity; P:potassium ion transmembrane transport; C:cell part; C:membrane	-	PTHR30540 (PANTHER), PTHR30540:SF0 (PANTHER)
comp30585_c0_seq4	1.00439	1.89675	1.64237	0.874618	nac domain ipr003441	1317	20	1.74276e-125	0.7565	2	F:DNA binding; P:regulation of transcription, DNA-dependent	-	IPR003441 (PFAM); PTHR31719 (PANTHER), PTHR31719:SF0 (PANTHER)
comp30204_c0_seq7	1.23286	0.600331	2.39689	1.75925	cytochrome p450 monooxygenase cyp736b	921	20	1.64413e-118	0.7285	6	F:heme binding; F:oxidoreductase activity, acting on paired donors, with incorporation or reduction of molecular oxygen; F:monooxygenase activity; F:electron carrier activity; P:oxidation-reduction process; P:electron transport	-	no IPS match
comp29702_c1_seq3	2.3453	0.294891	2.49348	2.56422	pr10 protein	1096	20	1.38308e-99	0.8575	2	P:response to biotic stimulus; P:defense response	-	IPR000916 (PFAM); IPR023393 (G3DSA:3.30.530.GENE3D); IPR024948 (SMART); IPR024949 (PRINTS); SSF55961 (SUPERFAMILY)
comp5693_c0_seq1	1.03861	1.09323	1.91296	0.717394	protein	440	20	4.78109e-60	0.6485	2	F:nucleotide binding; F:protein binding	-	IPR001611 (PFAM); G3DSA:3.80.10.10 (GENE3D), PTHR23155 (PANTHER), PTHR23155:SF37 (PANTHER), PF13855 (PFAM), SSF52058 (SUPERFAMILY)
comp21550_c0_seq2	2.38856	0.879534	1.38233	2.02785	---NA---	700	0			0	-		no IPS match
comp28394_c0_seq4	0.836086	1.73013	1.47429	0.49843	pinus taeda anonymous locus 2_10390_01 genomic sequence	1200	20	1.11699e-75	0.5915	0	-		IPR009902 (PFAM); G3DSA:3.40.50.150 (GENE3D)
comp29779_c0_seq10	1.42567	2.0368	1.73667	0.539699	fe ascorbate oxidase	918	20	1.95291e-125	0.7215	3	F:oxidoreductase activity, acting on paired donors, with incorporation or reduction of molecular oxygen, 2-oxoglutarate as one donor, and incorporation of one atom each of oxygen into both donors; P:oxidation-reduction process; F:oxidoreductase activity	EC:1.14.11.0	IPR005123 (PFAM); IPR026992 (PFAM); IPR027443 (G3DSA:2.60.120.GENE3D); PTHR10209 (PANTHER), PTHR10209:SF55 (PANTHER), SSF51197 (SUPERFAMILY)
comp26647_c0_seq2	1.26194	1.2268	1.28562	1.03496	serine threonine-protein kinase ht1-like	2068	20	0	0.823	6	F:non-membrane spanning protein tyrosine kinase activity; C:plasma membrane; P:protein phosphorylation; F:ATP binding; F:protein serine/threonine kinase activity; P:serine family amino acid metabolic process	EC:2.7.10.2; EC:2.7.11.0	IPR000719 (PROFILE); IPR001245 (PRINTS); IPR002290 (SMART); IPR008271 (PROSITE); IPR011009 (SUPERFAMILY); IPR020635 (SMART); G3DSA:1.10.510.10 (GENE3D), G3DSA:3.30.200.20 (GENE3D), PTHR23257 (PANTHER), PTHR23257:SF82 (PANTHER)
comp22820_c0_seq1	1.21189	1.21041	2.82999	1.21097	carboxypeptidase	813	20	2.71342e-32	0.5395	3	F:molecular_function; P:biological_process; C:cellular_component		SignalP-NN(euk) (SIGNALP), tmhmm (TMHMM)
comp14752_c0_seq1	1.42508	0.782937	1.7274	1.47896	protein	2058	20	0	0.8295	13	P:response to nematode; C:vacuole; P:monosaccharide transport; C:plasma membrane; F:monosaccharide transmembrane transporter activity; P:transmembrane transport; F:sucrose:hydrogen symporter activity; F:2-alkenal reductase [NAD(P)] activity; C:integral to membrane; C:nucleus; P:oxidation-reduction process; P:cation transport; P:sucrose transport	EC:1.3.1.74	no IPS match
comp27960_c0_seq1	3.24443	1.18744	2.2579	0.788903	class vii chitinase	298	20	7.23227e-56	0.876	6	F:chitinase activity; P:chitin catabolic process; C:cell wall; P:somatic embryogenesis; F:chitin binding; P:cell wall macromolecule catabolic process	EC:3.2.1.14	IPR000726 (PFAM); IPR023346 (SUPERFAMILY); G3DSA:1.10.530.10 (GENE3D), G3DSA:3.30.20.10 (GENE3D), PTHR22595 (PANTHER), PTHR22595:SF7 (PANTHER)
comp5462_c0_seq2	1.31852	2.71936	1.02467	1.36572	leucine rich repeat protein	296	20	3.87415e-14	0.638	6	P:floral organ development; F:protein kinase activity; F:nucleotide binding; P:signal transduction; C:plasma membrane; F:protein binding	-	IPR001611 (PFAM); G3DSA:3.80.10.10 (GENE3D), PTHR24420 (PANTHER), SSF52058 (SUPERFAMILY)
comp163643_c0_seq1	1.6554	1.8918	0.897488	0.917784	mitogen-activated protein kinase-binding protein 1-like	245	20	3.90908e-37	0.777	5	P:regulation of primary metabolic process; P:regulation of cellular metabolic process; P:cellular macromolecule metabolic process; P:regulation of macromolecule metabolic process; F:protein binding	-	IPR001680 (PFAM); IPR015943 (G3DSA:2.130.10.GENE3D); IPR017986 (SUPERFAMILY); PTHR22847 (PANTHER), PTHR22847:SF10 (PANTHER)
comp30536_c0_seq15	1.57013	0.611197	1.43012	0.395805	protein	543	20	7.1305e-24	0.8315	4	F:ATP binding; F:protein serine/threonine kinase activity; P:serine family amino acid metabolic process; P:phosphorylation	EC:2.7.11.0	no IPS match
comp31358_c0_seq4	1.93962	0.909223	3.14632	2.89949	f-box protein pp2-b15-like	1184	20	4.18553e-80	0.5525	1	F:protein binding		IPR001810 (PFAM); IPR025886 (PFAM); G3DSA:1.20.1280.50 (GENE3D), PTHR32278 (PANTHER), PTHR32278:SF0 (PANTHER)
comp30619_c0_seq4	1.13023	1.21809	1.04223	0.938931	protein aig1-like	1329	20	2.21929e-117	0.728	1	F:GTP binding	-	IPR006703 (PFAM); IPR027417 (SUPERFAMILY); G3DSA:3.40.50.300 (GENE3D), PTHR10903 (PANTHER), PTHR10903:SF2 (PANTHER)
comp199022_c0_seq1	2.48768	2.04626	2.30756	4.77917	---NA---	327	0			0	-		no IPS match
comp29637_c0_seq3	1.67058	0.869314	1.11779	0.472109	serine threonine-protein kinase bri1-like 2	2027	20	5.89071e-69	0.6015	8	F:protein kinase activity; P:phloem transport; P:leaf vascular tissue pattern formation; F:protein binding; P:organ development; P:metabolic process; P:brassinosteroid mediated signaling pathway; P:auxin mediated signaling pathway	-	IPR013210 (PFAM); PR00019 (PRINTS), G3DSA:3.80.10.10 (GENE3D), PTHR24420 (PANTHER), PF13855 (PFAM), SignalP-NN(euk) (SIGNALP), tmhmm (TMHMM), SSF52058 (SUPERFAMILY)
comp21892_c0_seq1	0.793488	0.856379	1.26343	1.12488	low quality protein: uncharacterized loc101206622	2718	20	3.91684e-37	0.538	3	F:molecular_function; P:biological_process; C:cellular_component		no IPS match
comp27047_c0_seq1	0.433334	2.56746	1.20231	1.59137	unknown	800	1	3.10172e-05	0.61	0	-		no IPS match
comp337537_c0_seq1	0.905931	1.02435	1.7846	1.93454	amino-terminal enhancer of split isoform x1	575	20	2.3344e-99	0.991	13	P:regulation of growth; P:cellular response to extracellular stimulus; P:negative regulation of response to cytokine stimulus; P:organ morphogenesis; P:negative regulation of protein binding; P:skeletal system development; P:negative regulation of transcription from RNA polymerase II promoter; F:transcription corepressor activity; P:negative regulation of canonical Wnt receptor signaling pathway;…	-	IPR005617 (PFAM); PTHR10814 (PANTHER)
comp329017_c0_seq1	2.84031	1.20741	1.47264	0.588116	heat shock	241	20	2.90552e-47	0.9495	7	C:plasma membrane; C:cell wall; F:ATP binding; F:2-alkenal reductase [NAD(P)] activity; C:chloroplast; P:response to heat; P:oxidation-reduction process	EC:1.3.1.74	IPR013126 (PRINTS); IPR018181 (PROSITE); G3DSA:3.30.30.30 (GENE3D), G3DSA:3.30.420.40 (GENE3D), PTHR19375 (PANTHER), SSF53067 (SUPERFAMILY)
comp28960_c0_seq3	1.90477	2.86317	0.860655	1.56499	---NA---	536	0			0	-		no IPS match
comp31263_c0_seq6	3.46379	1.76607	2.64529	2.40767	auxine transporter-like protein partial	1540	20	2.45007e-91	0.7035	9	P:cellular process; P:auxin transport; P:tissue development; C:intracellular membrane-bounded organelle; C:integral to membrane; F:transmembrane transporter activity; P:response to auxin stimulus; P:root morphogenesis; C:cytoplasmic part	-	IPR013057 (PFAM); PTHR22950 (PANTHER), PTHR22950:SF3 (PANTHER), tmhmm (TMHMM)
comp30852_c0_seq2	1.56808	0.302884	0.973059	2.00747	pinus taeda anonymous locus 0_17985_01 genomic sequence	211	20	2.02519e-31	0.7545	2	F:UDP-glucosyltransferase activity; P:metabolic process	-	IPR002213 (PANTHER); PTHR11926:SF15 (PANTHER)
comp5471_c0_seq1	1.50687	1.49261	1.04755	1.31004	lrr receptor-like serine threonine-protein kinase fls2-like	213	20	1.15216e-11	0.6905	5	P:protein phosphorylation; F:ATP binding; C:integral to membrane; F:protein serine/threonine kinase activity; P:serine family amino acid metabolic process	EC:2.7.11.0	IPR025875 (PFAM); G3DSA:3.80.10.10 (GENE3D), PTHR24420 (PANTHER), PTHR24420:SF44 (PANTHER), SSF52058 (SUPERFAMILY)
comp25543_c0_seq2	1.32169	1.05057	1.2339	0.75743	protein	1242	20	2.50688e-61	0.628	5	C:plasmodesma; C:plasma membrane; F:protein kinase activity; F:ATP binding; P:protein phosphorylation	-	IPR000719 (PROFILE); IPR001245 (PFAM); IPR011009 (SUPERFAMILY); IPR013320 (G3DSA:2.60.120.GENE3D); IPR017441 (PROSITE); IPR024788 (PFAM); G3DSA:3.30.200.20 (GENE3D), PTHR24420 (PANTHER), PTHR24420:SF220 (PANTHER), SignalP-NN(euk) (SIGNALP), tmhmm (TMHMM)
comp5664_c0_seq1	1.14916	0.78383	1.44622	0.735913	---NA---	611	0			0	-		no IPS match
comp12262_c0_seq2	2.23448	1.34392	1.49691	0.417354	probable l-type lectin-domain containing receptor kinase -like	205	20	8.83139e-30	0.715	22	P:negative regulation of defense response; F:carbohydrate binding; P:cellular response to nitrogen starvation; P:jasmonic acid mediated signaling pathway; P:salicylic acid biosynthetic process; P:regulation of protein dephosphorylation; P:systemic acquired resistance, salicylic acid mediated signaling pathway; P:regulation of plant-type hypersensitive response; P:regulation of hydrogen peroxide m…	EC:2.7.11.0	IPR001220 (PFAM); IPR008985 (SUPERFAMILY); IPR013320 (G3DSA:2.60.120.GENE3D); PTHR32401 (PANTHER), PTHR32401:SF0 (PANTHER)
comp269242_c0_seq1	2.10972	1.59966	1.67036	1.95443	---NA---	224	0			0	-		SignalP-NN(euk) (SIGNALP), tmhmm (TMHMM)
comp21601_c1_seq1	1.18888	1.57733	1.3962	0.741125	pinus taeda anonymous locus 0_10279_01 genomic sequence	241	20	5.34199e-37	0.7815	4	P:protein phosphorylation; F:ATP binding; F:protein serine/threonine kinase activity; P:serine family amino acid metabolic process	EC:2.7.11.0	IPR000719 (PFAM); IPR011009 (SUPERFAMILY); G3DSA:1.10.510.10 (GENE3D), PTHR24420 (PANTHER), PTHR24420:SF224 (PANTHER)
comp30727_c0_seq3	2.01653	1.66922	1.64898	0.766424	l-type lectin-domain containing receptor kinase -like	289	20	1.61068e-29	0.621	5	P:protein phosphorylation; F:protein serine/threonine kinase activity; F:ATP binding; F:carbohydrate binding; P:serine family amino acid metabolic process	EC:2.7.11.0	IPR001220 (PFAM); IPR008985 (SUPERFAMILY); IPR013320 (G3DSA:2.60.120.GENE3D); PTHR32401 (PANTHER), PTHR32401:SF0 (PANTHER)
comp30553_c0_seq3	2.42567	0.301033	2.18527	2.10403	short chain alcohol	1427	20	5.61019e-142	0.8	3	F:oxidoreductase activity; P:oxidation-reduction process; F:nucleotide binding	-	no IPS match
comp29379_c1_seq3	3.11147	1.64732	1.27409	1.01097	udp-glucose glucosyltransferase	371	11	5.22798e-09	0.8136	2	F:transferase activity, transferring hexosyl groups; P:metabolic process	EC:2.4.1.0	IPR002213 (PANTHER); PTHR11926:SF15 (PANTHER)
comp31042_c0_seq6	3.67832	0.449844	2.45172	2.30382	---NA---	219	0			0	-		no IPS match
comp344899_c0_seq1	1.87854	1.29809	0.78336	0.478338	---NA---	334	0			0	-		SignalP-NN(euk) (SIGNALP)
comp30727_c0_seq2	2.51101	1.50919	1.7691	0.409185	l-type lectin-domain containing receptor kinase -like	385	20	2.04368e-45	0.5975	7	P:response to stimulus; P:protein phosphorylation; F:protein serine/threonine kinase activity; F:ATP binding; C:cell part; F:carbohydrate binding; P:serine family amino acid metabolic process	EC:2.7.11.0	IPR001220 (PFAM); IPR008985 (SUPERFAMILY); IPR013320 (G3DSA:2.60.120.GENE3D); PTHR32401 (PANTHER), PTHR32401:SF0 (PANTHER), SignalP-NN(euk) (SIGNALP)
comp8543_c0_seq1	2.32504	0.69567	1.34721	1.0327	alcohol dehydrogenase	306	20	8.54289e-14	0.822	4	F:nucleotide binding; P:oxidation-reduction process; F:zinc ion binding; F:alcohol dehydrogenase (NAD) activity	EC:1.1.1.1	SignalP-NN(euk) (SIGNALP)
comp304526_c0_seq1	0.967813	1.18111	1.38238	1.08825	tpa: protein kinase superfamily protein isoform 1	201	20	6.59771e-32	0.804	6	C:cytoplasmic membrane-bounded vesicle; F:protein tyrosine kinase activity; P:protein phosphorylation; F:ATP binding; F:protein serine/threonine kinase activity; P:serine family amino acid metabolic process	EC:2.7.10.0; EC:2.7.11.0	IPR000719 (PFAM); IPR008271 (PROSITE); IPR011009 (SUPERFAMILY); G3DSA:1.10.510.10 (GENE3D), PTHR24420 (PANTHER), PTHR24420:SF360 (PANTHER)
comp20427_c0_seq1	1.53238	1.94646	1.36982	0.291878	---NA---	773	0			0	-		tmhmm (TMHMM)
comp15841_c0_seq1	1.65951	1.08673	0.522596	1.07257	auxin-induced protein 5ng4-like	1691	20	5.56177e-112	0.6655	1	C:membrane		no IPS match
comp19326_c0_seq1	0.555677	0.979978	1.9589	2.34023	---NA---	849	0			0	-		SignalP-NN(euk) (SIGNALP), tmhmm (TMHMM)
comp29422_c0_seq4	1.64519	1.035	1.29397	0.463993	---NA---	454	0			0	-		no IPS match
comp28311_c0_seq1	1.04925	1.67827	0.866048	0.59792	---NA---	1880	0			0	-		PS51257 (PROFILE), SignalP-NN(euk) (SIGNALP), tmhmm (TMHMM)
comp29997_c0_seq1	1.70362	1.36047	1.38543	1.12018	2og-fe oxygenase family protein	1320	20	0	0.7235	4	F:oxidoreductase activity, acting on paired donors, with incorporation or reduction of molecular oxygen, 2-oxoglutarate as one donor, and incorporation of one atom each of oxygen into both donors; P:oxidation-reduction process; F:iron ion binding; F:oxidoreductase activity	EC:1.14.11.0	IPR002283 (PRINTS); IPR005123 (PFAM); IPR026992 (PFAM); IPR027443 (G3DSA:2.60.120.GENE3D); PTHR10209 (PANTHER), PTHR10209:SF55 (PANTHER), SSF51197 (SUPERFAMILY)
comp280025_c0_seq1	2.94782	0.196472	3.25879	3.15556	1-aminocyclopropane-1-carboxylate synthase	416	20	4.46415e-18	0.788	7	P:response to hormone stimulus; F:pyridoxal phosphate binding; P:response to external stimulus; P:1-aminocyclopropane-1-carboxylate biosynthetic process; F:transferase activity; F:1-aminocyclopropane-1-carboxylate synthase activity;	EC:4.4.1.14	no IPS match
comp1413_c0_seq1	1.35294	1.56553	0.724421	0.997354	---NA---	624	0			0	-		no IPS match
comp27667_c0_seq1	0.863698	0.835828	1.33919	1.15868	dna repair protein	3405	20	1.91819e-131	0.614	2	F:molecular_function; P:biological_process		no IPS match
comp13888_c0_seq1	1.23977	0.581484	1.78671	1.10652	udp-glucosyltransferase	244	20	1.16726e-34	0.695	2	F:UDP-glucosyltransferase activity; P:metabolic process	-	IPR002213 (PANTHER); PTHR11926:SF15 (PANTHER)
comp31448_c0_seq8	2.41659	1.17774	1.07408	0.826944	u5 small nuclear ribonucleoprotein 200 kda helicase-like	2546	20	0	0.943	7	C:nucleolus; F:ATP-dependent helicase activity; F:nucleic acid binding; F:ATP binding; C:ribonucleoprotein complex; C:membrane; C:mitochondrion	-	IPR001650 (PFAM); IPR004179 (PFAM); IPR011545 (PFAM); IPR014001 (PROFILE); IPR027417 (SUPERFAMILY); G3DSA:1.10.3380.10 (GENE3D), G3DSA:3.40.50.300 (GENE3D), PTHR11752 (PANTHER), PTHR11752:SF7 (PANTHER)
comp30605_c0_seq21	2.04188	0.888081	0.847887	1.44305	glycosyl hydrolase family protein	1169	20	4.34242e-38	0.689	1	F:hydrolase activity	-	SignalP-NN(euk) (SIGNALP)
comp27955_c0_seq2	2.56225	0.768659	1.84492	1.09843	mitochondrial import receptor subunit tom20-like	996	20	4.66877e-140	0.791	3	C:mitochondrial outer membrane translocase complex; P:protein import into mitochondrial outer membrane; F:protein binding	-	IPR010547 (PFAM); IPR011990 (G3DSA:1.25.40.GENE3D); PD102047 (PRODOM), PTHR32409 (PANTHER), PTHR32409:SF1 (PANTHER), tmhmm (TMHMM), SSF48452 (SUPERFAMILY)
comp29468_c1_seq2	2.14246	0.834748	1.16302	0.631574		668							IPR008889 (PFAM); SignalP-NN(euk) (SIGNALP)
comp30934_c1_seq9	2.85861	1.4284	1.86301	2.88026		2027							no IPS match
comp20056_c0_seq2	1.87738	0.377348	1.4854	0.744755	---NA---	363	0			0	-		no IPS match
comp30197_c0_seq4	1.70221	1.66394	0.234387	1.11805	methylesterase 17-like	922	20	2.72481e-114	0.6435	1	F:hydrolase activity, acting on ester bonds	-	G3DSA:3.40.50.1820 (GENE3D), PTHR10992 (PANTHER), PTHR10992:SF56 (PANTHER), PF12697 (PFAM), tmhmm (TMHMM), SSF53474 (SUPERFAMILY)
comp16069_c0_seq1	2.19903	0.842798	0.601397	1.10498	---NA---	286	0			0	-		no IPS match
comp18045_c0_seq1	1.56009	1.23848	1.49173	0.410178	pinus taeda anonymous locus 0_18014_01 genomic sequence	418	20	2.89724e-61	0.5455	0	-		IPR002902 (PFAM); PTHR32201 (PANTHER)
comp112407_c0_seq1	1.17674	1.53798	1.2501	1.29428	---NA---	211	0			0	-		no IPS match
comp21039_c0_seq1	0.91902	1.65897	1.27265	0.574192		362							SignalP-NN(euk) (SIGNALP), tmhmm (TMHMM)
comp15388_c0_seq1	2.20065	0.751944	0.786872	1.17034	nad h-quinone oxidoreductase subunit isoform 1	2255	20	1.77591e-23	0.473	0	-		tmhmm (TMHMM)
comp14528_c0_seq1	1.82486	1.71238	0.325702	1.56057	tannin-related r2r3 myb transcription partial	267	20	2.72949e-27	0.815	2	F:DNA binding; F:chromatin binding	-	IPR001005 (PFAM); IPR009057 (G3DSA:1.10.10.GENE3D); IPR017930 (PROFILE); PTHR10641 (PANTHER), PTHR10641:SF203 (PANTHER)
comp31358_c0_seq3	1.916	0.947432	2.82196	2.92144	f-box protein pp2-b15-like	1254	20	8.33919e-80	0.5525	1	F:protein binding		IPR001810 (PFAM); IPR025886 (PFAM); G3DSA:1.20.1280.50 (GENE3D), PTHR32278 (PANTHER), PTHR32278:SF0 (PANTHER)
comp30126_c0_seq1	0.736492	1.30373	2.33237	0.885649	casc3 barentsz eif4aiii isoform 1	3246	20	4.16196e-71	0.5825	0	-		SignalP-NN(euk) (SIGNALP), tmhmm (TMHMM)
comp474_c0_seq1	0.965358	0.911906	1.72732	1.91089	---NA---	232	0			0	-		no IPS match
comp21102_c0_seq1	1.1062	1.71901	0.745532	0.686084	---NA---	559	0			0	-		no IPS match
comp12262_c0_seq1	1.76181	1.14031	1.30235	0.712776	l-type lectin-domain containing receptor kinase -like	204	20	1.98516e-29	0.7005	11	P:protein phosphorylation; P:response to insect; P:systemic acquired resistance, salicylic acid mediated signaling pathway; F:protein serine/threonine kinase activity; P:negative regulation of defense response; F:receptor activity; C:cytoplasmic membrane-bounded vesicle; F:ATP binding; F:carbohydrate binding; C:membrane; P:serine family amino acid metabolic process	EC:2.7.11.0	IPR001220 (PFAM); IPR008985 (SUPERFAMILY); IPR013320 (G3DSA:2.60.120.GENE3D); PTHR32401 (PANTHER), PTHR32401:SF0 (PANTHER)
comp121721_c0_seq1	1.2628	1.42642	1.21318	0.454806		360							no IPS match
comp30605_c0_seq15	1.96438	0.832115	0.780185	1.51282		1099							no IPS match
comp28394_c0_seq3	0.937514	1.38453	1.70411	0.303932	pinus taeda anonymous locus 2_10390_01 genomic sequence	1256	20	1.96739e-75	0.5935	0	-		IPR009902 (PFAM); G3DSA:3.40.50.150 (GENE3D)
comp31288_c0_seq18	1.99839	0.515894	0.757108	1.40494	cysteine-rich receptor-like protein kinase 2-like	394	20	2.21516e-40	0.704	4	P:protein phosphorylation; F:ATP binding; F:protein serine/threonine kinase activity; P:serine family amino acid metabolic process	EC:2.7.11.0	IPR000719 (PROFILE); IPR011009 (SUPERFAMILY); IPR013320 (G3DSA:2.60.120.GENE3D); IPR017441 (PROSITE); G3DSA:3.30.200.20 (GENE3D), PTHR24420 (PANTHER), SignalP-NN(euk) (SIGNALP), tmhmm (TMHMM)
comp336179_c0_seq1	1.57039	1.71621	1.40355	0.706523	---NA---	256	0			0	-		no IPS match
comp24826_c0_seq1	3.11838	2.36506	1.03789	4.48528	---NA---	295	0			0	-		no IPS match
comp437842_c0_seq1	1.16981	1.31552	1.27987	2.12646	---NA---	206	0			0	-		no IPS match
comp28364_c0_seq1	2.55644	1.88672	1.28905	2.13832		1474	1	0	1	3	F:glutathione peroxidase activity; P:response to oxidative stress; P:oxidation-reduction process		IPR000889 (PRINTS); IPR012336 (G3DSA:3.40.30.GENE3D); PTHR11592:SF0 (PANTHER)
comp30721_c1_seq1	2.0052	1.11628	2.72368	2.41044	protein aig1-like	864	20	5.52691e-72	0.6835	1	F:GTP binding	-	no IPS match
comp31458_c0_seq1	1.39053	0.299467	2.09168	1.06248	photosystem ii protein d1	1426	20	0	0.991	15	C:photosystem I; F:chlorophyll binding; C:light-harvesting complex; C:integral to membrane; P:protein-chromophore linkage; P:response to herbicide; P:photosynthetic electron transport in photosystem II; F:oxidoreductase activity; F:4 iron, 4 sulfur cluster binding; F:magnesium ion binding; C:chloroplast thylakoid membrane; C:photosystem II; F:iron ion binding; F:electron transporter, transferring…	-	IPR000484 (PRINTS); IPR005867 (TIGRFAMs); SignalP-NN(euk) (SIGNALP), tmhmm (TMHMM)
comp19780_c0_seq2	1.53599	0.534193	1.8197	0.630206	clip-associating protein 1-like	5537	20	0	0.7485	16	P:multidimensional cell growth; C:cytosol; P:root hair elongation; P:cellulose metabolic process; P:polysaccharide biosynthetic process; P:cell tip growth; P:cell wall organization; C:spindle microtubule; C:plasmodesma; P:protein stabilization; P:anthocyanin accumulation in tissues in response to UV light; P:regulation of hormone levels; P:mitosis; P:plant-type cell wall biogenesis; C:plasma memb…	-	IPR011989 (G3DSA:1.25.10.GENE3D); IPR016024 (SUPERFAMILY); IPR021133 (PROFILE); IPR024395 (PFAM); PTHR21567 (PANTHER), PTHR21567:SF14 (PANTHER)
comp11888_c0_seq1	1.14137	0.818573	1.36686	1.60841	trna 2 -phosphotransferase 1-like	934	20	4.5304e-79	0.7935	2	F:transferase activity, transferring phosphorus-containing groups; P:tRNA splicing, via endonucleolytic cleavage and ligation	-	IPR002745 (PFAM); PTHR12684 (PANTHER), PTHR12684:SF2 (PANTHER), SSF56399 (SUPERFAMILY)
comp32123_c0_seq1	3.29924	0.319168	2.44683	2.13854	---NA---	281	0			0	-		no IPS match
comp117428_c0_seq1	0.969393	1.74318	0.977159	0.315288	---NA---	492	0			0	-		SignalP-NN(euk) (SIGNALP)
comp226640_c0_seq1	1.80003	0.875372	0.346304	1.49454	---NA---	270	0			0	-		PTHR24420 (PANTHER)
comp27413_c0_seq1	1.92284	1.26876	1.55037	1.12381	protein	1328	20	3.44693e-129	0.6185	3	C:nucleus; F:oxidoreductase activity; P:oxidation-reduction process	-	no IPS match
comp86_c0_seq1	0.640045	0.895029	2.00012	1.73777	tir-nbs-lrr protein	638	20	3.31844e-30	0.6705	2	P:response to stimulus; F:adenyl ribonucleotide binding	-	PTHR32096 (PANTHER), PTHR32096:SF4 (PANTHER)
comp13391_c2_seq1	0.574133	1.57666	0.575136	1.40109	gamma-tubulin complex	884	20	1.43609e-59	0.564	3	P:microtubule cytoskeleton organization; C:spindle pole; C:microtubule organizing center		IPR007259 (PANTHER); PTHR19302:SF22 (PANTHER)
comp31007_c0_seq2	1.44139	0.957311	1.36869	0.969483	cytotoxin	1067	20	1.4557e-22	0.4595	1	P:pathogenesis		SignalP-NN(euk) (SIGNALP)
comp141721_c0_seq1	1.27917	0.727346	0.417454	1.98616	---NA---	376	0			0	-		no IPS match
comp335172_c0_seq1	2.37402	1.8407	2.10168	0.459377	---NA---	391	0			0	-		no IPS match
comp27809_c0_seq1	2.43907	0.160563	1.97783	2.12893	pinus taeda anonymous locus 2_7151_02 genomic sequence	511	20	6.49453e-101	0.675	6	F:ATP binding; F:protein kinase activity; F:nucleotide binding; P:protein phosphorylation; F:transferase activity, transferring phosphorus-containing groups; F:protein serine/threonine kinase activity		IPR002902 (PFAM); PTHR32080 (PANTHER), PTHR32080:SF1 (PANTHER)
comp2847_c0_seq1	0.530112	1.13858	1.72426	1.67565	leucine-rich repeat receptor-like protein kinase tdr-like	328	20	8.2888e-25	0.6745	4	F:kinase activity; C:cytoplasmic membrane-bounded vesicle; P:metabolic process; F:protein binding	-	IPR001611 (PFAM); IPR025875 (PFAM); PR00019 (PRINTS), G3DSA:3.80.10.10 (GENE3D), PTHR24420 (PANTHER), PTHR24420:SF44 (PANTHER), SSF52058 (SUPERFAMILY)
comp8287_c0_seq1	1.73242	1.35277	1.5089	2.09937	---NA---	772	0			0	-		no IPS match
comp20058_c0_seq2	3.01739	2.18026	1.07603	1.11125	---NA---	380	0			0	-		no IPS match
comp27060_c0_seq2	2.15253	0.487413	1.13849	1.54172	---NA---	218	0			0	-		no IPS match
comp31433_c1_seq3	3.02525	1.3369	2.13701	1.15809	cellulose synthase-like protein e1-like	439	20	1.92144e-63	0.6215	3	C:membrane; F:cellulose synthase (UDP-forming) activity; P:cellulose biosynthetic process	-	IPR005150 (PFAM); PTHR32287 (PANTHER)
comp21947_c1_seq1	2.67813	1.4005	1.19696	0.720338	lipase precursor	939	20	1.80504e-101	0.77	4	C:cytoplasmic membrane-bounded vesicle; F:triglyceride lipase activity; P:lipid catabolic process; P:glycerolipid metabolic process	EC:3.1.1.3	IPR002921 (PFAM); G3DSA:3.40.50.1820 (GENE3D), PTHR31588 (PANTHER), SignalP-NN(euk) (SIGNALP), tmhmm (TMHMM), SSF53474 (SUPERFAMILY)
comp122004_c0_seq1	2.23773	1.51834	0.618194	2.2706	---NA---	252	0			0	-		no IPS match
comp29997_c0_seq2	1.55606	0.289064	1.57978	0.691585	2og-fe oxygenase family protein	1424	20	0	0.7245	4	F:oxidoreductase activity, acting on paired donors, with incorporation or reduction of molecular oxygen, 2-oxoglutarate as one donor, and incorporation of one atom each of oxygen into both donors; P:oxidation-reduction process; F:iron ion binding; F:oxidoreductase activity	EC:1.14.11.0	IPR002283 (PRINTS); IPR005123 (PFAM); IPR026992 (PFAM); IPR027443 (G3DSA:2.60.120.GENE3D); PTHR10209 (PANTHER), PTHR10209:SF55 (PANTHER), SSF51197 (SUPERFAMILY)
comp234848_c0_seq1	1.35976	1.34289	1.3931	0.455786	protein	595	20	3.04809e-49	0.639	0	-		IPR002885 (PFAM); PTHR24015 (PANTHER), PTHR24015:SF169 (PANTHER)
comp25016_c0_seq1	0.998281	0.295375	1.68708	1.42993	-dihydroxy-3-keto-5-methylthiopentene dioxygenase 2-like	1105	20	1.36292e-112	0.8355	6	C:cytoplasm; F:metal ion binding; P:L-methionine salvage from methylthioadenosine; F:acireductone dioxygenase [iron(II)-requiring] activity; C:nucleus; P:oxidation-reduction process	EC:1.13.11.54	IPR004313 (PANTHER); IPR011051 (SUPERFAMILY); IPR014710 (G3DSA:2.60.120.GENE3D); PTHR23418:SF0 (PANTHER)
comp10714_c0_seq1	1.33156	2.83303	1.00401	1.04282	---NA---	361	0			0	-		no IPS match
comp22775_c0_seq1	1.25213	2.50608	0.901875	2.11994	g-type lectin s-receptor-like serine threonine-protein kinase at5g24080-like	2924	20	0	0.675	6	P:protein phosphorylation; F:protein serine/threonine kinase activity; P:serine family amino acid metabolic process; F:ATP binding; P:recognition of pollen; F:protein tyrosine kinase activity	EC:2.7.11.0	IPR000719 (PFAM); IPR000858 (PFAM); IPR001480 (G3DSA:2.90.10.GENE3D); IPR002290 (SMART); IPR008271 (PROSITE); IPR011009 (SUPERFAMILY); IPR013320 (G3DSA:2.60.120.GENE3D); IPR017441 (PROSITE); IPR020635 (SMART); IPR024171 (PIR); G3DSA:1.10.510.10 (GENE3D), G3DSA:3.30.200.20 (GENE3D), PTHR24420 (PANTHER), PTHR24420:SF224 (PANTHER), SignalP-NN(euk) (SIGNALP), tmhmm (TMHMM)
comp247958_c0_seq1	2.95007	2.36995	1.03944	1.28974	---NA---	403	0			0	-		no IPS match
comp30602_c0_seq2	2.6518	1.64814	1.83777	0.904583	---NA---	505	0			0	-		SignalP-NN(euk) (SIGNALP)
comp31333_c0_seq19	1.6824	1.28815	0.939257	0.200451	cytochrome p450	343	20	2.71623e-31	0.672	6	F:oxidoreductase activity; C:cytoplasmic membrane-bounded vesicle; P:reproductive process; F:electron carrier activity; F:heme binding; P:oxidation-reduction process	-	IPR001128 (G3DSA:1.10.630.GENE3D); IPR002401 (PRINTS); PTHR24300 (PANTHER), SignalP-NN(euk) (SIGNALP)
comp11035_c0_seq2	1.35625	1.3946	1.61752	0.601566	thioredoxin partial	670	20	1.79743e-58	0.6805	2	C:cytoplasmic part; C:intracellular membrane-bounded organelle	-	IPR012336 (G3DSA:3.40.30.GENE3D)
comp22664_c0_seq5	1.46449	1.32049	1.3532	0.119273	---NA---	854	0			0	-		no IPS match
comp30605_c0_seq13	1.94663	0.842055	0.786502	1.42036	glycosyl hydrolase family protein	1233	20	3.33209e-36	0.6685	2	F:hydrolase activity; P:carbohydrate metabolic process	-	IPR013781 (G3DSA:3.20.20.GENE3D); IPR017853 (SUPERFAMILY); PTHR31263 (PANTHER), PTHR31263:SF0 (PANTHER), SignalP-NN(euk) (SIGNALP), tmhmm (TMHMM)
comp29667_c0_seq2	1.49868	0.78486	1.53308	0.27596	protein kinase domain containing expressed	4419	20	0	0.8445	7	P:protein phosphorylation; F:protein serine/threonine/tyrosine kinase activity; F:ATP binding; C:nucleus; F:protein serine/threonine kinase activity; C:plastid; P:serine family amino acid metabolic process	EC:2.7.12.1; EC:2.7.11.0	tmhmm (TMHMM)
comp30530_c0_seq2	1.365	0.849708	1.67069	0.693402	pinus taeda anonymous locus 0_5243_01 genomic sequence	1653	20	0	0.6455	4	F:S-adenosylmethionine-dependent methyltransferase activity; F:gibberellin carboxyl-O-methyltransferase activity; P:methylation; F:methyltransferase activity	-	IPR005299 (PFAM); G3DSA:3.40.50.150 (GENE3D), PTHR31009 (PANTHER), PTHR31009:SF0 (PANTHER), SSF53335 (SUPERFAMILY)
comp31222_c1_seq6	1.59428	1.76375	0.723887	1.041	tannin-related r2r3 myb transcription partial	243	20	6.70053e-25	0.924	2	F:DNA binding; F:chromatin binding	-	IPR001005 (PFAM); IPR009057 (G3DSA:1.10.10.GENE3D); IPR017930 (PROFILE); PTHR10641 (PANTHER), PTHR10641:SF203 (PANTHER), SignalP-NN(euk) (SIGNALP)
comp208757_c0_seq1	0.786432	1.7722	0.759989	1.87975	---NA---	363	0			0	-		SignalP-NN(euk) (SIGNALP)
comp27423_c0_seq1	1.27402	1.71016	2.10352	2.19023	zinc ion binding protein	797	20	2.19023e-20	0.6245	3	F:zinc ion binding; P:biological_process; C:cellular_component		no IPS match
comp25000_c1_seq2	3.99155	1.11644	1.22371	3.76178	unknown	341	2	5.68568e-14	0.66	0	-		no IPS match
comp27263_c5_seq12	1.54243	1.46672	2.09166	2.2896	pentatricopeptide repeat-containing protein mitochondrial-like	558	20	1.07703e-37	0.6305	1	F:protein binding		IPR002885 (PFAM); IPR011990 (G3DSA:1.25.40.GENE3D); PTHR24015 (PANTHER), PTHR24015:SF169 (PANTHER)
comp149241_c0_seq1	1.03078	1.69098	0.745661	1.2879	uncharacterized loc101205671 isoform 2	759	20	2.63589e-53	0.711	0	-		no IPS match
comp16444_c0_seq1	1.76538	1.96922	1.20991	0.399391	---NA---	659	0			0	-		no IPS match
comp30523_c0_seq1	2.48792	0.725634	1.52559	1.04951	pre-mrna-processing-splicing factor 8-like	7664	20	0	0.974	28	P:gravitropism; P:N-terminal protein myristoylation; P:microtubule cytoskeleton organization; P:methylation-dependent chromatin silencing; P:galactolipid biosynthetic process; P:cell-cell signaling; C:membrane; P:seed maturation; P:cytokinesis by cell plate formation; C:plant-type cell wall; P:sucrose biosynthetic process; P:vegetative phase change; C:chloroplast; P:determination of bilateral sym…	EC:2.4.1.13	IPR000555 (PFAM); IPR012591 (PRODOM); IPR012592 (PFAM); IPR012984 (PFAM); IPR019580 (PFAM); IPR019581 (PFAM); IPR019582 (PFAM); IPR021983 (PFAM); IPR027652 (PANTHER); PTHR11140:SF0 (PANTHER)
comp30391_c3_seq1	1.06134	1.55066	1.62381	0.41328	geraniol 8-hydroxylase-like	620	20	3.89592e-36	0.6485	7	F:heme binding; F:oxidoreductase activity, acting on paired donors, with incorporation or reduction of molecular oxygen; F:monooxygenase activity; F:electron carrier activity; P:oxidation-reduction process; C:plasma membrane; P:electron transport	-	IPR001128 (G3DSA:1.10.630.GENE3D); PTHR24300 (PANTHER), SignalP-NN(euk) (SIGNALP), tmhmm (TMHMM)
comp29888_c0_seq4	2.18274	1.13722	1.26626	1.26686	---NA---	464	0			0	-		tmhmm (TMHMM)
comp29806_c0_seq1	1.05329	0.472771	1.48979	1.08566	probable polyamine oxidase 2-like	2259	20	0	0.8435	8	F:primary amine oxidase activity; P:response to water deprivation; P:response to cold; F:polyamine oxidase activity; C:peroxisome; P:polyamine catabolic process; P:response to abscisic acid stimulus; P:oxidation-reduction process	EC:1.4.3.21; EC:1.5.3.11	IPR001613 (PRINTS); IPR002937 (PFAM); G3DSA:3.50.50.60 (GENE3D), PTHR10742 (PANTHER), PTHR10742:SF30 (PANTHER), tmhmm (TMHMM), SSF51905 (SUPERFAMILY), SSF54373 (SUPERFAMILY)
comp5397_c1_seq1	1.75736	0.524666	1.13624	0.843132	---NA---	308	0			0	-		SignalP-NN(euk) (SIGNALP)
comp21112_c0_seq3	2.42049	0.919344	2.02034	0.661775	---NA---	579	0			0	-		no IPS match
comp30914_c0_seq3	1.89311	0.829529	0.627323	1.57554	protein	1361	20	0	0.659	2	P:metabolic process; F:carboxylic ester hydrolase activity	EC:3.1.1.0	IPR013094 (PFAM); G3DSA:3.40.50.1820 (GENE3D), PTHR23024 (PANTHER), PTHR23024:SF10 (PANTHER), SSF53474 (SUPERFAMILY)
comp28646_c0_seq5	1.40991	1.27795	0.766151	0.941125	inosine-uridine preferring nucleoside hydrolase	223	20	3.64155e-31	0.8745	2	C:cell wall; C:mitochondrion	-	IPR001910 (G3DSA:3.90.245.GENE3D)
comp28960_c0_seq1	1.8214	2.29684	0.310355	1.45267	---NA---	495	0			0	-		no IPS match
comp31123_c0_seq4	0.36598	1.00269	2.21098	1.50917	aspartic proteinase-like protein 1-like	2591	20	5.92745e-141	0.6465	3	C:anchored to membrane; F:aspartic-type endopeptidase activity; P:proteolysis	-	IPR001461 (PRINTS); IPR001969 (PROSITE); IPR021109 (G3DSA:2.40.70.GENE3D); PTHR13683:SF98 (PANTHER), PF14541 (PFAM), PF14543 (PFAM), SignalP-NN(euk) (SIGNALP), tmhmm (TMHMM)
comp30934_c1_seq10	1.28004	0.430959	0.956993	1.47495	---NA---	504	0			0	-		tmhmm (TMHMM)
comp20552_c0_seq1	1.57641	1.70329	0.626831	2.01084	heavy metal-associated isoprenylated plant protein 26-like	1112	20	2.02322e-49	0.709	2	P:metal ion transport; F:metal ion binding	-	IPR006121 (PFAM); G3DSA:3.30.70.100 (GENE3D), PTHR22814 (PANTHER), PTHR22814:SF14 (PANTHER)
comp30605_c0_seq11	1.9969	0.81684	0.782209	1.43292	glycosyl hydrolase family protein	1182	20	4.70165e-38	0.689	2	F:hydrolase activity; P:carbohydrate metabolic process	-	IPR013781 (G3DSA:3.20.20.GENE3D); IPR017853 (SUPERFAMILY); PTHR31263 (PANTHER), PTHR31263:SF0 (PANTHER), SignalP-NN(euk) (SIGNALP), tmhmm (TMHMM)
comp29635_c0_seq9	0.723998	0.795324	0.900024	1.87186	2-methyl-3-buten-2-ol synthase	317	20	4.72463e-59	0.8605	3	P:metabolic process; F:magnesium ion binding; F:terpene synthase activity	-	IPR005630 (PFAM); IPR008949 (G3DSA:1.10.600.GENE3D); PTHR31225 (PANTHER)
comp30892_c0_seq8	1.66208	2.24474	2.23972	0.938584	2-oxoglutarate and fe -dependent oxygenase superfamily protein	1399	20	0	0.7505	4	P:oxidation-reduction process; F:iron ion binding; F:oxidoreductase activity, acting on paired donors, with incorporation or reduction of molecular oxygen, 2-oxoglutarate as one donor, and incorporation of one atom each of oxygen into both donors; F:oxidoreductase activity	EC:1.14.11.0	IPR002283 (PRINTS); IPR005123 (PFAM); IPR026992 (PFAM); IPR027443 (G3DSA:2.60.120.GENE3D); PTHR10209 (PANTHER), PTHR10209:SF55 (PANTHER), SSF51197 (SUPERFAMILY)
comp73495_c0_seq1	1.11497	0.778872	1.44839	1.1274	---NA---	377	0			0	-		no IPS match
comp6423_c0_seq1	1.62206	0.330601	1.61918	1.20718	---NA---	2312	0			0	-		no IPS match
comp30461_c0_seq25	1.70358	0.30674	0.744701	1.4538	multidrug pheromone mdr abc transporter family	375	20	6.95154e-42	0.7665	13	P:vernalization response; P:acropetal auxin transport; C:integral to membrane; P:anthocyanin accumulation in tissues in response to UV light; F:auxin efflux transmembrane transporter activity; P:basipetal auxin transport; P:auxin efflux; F:ATPase activity, coupled to transmembrane movement of substances; P:transmembrane transport; P:ATP catabolic process; C:plasma membrane; P:carpel development; …	-	IPR001140 (PFAM); IPR011527 (SUPERFAMILY); IPR017940 (PROFILE); G3DSA:1.20.1560.10 (GENE3D), PTHR24221 (PANTHER), PTHR24221:SF24 (PANTHER), tmhmm (TMHMM)
comp29970_c0_seq10	1.81742	0.694465	1.68962	1.04717	cytochrome p450 monooxygenase cyp736b	1077	20	4.27598e-156	0.721	6	F:heme binding; F:oxidoreductase activity, acting on paired donors, with incorporation or reduction of molecular oxygen; F:monooxygenase activity; F:electron carrier activity; P:oxidation-reduction process; P:electron transport	-	IPR001128 (G3DSA:1.10.630.GENE3D); IPR002401 (PRINTS); PTHR24298 (PANTHER), PTHR24298:SF0 (PANTHER), SignalP-NN(euk) (SIGNALP), tmhmm (TMHMM)
comp89149_c0_seq1	0.772266	1.36197	0.885338	1.15846	hypothetical protein	540	10	6.06011e-21	0.717	0	-		no IPS match
comp88586_c0_seq1	4.21265	4.86652	1.67693	4.66654	-mandelonitrile lyase 3-like	514	20	2.17228e-42	0.7955	8	F:flavin adenine dinucleotide binding; P:oxidation-reduction process; P:alcohol metabolic process; F:lyase activity; F:choline dehydrogenase activity; P:glycine metabolic process; P:L-serine metabolic process; P:threonine metabolic process	EC:1.1.99.1	IPR007867 (PFAM); G3DSA:3.50.50.60 (GENE3D), PTHR11552 (PANTHER), PTHR11552:SF14 (PANTHER), SSF51905 (SUPERFAMILY), SSF54373 (SUPERFAMILY)
comp120522_c0_seq1	1.54768	1.4069	1.96894	0.391753	protein	540	20	3.68417e-15	0.7685	0	-		no IPS match
comp329616_c0_seq1	2.36761	1.3577	2.23223	1.46699	---NA---	224	0			0	-		no IPS match
comp31174_c0_seq3	3.26337	1.14601	2.09604	1.85215	benzoate carboxyl	676	20	1.26464e-82	0.671	2	F:methyltransferase activity; P:methylation	EC:2.1.1.0	IPR005299 (PFAM); G3DSA:3.40.50.150 (GENE3D), PTHR31009 (PANTHER), PTHR31009:SF0 (PANTHER), SSF53335 (SUPERFAMILY)
comp24334_c0_seq2	2.67262	4.81212	1.848	1.66818	---NA---	620	0			0	-		no IPS match
comp227936_c0_seq1	0.811089	2.15633	0.711661	0.876309	tannin-related r2r3 myb transcription partial	496	20	1.64302e-29	0.6615	2	P:response to hormone stimulus; P:response to osmotic stress	-	no IPS match
comp267869_c0_seq1	1.20125	1.4123	1.47766	0.30919	---NA---	453	0			0	-		no IPS match
comp8543_c0_seq2	2.37844	0.663145	1.47845	1.09022	alcohol partial	397	11	1.00438e-06	0.7382	6	F:metal ion binding; P:oxidation-reduction process; F:oxidoreductase activity; F:nucleotide binding; F:zinc ion binding; F:alcohol dehydrogenase (NAD) activity		SignalP-NN(euk) (SIGNALP)
comp192385_c0_seq1	1.56405	1.17548	1.0551	0.662429	pentatricopeptide repeat-containing protein	830	20	3.49252e-54	0.614	1	F:protein binding		IPR002885 (PFAM); IPR011990 (G3DSA:1.25.40.GENE3D); PTHR24015 (PANTHER), PTHR24015:SF45 (PANTHER)
comp153036_c0_seq1	1.81109	1.85425	1.77407	0.373559	---NA---	645	0			0	-		no IPS match
comp280957_c0_seq1	2.00473	1.69712	2.06601	3.24093	lrr receptor-like serine threonine-protein kinase fls2-like	201	20	1.85705e-15	0.633	1	F:transferase activity, transferring phosphorus-containing groups	-	PR00019 (PRINTS), G3DSA:3.80.10.10 (GENE3D), PTHR24420 (PANTHER), PF13855 (PFAM), SSF52058 (SUPERFAMILY)
comp21948_c2_seq2	1.55718	0.341359	1.04523	1.22501	beta-fructofuranosidase-like protein	1442	20	6.7131e-122	0.8245	6	F:beta-fructofuranosidase activity; C:cytosol; F:glycopeptide alpha-N-acetylgalactosaminidase activity; P:starch metabolic process; P:sucrose metabolic process; P:galactose metabolic process	EC:3.2.1.26; EC:3.2.1.97	IPR008928 (SUPERFAMILY); IPR024746 (PFAM); PTHR31916 (PANTHER)
comp205871_c0_seq1	3.37236	1.83475	4.01449	0.879458	probable 2-oxoglutarate fe -dependent dioxygenase-like	441	20	2.31645e-11	0.6775	2	P:biosynthetic process; F:oxidoreductase activity, acting on paired donors, with incorporation or reduction of molecular oxygen, 2-oxoglutarate as one donor, and incorporation of one atom each of oxygen into both donors	EC:1.14.11.0	no IPS match
comp22004_c0_seq1	1.52234	3.20109	1.11731	0.979168	dre binding factor 2	1060	20	4.97307e-31	0.8065	6	F:sequence-specific DNA binding transcription factor activity; F:DNA binding; C:plastid; P:regulation of transcription, DNA-dependent; C:transcription factor complex;	-	IPR001471 (PRINTS); IPR016177 (SUPERFAMILY); PTHR31985 (PANTHER)
comp30909_c0_seq9	1.76218	1.18738	1.61561	0.978112	bromodomain protein	2955	20	3.566e-70	0.5985	4	F:transferase activity; P:histone acetylation; F:histone acetyltransferase activity; F:transferase activity, transferring acyl groups		no IPS match
comp29129_c0_seq6	3.06849	2.22495	1.15183	1.81701	pr-4 protein	801	20	2.03174e-87	0.7735	3	P:defense response to fungus; P:defense response to bacterium; P:defense response, incompatible interaction	-	no IPS match
comp268405_c0_seq1	1.44947	2.08693	1.88446	1.79635	---NA---	262	0			0	-		no IPS match
comp231913_c0_seq1	2.42816	0.501341	1.76916	0.93307	---NA---	403	0			0	-		SignalP-NN(euk) (SIGNALP)
comp31174_c0_seq4	3.93304	1.3261	2.07332	1.88285	salicylate o-methyltransferase	1439	20	1.31967e-180	0.6465	2	F:methyltransferase activity; P:methylation	EC:2.1.1.0	IPR005299 (PFAM); G3DSA:3.40.50.150 (GENE3D), PTHR31009 (PANTHER), PTHR31009:SF0 (PANTHER), SSF53335 (SUPERFAMILY)
comp374553_c0_seq1	0.941938	1.29428	1.39539	0.476755	probable lrr receptor-like serine threonine-protein kinase at1g67720-like	226	20	1.04e-26	0.579	3	P:cellular process; F:kinase activity; C:cell part	-	IPR024788 (PFAM)
comp278505_c0_seq1	3.53904	1.63574	4.57273	2.26233	---NA---	240	0			0	-		no IPS match
comp24826_c0_seq2	2.92693	2.529	0.877602	4.2336	pinus taeda anonymous locus cl1051contig1_03 genomic sequence	496	20	6.91974e-25	0.772	1	P:lipid transport	-	no IPS match
comp123077_c0_seq1	3.81326	2.39767	0.931181	1.33974	---NA---	560	0			0	-		SignalP-NN(euk) (SIGNALP), tmhmm (TMHMM)
comp23416_c0_seq4	4.08519	3.68387	0.450785	3.30553	---NA---	1013	0			0	-		no IPS match
comp16900_c1_seq1	2.22331	1.86702	0.987417	2.46901	myb transcription factor	733	20	2.37091e-66	0.7805	6	F:sequence-specific DNA binding transcription factor activity; F:DNA binding; P:regulation of transcription, DNA-dependent; C:transcription factor complex; ; F:chromatin binding	-	IPR001005 (PFAM); IPR009057 (G3DSA:1.10.10.GENE3D); IPR017930 (PROFILE); PTHR10641 (PANTHER), PTHR10641:SF30 (PANTHER)
comp31440_c0_seq2	1.31156	1.56064	1.46011	1.29105	pleiotropic drug resistance protein 1-like	4189	20	0	0.807	8	F:organic phosphonate transmembrane-transporting ATPase activity; C:integral to membrane; P:ATP catabolic process; F:ATP binding; F:polyamine-transporting ATPase activity; P:organic phosphonate transport; P:organophosphate ester transport; P:polyamine transport	EC:3.6.3.28; EC:3.6.3.31	IPR003439 (PFAM); IPR003593 (SMART); IPR013525 (PFAM); IPR013581 (PFAM); IPR027417 (SUPERFAMILY); G3DSA:3.40.50.300 (GENE3D), PTHR19241 (PANTHER), PTHR19241:SF10 (PANTHER), tmhmm (TMHMM)
comp24976_c0_seq1	4.09356	0.423673	3.47273	2.9379	serine-type endopeptidase	703	8	4.403e-05	0.5475	2	F:serine-type endopeptidase inhibitor activity; P:response to oxidative stress		SignalP-NN(euk) (SIGNALP), tmhmm (TMHMM)
comp226114_c0_seq1	1.43558	0.965528	0.79638	1.93311	zinc finger protein 3-like	666	20	2.94999e-14	0.735	3	F:zinc ion binding; F:nucleic acid binding; C:intracellular	-	IPR007087 (PROSITE); PTHR10042 (PANTHER), PTHR10042:SF14 (PANTHER)
comp280403_c0_seq1	1.55534	0.582629	1.54236	0.617209	---NA---	248	0			0	-		no IPS match
comp140432_c0_seq1	1.81201	0.739064	1.73509	0.541391	phd finger transcription factor	1034	15	4.38567e-08	0.5393	6	F:metal ion binding; F:helicase activity; F:N-acetyltransferase activity; F:zinc ion binding; F:DNA binding; F:RNA binding		no IPS match
comp18610_c0_seq1	1.3886	1.00693	1.82988	1.02868	unknown	356	1	1.04668e-05	0.63	7	F:ATP binding; F:protein kinase activity; F:carbohydrate binding; F:nucleotide binding; P:protein phosphorylation; F:transferase activity, transferring phosphorus-containing groups; F:protein serine/threonine kinase activity		no IPS match
comp19506_c0_seq1	1.89336	0.83565	1.45579	0.439288	---NA---	287	0			0	-		no IPS match
comp23373_c0_seq2	1.2233	3.26655	1.20188	1.2901	myb-related protein 306-like	1467	20	4.66638e-85	0.6205	5	P:cellular process; P:response to hormone stimulus; P:metabolic process; F:chromatin binding; F:DNA binding	-	IPR001005 (PFAM); IPR009057 (G3DSA:1.10.10.GENE3D); IPR017930 (PROFILE); PTHR10641 (PANTHER), PTHR10641:SF30 (PANTHER)
comp29129_c0_seq5	3.13966	2.21412	1.11241	1.77292	pr-4 protein	893	20	1.24296e-86	0.7745	3	P:defense response to fungus; P:defense response to bacterium; P:defense response, incompatible interaction	-	no IPS match
comp21590_c0_seq1	0.960013	1.77143	1.88938	0.944985	probable lrr receptor-like serine threonine-protein kinase at3g47570-like	424	20	1.40037e-18	0.667	1	F:kinase activity	-	IPR013210 (PFAM); IPR025875 (PFAM); G3DSA:3.80.10.10 (GENE3D), PTHR24420 (PANTHER), PTHR24420:SF44 (PANTHER), SignalP-NN(euk) (SIGNALP), tmhmm (TMHMM), SSF52058 (SUPERFAMILY)
comp208600_c0_seq1	2.06075	0.513596	0.812549	1.0542	pentatricopeptide repeat-containing	494	20	2.43989e-45	0.662	0	-		IPR002885 (PFAM); PTHR24015 (PANTHER), PTHR24015:SF169 (PANTHER)
comp28021_c0_seq2	1.04032	1.35223	1.79081	0.424905	methyltransferase ddb_g0268948-like	1133	20	2.83812e-171	0.674	3	P:methylation; F:methyltransferase activity; P:metabolic process	EC:2.1.1.0	IPR013216 (PFAM); G3DSA:3.40.50.150 (GENE3D), PTHR31166 (PANTHER), PTHR31166:SF0 (PANTHER), SSF53335 (SUPERFAMILY)
comp27107_c1_seq3	1.51791	1.06042	1.36394	0.772402	l-type lectin-domain containing receptor kinase -like	454	20	1.37657e-67	0.694	8	P:protein phosphorylation; C:intracellular membrane-bounded organelle; F:protein serine/threonine kinase activity; F:ATP binding; C:cytoplasmic part; F:carbohydrate binding; C:membrane; P:serine family amino acid metabolic process	EC:2.7.11.0	IPR000719 (PROFILE); IPR001245 (PFAM); IPR011009 (SUPERFAMILY); IPR013320 (G3DSA:2.60.120.GENE3D); IPR017441 (PROSITE); G3DSA:3.30.200.20 (GENE3D), PTHR24420 (PANTHER), PTHR24420:SF169 (PANTHER), SignalP-NN(euk) (SIGNALP), tmhmm (TMHMM)
comp161499_c0_seq1	1.22135	2.02647	0.442185	2.13994	flavonoid 3-hydroxylase	506	20	3.04936e-13	0.828	6	F:heme binding; F:electron carrier activity; F:flavonoid 3'-monooxygenase activity; P:oxidation-reduction process; P:electron transport; P:flavonoid biosynthetic process	EC:1.14.13.21	IPR001128 (G3DSA:1.10.630.GENE3D); PTHR24298 (PANTHER), PTHR24298:SF0 (PANTHER), SignalP-NN(euk) (SIGNALP)
comp11186_c0_seq1	1.86162	1.49791	1.38978	0.568249	thioredoxin superfamily protein	350	20	5.58533e-28	0.72	2	C:vacuole; C:cell wall	-	no IPS match
comp30336_c1_seq7	1.51532	1.27245	0.691213	0.757271	l-type lectin-domain containing receptor kinase -like	721	20	5.13591e-88	0.6255	5	P:protein phosphorylation; F:protein serine/threonine kinase activity; F:ATP binding; F:carbohydrate binding; P:serine family amino acid metabolic process	EC:2.7.11.0	IPR001220 (PFAM); IPR008985 (SUPERFAMILY); IPR013320 (G3DSA:2.60.120.GENE3D); PTHR32401 (PANTHER), PTHR32401:SF0 (PANTHER), SignalP-NN(euk) (SIGNALP)
comp17156_c1_seq1	2.13418	1.3165	1.83851	1.19183	tir nbs	361	20	2.558e-68	0.7595	4	P:defense response; F:ADP binding; P:signal transduction; C:intracellular	-	IPR002182 (PFAM); IPR027417 (SUPERFAMILY); PTHR11017 (PANTHER)
comp31032_c0_seq7	1.44619	1.43239	0.501872	0.937826	gibberellin receptor	505	20	4.64753e-40	0.636	2	P:metabolic process; F:hydrolase activity		IPR013094 (PFAM); G3DSA:3.40.50.1820 (GENE3D), PTHR23024 (PANTHER), PTHR23024:SF10 (PANTHER), SSF53474 (SUPERFAMILY)
comp21421_c0_seq1	1.12953	0.968794	2.58507	1.72313	probable lrr receptor-like serine threonine-protein kinase at1g67720-like	641	20	1.5718e-09	0.608	1	F:transferase activity, transferring phosphorus-containing groups	-	PTHR24420 (PANTHER)
comp31237_c0_seq6	0.462286	1.21467	2.06479	1.66973	phosphate transporter	2388	20	0	0.851	3	C:integral to membrane; P:phosphate ion transmembrane transport; F:inorganic phosphate transmembrane transporter activity	-	IPR004738 (TIGRFAMs); IPR005828 (PFAM); IPR016196 (SUPERFAMILY); IPR020846 (PROFILE); G3DSA:1.20.1250.20 (GENE3D), PTHR24064 (PANTHER), PTHR24064:SF0 (PANTHER), tmhmm (TMHMM)
comp30874_c0_seq16	2.68539	1.18269	1.18089	2.46585	protein phloem protein 2-like a1-like	814	20	8.2197e-53	0.5405	6	P:response to insect; F:proteoglycan binding; F:carbohydrate binding; P:biological_process; C:cellular_component; C:nucleus		IPR025886 (PFAM); PTHR32278 (PANTHER), PTHR32278:SF0 (PANTHER)
comp20858_c1_seq1	2.11488	0.973429	0.983197	0.735066	calcium-dependent protein kinase	1308	20	7.96471e-47	0.7035	8	C:endoplasmic reticulum membrane; F:calmodulin-dependent protein kinase activity; C:peroxisome; P:protein autophosphorylation; F:protein binding; F:calcium ion binding; F:ATP binding; P:serine family amino acid metabolic process	EC:2.7.11.17	IPR000719 (PFAM); IPR011009 (SUPERFAMILY); IPR017441 (PROSITE); IPR020636 (PANTHER); G3DSA:3.30.200.20 (GENE3D), PTHR24347:SF28 (PANTHER)
comp28254_c3_seq20	1.67672	1.04613	0.87727	0.789387	cytochrome p450	803	20	6.44951e-167	0.7015	7	F:heme binding; C:integral to membrane; F:oxidoreductase activity, acting on paired donors, with incorporation or reduction of molecular oxygen; F:monooxygenase activity; F:electron carrier activity; P:oxidation-reduction process; P:electron transport	-	IPR001128 (G3DSA:1.10.630.GENE3D); PTHR24286 (PANTHER), PTHR24286:SF7 (PANTHER)
comp13982_c0_seq1	2.26006	0.281884	1.5149	2.52165	pinus taeda anonymous locus 0_18014_01 genomic sequence	677	20	8.11155e-45	0.595	2	C:cell part; P:response to organic substance	-	IPR002902 (PFAM); PTHR32201 (PANTHER), tmhmm (TMHMM)
comp28730_c0_seq1	2.10695	0.841126	0.573693	0.889912	dna-directed rna polymerase ii subunit rpb7-like	1814	20	4.39347e-110	0.9765	7	F:DNA-directed RNA polymerase activity; P:transcription, DNA-dependent; C:DNA-directed RNA polymerase II, core complex; F:RNA binding; C:nucleolus; P:purine nucleobase metabolic process; P:pyrimidine nucleobase metabolic process	EC:2.7.7.6	IPR003029 (PFAM); IPR005576 (G3DSA:3.30.1490.GENE3D); IPR012340 (G3DSA:2.40.50.GENE3D); PTHR12709 (PANTHER)
comp345258_c0_seq1	1.36119	1.67704	2.23907	1.07414	---NA---	378	0			0	-		no IPS match
comp19724_c2_seq1	2.52799	1.1663	1.87389	0.383392	---NA---	311	0			0	-		no IPS match
comp30605_c0_seq9	2.00618	0.890556	0.795867	1.49392	---NA---	1112	0			0	-		tmhmm (TMHMM)
comp232808_c0_seq1	1.32804	0.814938	2.46557	0.787457	---NA---	266	0			1	F:nucleic acid binding		IPR012337 (SUPERFAMILY); G3DSA:3.30.420.10 (GENE3D)
comp16878_c1_seq1	2.43406	1.50101	1.72636	0.460093	---NA---	1135	0			0	-		no IPS match
comp30338_c3_seq5	1.46439	1.09451	0.903559	0.579708	polyubiquitin 4-like	217	20	3.0172e-44	1	5	C:vacuole; P:response to UV-B; P:cellular protein modification process; P:ubiquitin-dependent protein catabolic process; F:protein binding	-	IPR000626 (PFAM); IPR019954 (PROSITE); IPR019955 (PROFILE); IPR019956 (PRINTS); G3DSA:3.10.20.90 (GENE3D), PTHR10666 (PANTHER), SSF54236 (SUPERFAMILY)
comp339397_c0_seq1	1.86161	1.19048	0.31206	1.732	---NA---	460	0			0	-		no IPS match
comp31291_c0_seq4	1.47002	1.26804	1.72465	0.890465	unknown	1334	4	5.63506e-38	0.59	0	-		tmhmm (TMHMM)
comp26538_c1_seq2	1.84033	1.00471	1.87769	0.812523	serine threonine protein kinase	1122	20	7.95504e-85	0.882	8	F:ATP binding; P:activation of MAPKK activity; F:MAP kinase kinase kinase activity; C:plasma membrane; P:MAPK cascade; P:transmembrane receptor protein serine/threonine kinase signaling pathway; P:serine family amino acid metabolic process; F:protein tyrosine kinase activity	EC:2.7.11.25	IPR000719 (PFAM); IPR002290 (SMART); IPR011009 (SUPERFAMILY); IPR017441 (PROSITE); IPR020635 (SMART); G3DSA:1.10.510.10 (GENE3D), G3DSA:3.30.200.20 (GENE3D), PTHR24361 (PANTHER), PTHR24361:SF159 (PANTHER)
comp14307_c0_seq3	1.31241	1.1653	0.8268	0.792461	---NA---	427	0			0	-		SignalP-NN(euk) (SIGNALP)
comp8725_c0_seq1	1.96665	2.12842	1.29318	0.937236	---NA---	319	0			0	-		no IPS match
comp142286_c0_seq1	1.74191	0.546574	1.68159	0.547935	phd finger transcription factor	287	20	3.36732e-23	0.671	1	F:binding	-	SignalP-NN(euk) (SIGNALP)
comp30887_c0_seq7	1.43019	0.928906	1.85297	1.6448	stilbene partial	1604	20	0	0.9395	6	C:cytoplasm; P:response to stress; F:pinosylvin synthase activity; P:coumarin biosynthetic process; P:lignin biosynthetic process; P:stilbene biosynthetic process	EC:2.3.1.146	IPR001099 (PFAM); IPR011141 (PIR); IPR012328 (PFAM); IPR016038 (G3DSA:3.40.47.GENE3D); IPR016039 (SUPERFAMILY); IPR018088 (PROSITE); PTHR31565 (PANTHER)
comp30238_c0_seq13	2.37935	0.506355	1.68823	3.0669	dirigent-like protein	1078	20	3.46397e-115	0.895	0	-		IPR004265 (PFAM); PTHR21495 (PANTHER), PTHR21495:SF5 (PANTHER), SignalP-NN(euk) (SIGNALP), tmhmm (TMHMM)
comp30004_c0_seq13	4.01251	1.95609	1.29101	1.59808	dormancy auxin associated-like partial	772	19	1.2803e-39	0.7232	0	-		IPR008406 (PFAM)
comp29818_c0_seq6	3.35565	1.35882	1.94028	2.5439	3-hydroxy-3-methylglutaryl coenzyme a reductase	2343	20	0	0.798	11	P:coenzyme A metabolic process; P:oxidation-reduction process; C:mitochondrial membrane; C:integral to membrane; F:hydroxymethylglutaryl-CoA reductase (NADPH) activity; F:NADP binding; C:endoplasmic reticulum membrane; C:plastid membrane; P:isoprenoid biosynthetic process; P:sterol biosynthetic process; F:hydroxymethylglutaryl-CoA reductase activity	EC:1.1.1.34; EC:1.1.1.88	IPR002202 (PRINTS); IPR004554 (TIGRFAMs); IPR009023 (G3DSA:3.30.70.GENE3D); IPR009029 (SUPERFAMILY); IPR023074 (G3DSA:3.90.770.GENE3D); IPR023076 (PROSITE); IPR023282 (G3DSA:1.10.3270.GENE3D); tmhmm (TMHMM)
comp31360_c0_seq1	1.36377	1.11775	1.02047	0.552823	probable peptide nitrate transporter at1g22540-like	1397	20	0	0.7135	3	C:integral to membrane; P:oligopeptide transport; F:transporter activity	-	SignalP-NN(euk) (SIGNALP), tmhmm (TMHMM)
comp206564_c0_seq1	1.23165	1.86915	1.96953	1.51811	---NA---	387	0			0	-		no IPS match
comp30721_c1_seq2	1.79504	0.46086	2.2838	1.12541	protein aig1-like	897	20	3.64959e-53	0.6915	1	F:GTP binding	-	IPR006703 (PFAM); G3DSA:3.40.50.300 (GENE3D), PTHR10903 (PANTHER), PTHR10903:SF2 (PANTHER)
comp29970_c0_seq4	1.8316	0.687164	1.75268	0.932304	cytochrome p450 71a1-like	1085	20	6.44451e-133	0.7245	6	F:heme binding; F:oxidoreductase activity, acting on paired donors, with incorporation or reduction of molecular oxygen; F:monooxygenase activity; F:electron carrier activity; P:oxidation-reduction process; P:electron transport	-	IPR001128 (G3DSA:1.10.630.GENE3D); IPR002401 (PRINTS); PTHR24298 (PANTHER), PTHR24298:SF0 (PANTHER), SignalP-NN(euk) (SIGNALP), tmhmm (TMHMM)
comp15524_c1_seq1	1.99179	1.77989	0.785424	1.44466	thaumatin-like protein	299	12	5.6987e-11	0.8625	0	-		no IPS match
comp29970_c0_seq5	1.77253	0.65171	1.68435	1.08618	cytochrome p450 71a1-like	1074	20	2.95398e-132	0.7245	6	F:heme binding; F:oxidoreductase activity, acting on paired donors, with incorporation or reduction of molecular oxygen; F:monooxygenase activity; F:electron carrier activity; P:oxidation-reduction process; P:electron transport	-	IPR001128 (G3DSA:1.10.630.GENE3D); IPR002401 (PRINTS); PTHR24298 (PANTHER), PTHR24298:SF0 (PANTHER), SignalP-NN(euk) (SIGNALP), tmhmm (TMHMM)
comp23373_c0_seq4	1.1521	3.26916	1.20288	1.27676	myb-related protein 306-like	1458	20	3.40051e-91	0.6325	8	P:cellular biosynthetic process; P:primary metabolic process; P:response to hormone stimulus; P:response to abiotic stimulus; P:gene expression; P:response to stress; F:chromatin binding; F:DNA binding	-	IPR001005 (PFAM); IPR009057 (G3DSA:1.10.10.GENE3D); IPR017930 (PROFILE); PTHR10641 (PANTHER), PTHR10641:SF30 (PANTHER)
comp29778_c0_seq1	1.58112	1.22191	1.00288	0.334155	---NA---	398	0			0	-		no IPS match
comp129826_c0_seq1	2.21456	2.33768	1.36763	0.485124	---NA---	855	0			0	-		SignalP-NN(euk) (SIGNALP)
comp339958_c0_seq1	0.986543	1.38864	0.625316	1.79578	---NA---	205	0			0	-		no IPS match
comp30605_c0_seq3	1.94475	0.831397	0.765941	1.41208	glycosyl hydrolase family protein	1220	20	3.12393e-36	0.6685	1	F:hydrolase activity	-	SignalP-NN(euk) (SIGNALP)
comp5459_c0_seq1	1.09347	0.558919	2.30373	1.92077	serine-threonine protein plant-	365	20	1.59504e-33	0.649	4	F:hydrolase activity; F:ATP binding; P:protein phosphorylation; F:protein serine/threonine kinase activity	-	IPR000719 (PFAM); IPR008271 (PROSITE); IPR011009 (SUPERFAMILY); G3DSA:1.10.510.10 (GENE3D), G3DSA:3.30.200.20 (GENE3D), PTHR24420 (PANTHER)
comp22780_c0_seq1	1.72308	1.12794	2.61589	2.32529	abc transporter g family member 36-like	949	20	8.01919e-152	0.8665	6	F:organic phosphonate transmembrane-transporting ATPase activity; P:ATP catabolic process; F:ATP binding; C:membrane; P:organic phosphonate transport; P:organophosphate ester transport	EC:3.6.3.28	IPR003439 (PFAM); IPR003593 (SMART); IPR027417 (SUPERFAMILY); G3DSA:3.40.50.300 (GENE3D), PTHR19241 (PANTHER), PTHR19241:SF10 (PANTHER)
comp31237_c0_seq1	2.43604	1.23207	1.27958	0.599589	phosphate transporter	566	20	3.5143e-77	0.914	14	P:transmembrane transport; C:integral to membrane; C:plasmodesma; F:inorganic phosphate transmembrane transporter activity; P:oligopeptide transport; P:response to abscisic acid stimulus; C:vacuole; F:sugar:hydrogen symporter activity; P:cellular response to phosphate starvation; C:Golgi apparatus; C:nucleus; P:phosphate ion transport; C:plasma membrane; P:carbohydrate transport	-	IPR005828 (PFAM); IPR016196 (SUPERFAMILY); IPR020846 (PROFILE); G3DSA:1.20.1250.20 (GENE3D), PTHR24064 (PANTHER), PTHR24064:SF0 (PANTHER), tmhmm (TMHMM)
comp30750_c1_seq3	2.49722	1.19809	1.07326	1.78924	leucine rich repeat-like partial	397	20	2.87274e-51	0.83	2	P:defense response; F:ADP binding	-	G3DSA:3.80.10.10 (GENE3D), PTHR23155 (PANTHER), PTHR23155:SF154 (PANTHER), SSF52047 (SUPERFAMILY)
comp82536_c0_seq1	1.59742	1.98593	1.25223	1.54295	unknown	247	2	1.11352e-09	0.69	1	F:GTP binding		no IPS match
comp7792_c0_seq1	3.04918	1.0953	1.80896	3.53022		454							SignalP-NN(euk) (SIGNALP)
comp20858_c1_seq2	2.11599	1.00475	0.95759	0.808726	calcium-dependent protein kinase	1291	20	7.14217e-47	0.7035	8	C:endoplasmic reticulum membrane; F:calmodulin-dependent protein kinase activity; C:peroxisome; P:protein autophosphorylation; F:protein binding; F:calcium ion binding; F:ATP binding; P:serine family amino acid metabolic process	EC:2.7.11.17	IPR000719 (PFAM); IPR011009 (SUPERFAMILY); IPR017441 (PROSITE); IPR020636 (PANTHER); G3DSA:3.30.200.20 (GENE3D), PTHR24347:SF28 (PANTHER)
comp203517_c0_seq1	1.91611	0.501507	1.2246	0.949491	---NA---	418	0			0	-		no IPS match
comp27863_c0_seq2	1.64054	1.71142	0.301951	1.36823	nod factor receptor partial	1539	20	2.41728e-49	0.6425	5	P:protein phosphorylation; F:ATP binding; P:cell wall macromolecule catabolic process; F:protein serine/threonine kinase activity; P:serine family amino acid metabolic process	EC:2.7.11.0	IPR018392 (PFAM); G3DSA:3.10.350.10 (GENE3D), SignalP-NN(euk) (SIGNALP), tmhmm (TMHMM), SSF54106 (SUPERFAMILY)
comp28688_c0_seq1	2.41754	1.96824	3.80684	2.52457	---NA---	313	0			0	-		no IPS match
comp7393_c0_seq1	1.0627	2.05315	2.63902	1.52564	polyphenol oxidase	1256	18	2.61297e-08	0.5017	2	F:catechol oxidase activity; P:oxidation-reduction process		IPR022740 (PFAM); SignalP-NN(euk) (SIGNALP), tmhmm (TMHMM)
comp29719_c0_seq4	2.95498	2.04652	1.67539	0.514029	---NA---	287	0			0	-		no IPS match
comp31222_c0_seq1	1.56099	1.85076	0.693485	1.85525	myb-like protein	904	3	3.44072e-104	0.8067	1	F:DNA binding	-	no IPS match
comp16263_c0_seq1	1.46575	0.404966	1.46002	0.825528	zinc finger ccch domain-containing protein 30-like	3757	20	0	0.5895	2	F:metal ion binding; F:protein binding		IPR000571 (PFAM); IPR002110 (PRINTS); IPR020683 (G3DSA:1.25.40.GENE3D); PTHR14493 (PANTHER), PTHR14493:SF3 (PANTHER), SSF90229 (SUPERFAMILY)
comp30164_c0_seq6	1.62511	1.85344	0.401331	1.62057	unknown	203	2	9.36535e-08	0.875	7	F:ATP binding; F:ligase activity; P:asparagine biosynthetic process; P:metabolic process; F:nucleotide binding; P:cellular amino acid biosynthetic process; F:asparagine synthase (glutamine-hydrolyzing) activity		IPR017932 (PROFILE); G3DSA:3.60.20.10 (GENE3D), tmhmm (TMHMM)
comp109805_c0_seq1	1.85363	1.00878	1.055	0.254151	protein transparent testa 12-like	533	20	5.8863e-44	0.729	4	P:drug transmembrane transport; C:membrane; F:antiporter activity; F:drug transmembrane transporter activity	-	no IPS match
comp29129_c0_seq3	3.10943	2.2495	1.13083	1.90171	pr-4 protein	912	20	5.12982e-87	0.7745	3	P:defense response to fungus; P:defense response to bacterium; P:defense response, incompatible interaction	-	no IPS match
comp22769_c3_seq1	2.76138	0.872354	2.64625	0.835607	polyphosphoinositide phosphatase	679	20	2.34002e-69	0.8535	1	F:phosphoric ester hydrolase activity	-	IPR002013 (PFAM); PTHR11200 (PANTHER), PTHR11200:SF9 (PANTHER)
comp11510_c0_seq1	1.82182	0.938904	2.44723	1.11453	---NA---	544	0			0	-		no IPS match
comp19522_c0_seq1	2.05034	0.579313	1.78226	2.28152	unknown	494	2	8.59056e-15	0.68	0	-		no IPS match
comp16779_c0_seq1	1.1733	2.38635	1.78215	1.88032	caffeic acid-o- partial	677	20	9.36517e-37	0.72	4	P:phenylpropanoid biosynthetic process; F:isoliquiritigenin 2'-O-methyltransferase activity; F:licodione 2'-O-methyltransferase activity; C:intracellular part	EC:2.1.1.154; EC:2.1.1.65	no IPS match
comp10431_c0_seq1	0.450652	0.92038	1.07615	1.60265	(-)-linalool synthase	224	20	5.44078e-42	0.842	4	F:(4S)-limonene synthase activity; C:chloroplast; F:magnesium ion binding; P:monoterpenoid biosynthetic process	EC:4.2.3.16	IPR005630 (PFAM); IPR008949 (G3DSA:1.10.600.GENE3D); PTHR31225 (PANTHER)
comp22664_c0_seq2	1.23632	1.55248	1.35126	0.0919961	---NA---	432	0			0	-		no IPS match
comp73792_c0_seq1	1.75966	0.781405	2.36793	0.562624	---NA---	1637	0			0	-		no IPS match
comp10851_c0_seq1	2.66142	1.41441	1.22476	0.55225	pinus taeda anonymous locus 2_7151_02 genomic sequence	859	20	6.67472e-89	0.5585	3	P:response to abscisic acid stimulus; C:cell wall; C:vacuole		IPR002902 (PFAM); PTHR32201 (PANTHER), SignalP-NN(euk) (SIGNALP), tmhmm (TMHMM)
comp427617_c0_seq1	1.57265	0.786673	1.85989	1.05687	---NA---	377	0			0	-		SignalP-NN(euk) (SIGNALP), tmhmm (TMHMM)
comp22664_c0_seq3	1.47799	1.35491	1.37283	0.0808944	---NA---	919	0			0	-		no IPS match
comp212980_c0_seq1	1.68662	1.38275	0.570118	1.08793	---NA---	974	0			0	-		no IPS match
comp25946_c0_seq4	3.8947	3.70562	0.894053	1.76935	disease resistance protein	2177	20	1.05032e-158	0.5355	2	P:cellular process; F:protein binding	-	IPR001611 (PFAM); IPR003591 (SMART); IPR013210 (PFAM); IPR025875 (PFAM); PR00019 (PRINTS), G3DSA:3.80.10.10 (GENE3D), PTHR24420 (PANTHER), PF13516 (PFAM), PF13855 (PFAM), SM00365 (SMART), SignalP-NN(euk) (SIGNALP), tmhmm (TMHMM), SSF52047 (SUPERFAMILY), SSF52058 (SUPERFAMILY)
comp24970_c0_seq1	1.73529	1.31186	1.04779	0.227701	calmodulin-binding receptor-like cytoplasmic kinase 3-like	1956	20	7.02699e-146	0.723	5	C:cytoplasmic membrane-bounded vesicle; F:ATP binding; P:protein phosphorylation; F:protein serine/threonine kinase activity; F:protein tyrosine kinase activity	-	IPR000719 (PROFILE); IPR001245 (PFAM); IPR002290 (SMART); IPR008271 (PROSITE); IPR011009 (SUPERFAMILY); IPR017441 (PROSITE); IPR020635 (SMART); G3DSA:1.10.510.10 (GENE3D), G3DSA:3.30.200.20 (GENE3D), PTHR24420 (PANTHER), PTHR24420:SF192 (PANTHER), SignalP-NN(euk) (SIGNALP), tmhmm (TMHMM)
comp29793_c0_seq4	0.873478	0.348373	1.95067	1.1338	auxin-induced protein pcnt115 isoform 1	1419	20	0	0.88	22	P:gluconeogenesis; C:chloroplast envelope; P:response to wounding; P:response to sucrose stimulus; P:coumarin biosynthetic process; P:regulation of transcription, DNA-dependent; P:response to xenobiotic stimulus; P:response to salt stress; F:oxidoreductase activity; C:cytosol; F:protein heterodimerization activity; P:sucrose induced translational repression; P:glycolysis; F:sequence-specific DNA …	-	IPR001395 (PANTHER); IPR023210 (G3DSA:3.20.20.GENE3D); PTHR11732:SF12 (PANTHER), tmhmm (TMHMM)
comp29772_c0_seq15	1.13254	3.26554	2.45121	0.725379	pinus taeda anonymous locus 2_6988_01 genomic sequence	1294	20	0	0.7595	2	F:transferase activity, transferring hexosyl groups; P:metabolic process	EC:2.4.1.0	IPR002213 (PANTHER); G3DSA:3.40.50.2000 (GENE3D), PTHR11926:SF15 (PANTHER), SignalP-NN(euk) (SIGNALP), tmhmm (TMHMM), SSF53756 (SUPERFAMILY)
comp234428_c0_seq1	1.75927	2.26916	2.39782	1.21949	---NA---	525	0			0	-		no IPS match
comp11820_c0_seq1	2.15693	0.463489	2.32476	1.05206	---NA---	2976	0			5	F:protein binding; C:nucleus; F:zinc ion binding; F:histone-lysine N-methyltransferase activity; P:histone lysine methylation		IPR001214 (PFAM); IPR003606 (SMART); IPR003616 (PROFILE); IPR007087 (PROSITE); IPR007728 (PFAM); IPR015880 (SMART); G3DSA:2.170.270.10 (GENE3D), PTHR22884 (PANTHER), PTHR22884:SF1 (PANTHER), SSF57667 (SUPERFAMILY), SSF82199 (SUPERFAMILY)
comp30338_c3_seq8	1.61823	1.04476	0.916725	0.588885	ubiquitin	221	20	2.63474e-44	1	6	C:nucleolus; F:structural constituent of ribosome; C:cytosolic large ribosomal subunit; P:translation; P:ribosome biogenesis; F:protein binding	-	IPR000626 (PFAM); IPR019954 (PROSITE); IPR019955 (PROFILE); IPR019956 (PRINTS); G3DSA:3.10.20.90 (GENE3D), PTHR10666 (PANTHER), SSF54236 (SUPERFAMILY)
comp31360_c0_seq5	1.92403	0.716073	0.871523	1.24778	peptide transporter ptr1-like	370	20	3.35239e-71	0.65	3	C:integral to membrane; P:oligopeptide transport; F:transporter activity	-	IPR000109 (PANTHER); G3DSA:1.20.1250.20 (GENE3D), PTHR11654:SF37 (PANTHER), SignalP-NN(euk) (SIGNALP), tmhmm (TMHMM)
comp14564_c0_seq1	1.12918	0.770579	1.3886	1.63398	---NA---	255	0			0	-		no IPS match
comp29793_c0_seq6	2.24371	1.08504	2.28537	1.27034	aldo keto reductase family protein	551	20	4.02617e-39	0.893	6	C:chloroplast envelope; F:oxidoreductase activity; P:response to cadmium ion; C:plasma membrane; P:auxin mediated signaling pathway; P:oxidation-reduction process	-	IPR001395 (PANTHER); IPR023210 (G3DSA:3.20.20.GENE3D); PTHR11732:SF12 (PANTHER)
comp30004_c0_seq8	4.12441	2.17012	1.61671	1.57196	dormancy auxin associated-like partial	672	19	5.71796e-24	0.7295	0	-		no IPS match
comp215171_c0_seq1	4.02605	2.24341	1.68075	1.02983	---NA---	694	0			0	-		no IPS match
comp27310_c0_seq4	0.894569	1.74785	0.828674	0.771248	heat shock protein 70	493	20	2.00089e-71	0.8215	2	F:ATP binding; P:response to stress	-	IPR013126 (PRINTS); IPR018181 (PROSITE); G3DSA:3.30.30.30 (GENE3D), G3DSA:3.30.420.40 (GENE3D), PTHR19375 (PANTHER), SSF53067 (SUPERFAMILY)
comp25843_c0_seq1	2.17091	1.27352	0.841464	0.863477	unknown	2441	20	6.54255e-90	0.6635	2	F:molecular_function; P:biological_process		no IPS match
comp2453_c0_seq1	0.735606	1.76445	1.06825	0.583406	---NA---	276	0			0	-		SignalP-NN(euk) (SIGNALP), tmhmm (TMHMM)
comp29129_c0_seq8	2.2187	1.61858	0.852562	3.10224	pr-4 protein	859	20	2.86127e-87	0.7745	3	P:defense response to fungus; P:defense response to bacterium; P:defense response, incompatible interaction	-	IPR001153 (PRODOM); IPR009009 (SUPERFAMILY); IPR014733 (G3DSA:2.40.40.GENE3D); IPR018226 (PROSITE); PTHR22595 (PANTHER), PTHR22595:SF1 (PANTHER), SignalP-NN(euk) (SIGNALP), tmhmm (TMHMM)
comp23145_c2_seq1	1.25365	0.960441	1.34311	0.547872	spx domain-containing membrane protein at4g22990-like isoform 1	955	20	5.45565e-92	0.833	4	C:vacuolar membrane; C:integral to membrane; C:plant-type vacuole; P:transmembrane transport	-	IPR004331 (PFAM); PTHR24003 (PANTHER), PTHR24003:SF84 (PANTHER)
comp22950_c0_seq2	1.18917	1.488	2.28383	0.698958	PREDICTED: uncharacterized protein LOC101247215	651	20	1.93767e-38	0.6955	0	-		SignalP-NN(euk) (SIGNALP), tmhmm (TMHMM)
comp31448_c0_seq7	0.939831	1.05651	1.15483	0.859401	u5 small nuclear ribonucleoprotein helicase	630	20	5.51084e-51	0.8515	12	C:cytosol; P:meiosis; F:nucleic acid binding; P:DNA metabolic process; P:regulation of chromosome organization; C:nucleolus; F:ATP-dependent helicase activity; P:nucleotide biosynthetic process; F:ATP binding; C:ribonucleoprotein complex; C:membrane; P:embryo development ending in seed dormancy	-	PTHR11752 (PANTHER), PTHR11752:SF7 (PANTHER)
comp14191_c0_seq1	1.72017	1.19033	1.06055	1.23103	---NA---	261	0			0	-		IPR010683 (PFAM); PTHR31050 (PANTHER)
comp20056_c0_seq1	1.93445	0.442945	1.49254	0.735011	---NA---	351	0			0	-		no IPS match
comp30977_c1_seq10	1.34411	1.30227	1.01588	0.484347	ubiquitin-like protein	884	20	1.14056e-121	0.941	5	C:vacuole; P:response to salicylic acid stimulus; P:aging; C:nucleus; F:protein binding	-	IPR000626 (PFAM); IPR019954 (PROSITE); IPR019955 (PROFILE); IPR019956 (PRINTS); G3DSA:3.10.20.90 (GENE3D), PTHR10666 (PANTHER), SSF54236 (SUPERFAMILY)
comp29426_c0_seq1	1.20359	1.55165	0.442522	1.05018	---NA---	709	0			0	-		SignalP-NN(euk) (SIGNALP), tmhmm (TMHMM)
comp26620_c0_seq1	2.22388	1.02277	2.44853	0.823439	ring u-box domain-containing protein	3869	20	5.42279e-139	0.6245	2	F:protein binding; F:zinc ion binding		IPR001841 (PROFILE); IPR013083 (G3DSA:3.30.40.GENE3D); PTHR10044 (PANTHER), PTHR10044:SF7 (PANTHER), PF13920 (PFAM), SSF57850 (SUPERFAMILY)
comp2025_c0_seq1	2.07735	1.07406	1.85557	0.600936	---NA---	217	0			0	-		SignalP-NN(euk) (SIGNALP), tmhmm (TMHMM)
comp30338_c3_seq6	1.93518	1.2728	1.19965	0.784784	ubiquitin	208	20	2.07127e-41	1	6	C:nucleolus; F:structural constituent of ribosome; C:cytosolic large ribosomal subunit; P:translation; P:ribosome biogenesis; F:protein binding	-	IPR000626 (PFAM); IPR019954 (PROSITE); IPR019955 (PROFILE); IPR019956 (PRINTS); G3DSA:3.10.20.90 (GENE3D), PTHR10666 (PANTHER), SSF54236 (SUPERFAMILY)
comp30086_c0_seq5	4.25782	2.40902	1.37272	3.48047	pdr-like abc transporter	958	20	5.61983e-116	0.7925	16	P:cellular response to indolebutyric acid stimulus; P:negative regulation of defense response; C:chloroplast envelope; P:cadmium ion transmembrane transport; P:indole glucosinolate catabolic process; F:cadmium ion transmembrane transporter activity; P:defense response by callose deposition in cell wall; P:defense response to bacterium; P:defense response to fungus, incompatible interaction; P:res…	EC:3.6.1.3	IPR013525 (PFAM); IPR013581 (PFAM); PTHR19241 (PANTHER), PTHR19241:SF10 (PANTHER), tmhmm (TMHMM)
comp31448_c0_seq9	2.49344	1.11	1.02734	0.837617	u5 small nuclear ribonucleoprotein 200 kda helicase-like	2168	20	0	0.95	7	C:nucleolus; F:ATP-dependent helicase activity; F:nucleic acid binding; F:ATP binding; C:ribonucleoprotein complex; C:membrane; C:mitochondrion	-	IPR001650 (PFAM); IPR004179 (PFAM); IPR011545 (PFAM); IPR014001 (PROFILE); IPR027417 (SUPERFAMILY); G3DSA:1.10.3380.10 (GENE3D), G3DSA:3.40.50.300 (GENE3D), PTHR11752 (PANTHER), PTHR11752:SF7 (PANTHER)
comp26513_c0_seq3	1.23881	1.15948	1.78532	0.285003	zinc ion binding nucleic acid binding protein	1285	20	1.42312e-08	0.4535	4	F:nucleic acid binding; F:zinc ion binding; P:biological_process; C:cellular_component		no IPS match
comp29129_c0_seq7	3.70409	2.23021	1.27568	2.31972	---NA---	235	0			0	-		no IPS match
comp14680_c0_seq1	2.70247	1.6854	1.04081	0.878027	glycine-rich protein	2912	20	0	0.5975	1	C:plasma membrane	-	IPR009836 (PFAM)
comp30487_c1_seq12	0.870849	1.73947	2.56535	0.625046	l-type lectin-domain containing receptor kinase -like	745	20	3.50444e-62	0.747	7	C:cytoplasmic membrane-bounded vesicle; F:carbohydrate binding; P:protein phosphorylation; F:ATP binding; C:membrane; F:protein serine/threonine kinase activity; P:serine family amino acid metabolic process	EC:2.7.11.0	IPR000719 (PFAM); IPR011009 (SUPERFAMILY); G3DSA:1.10.510.10 (GENE3D), PTHR24420 (PANTHER), PTHR24420:SF169 (PANTHER)
comp26695_c0_seq1	1.05163	1.486	2.02244	0.866887	2-methyl-3-buten-2-ol synthase	397	20	2.36985e-63	0.83	4	P:metabolic process; C:chloroplast; F:magnesium ion binding; F:terpene synthase activity	-	IPR001906 (G3DSA:1.50.30.GENE3D); IPR008930 (SUPERFAMILY); PTHR31739 (PANTHER), PTHR31739:SF0 (PANTHER)
comp30928_c0_seq1	1.39905	0.708848	1.816	0.747507	serine-threonine protein plant-	1746	20	7.8451e-80	0.5125	1	F:protein binding		IPR001611 (PFAM); IPR003591 (SMART); PR00019 (PRINTS), G3DSA:3.80.10.10 (GENE3D), PTHR24420 (PANTHER), PF13855 (PFAM), SM00365 (SMART), SignalP-NN(euk) (SIGNALP), SSF52058 (SUPERFAMILY)
comp30974_c0_seq5	1.34727	1.89897	0.60113	1.16374	subtilisin-like protease	1065	20	0	0.7165	8	F:identical protein binding; C:plant-type cell wall; F:serine-type endopeptidase activity; P:mucilage metabolic process involved in seed coat development; P:mucilage extrusion from seed coat; P:proteolysis; P:negative regulation of catalytic activity; C:apoplast	EC:3.4.21.0	IPR000209 (G3DSA:3.40.50.GENE3D); IPR003137 (PFAM); IPR015500 (PANTHER); PTHR10795:SF17 (PANTHER)
comp31123_c0_seq8	0.824796	0.954666	1.76648	2.32278	aspartic proteinase-like protein 1-like	2591	20	4.16273e-144	0.6495	3	C:anchored to membrane; F:aspartic-type endopeptidase activity; P:proteolysis	-	IPR001461 (PRINTS); IPR001969 (PROSITE); IPR021109 (G3DSA:2.40.70.GENE3D); PTHR13683:SF98 (PANTHER), PF14541 (PFAM), PF14543 (PFAM), SignalP-NN(euk) (SIGNALP), tmhmm (TMHMM)
comp18876_c0_seq1	1.46531	1.32335	2.17969	0.337181	udp-glycosyltransferase 85a1-like	310	20	1.02996e-30	0.6255	4	F:cis-zeatin O-beta-D-glucosyltransferase activity; P:cellular response to organic substance; F:trans-zeatin O-beta-D-glucosyltransferase activity; P:signal transduction	EC:2.4.1.215; EC:2.4.1.203	no IPS match
comp26517_c0_seq2	1.86832	1.21962	1.24214	0.614506	udp-glycosyltransferase 79b6-like	232	20	1.22374e-36	0.607	2	F:transferase activity, transferring hexosyl groups; P:metabolic process	EC:2.4.1.0	IPR002213 (PANTHER); PTHR11926:SF71 (PANTHER)
comp12224_c0_seq1	2.56042	0.960461	0.779062	1.58935	---NA---	216	0			0	-		no IPS match
comp51330_c0_seq1	3.87411	1.5197	2.76826	6.60319	---NA---	606	0			0	-		SignalP-NN(euk) (SIGNALP), tmhmm (TMHMM)
comp15524_c0_seq1	1.67064	1.58829	0.58906	1.58383	thaumatin-like protein	318	20	1.01805e-48	0.8895	0	-		IPR001938 (PRINTS); IPR017949 (PROSITE); PTHR31048 (PANTHER)
comp182695_c0_seq1	2.22387	1.79353	0.561111	1.24913	cytokinin hydroxylase-like	578	20	4.29045e-10	0.6135	11	P:oxidation-reduction process; F:oxidoreductase activity, acting on paired donors, with incorporation or reduction of molecular oxygen; F:heme binding; F:electron carrier activity; F:iron ion binding; C:cytoplasmic membrane-bounded vesicle; F:metal ion binding; F:oxidoreductase activity; F:monooxygenase activity; P:trans-zeatin biosynthetic process; F:oxygen binding		PTHR24282 (PANTHER), PTHR24282:SF1 (PANTHER), SignalP-NN(euk) (SIGNALP), tmhmm (TMHMM)
comp337261_c0_seq1	2.94456	3.39825	0.59664	1.69386	---NA---	404	0			0	-		SignalP-NN(euk) (SIGNALP), tmhmm (TMHMM)
comp28487_c0_seq2	2.4302	0.506975	1.28235	1.67717	---NA---	244	0			0	-		no IPS match
comp13816_c0_seq1	2.28123	1.17904	1.64908	1.28233	---NA---	854	0			0	-		no IPS match
comp31021_c0_seq1	1.51624	0.795286	1.88935	2.69659	flavonoid 3-hydroxylase	637	20	2.10427e-16	0.75	6	F:heme binding; F:oxidoreductase activity, acting on paired donors, with incorporation or reduction of molecular oxygen; F:monooxygenase activity; F:electron carrier activity; P:oxidation-reduction process; P:electron transport	-	SignalP-NN(euk) (SIGNALP)
comp29129_c0_seq10	2.3113	1.69181	0.837975	3.13423	pr-4 protein	639	20	3.22848e-87	0.774	3	P:defense response to fungus; P:defense response to bacterium; P:defense response, incompatible interaction	-	IPR001153 (PRODOM); IPR009009 (SUPERFAMILY); IPR014733 (G3DSA:2.40.40.GENE3D); IPR018226 (PROSITE); PTHR22595 (PANTHER), PTHR22595:SF1 (PANTHER), tmhmm (TMHMM)
comp27653_c0_seq3	2.64111	4.69137	5.09392	2.67778	prostaglandin g h synthase 2-like	2377	20	0	0.8205	14	P:response to oxidative stress; P:response to other organism; P:nitrate transport; P:cell death; P:response to salicylic acid stimulus; P:cellular response to iron ion starvation; F:peroxidase activity; P:fatty acid alpha-oxidation; P:iron ion transport; P:response to nitrate; F:heme binding; P:cell wall modification involved in abscission; F:linoleate 13S-lipoxygenase activity; P:peroxidase reac…	EC:1.11.1.7; EC:1.13.11.12	IPR002007 (G3DSA:1.10.640.GENE3D); IPR010255 (SUPERFAMILY); PTHR11903 (PANTHER), PTHR11903:SF2 (PANTHER)
comp22243_c0_seq1	1.50721	1.1196	2.07609	0.991821	gdsl-motif lipase hydrolase	1553	20	1.91488e-174	0.663	2	P:lipid metabolic process; F:hydrolase activity, acting on ester bonds	-	IPR001087 (PFAM); IPR013831 (G3DSA:3.40.50.GENE3D); PTHR22835 (PANTHER), SignalP-NN(euk) (SIGNALP), tmhmm (TMHMM)
comp224748_c0_seq1	1.59603	2.75239	3.35104	4.66629	---NA---	208	0			0	-		no IPS match
comp24736_c0_seq1	1.19846	0.64179	1.5976	0.712566	neutral alkaline invertase	1975	20	0	0.8675	10	F:sucrose alpha-glucosidase activity; C:plasma membrane; P:root development; P:cellular amino acid metabolic process; C:nucleus; C:cytosol; F:glycopeptide alpha-N-acetylgalactosaminidase activity; P:starch metabolic process; P:sucrose metabolic process; C:glucosidase II complex	EC:3.2.1.26; EC:3.2.1.48; EC:3.2.1.97	IPR008928 (SUPERFAMILY); IPR024746 (PFAM); PTHR31916 (PANTHER)
comp23894_c0_seq11	1.19617	0.439319	1.36891	1.07649	---NA---	837	0			0	-		SignalP-NN(euk) (SIGNALP), tmhmm (TMHMM)
comp7703_c0_seq1	0.813968	0.909846	1.46165	1.74906	---NA---	308	0			0	-		no IPS match
comp21438_c0_seq2	0.678643	1.11175	0.863953	1.65871	---NA---	252	0			0	-		no IPS match
comp22883_c0_seq1	2.23187	1.64269	2.29726	0.302558	dead-box atp-dependent rna helicase 10-like	2304	20	0	0.8645	3	F:nucleic acid binding; F:ATP binding; F:ATP-dependent helicase activity	-	IPR000629 (PROSITE); IPR001650 (PFAM); IPR011545 (PFAM); IPR014001 (SMART); IPR014014 (PROFILE); IPR027417 (SUPERFAMILY); G3DSA:3.40.50.300 (GENE3D), PTHR24031 (PANTHER), PTHR24031:SF78 (PANTHER)
comp270318_c0_seq1	1.5053	4.15969	1.44704	2.21311	---NA---	227	0			0	-		SignalP-NN(euk) (SIGNALP)
comp28311_c0_seq2	1.26096	2.16499	0.902296	0.708199	---NA---	1853	0			0	-		PS51257 (PROFILE), SignalP-NN(euk) (SIGNALP), tmhmm (TMHMM)
comp29312_c0_seq1	1.5223	0.59572	1.61105	0.392534	---NA---	1489	0			0	-		no IPS match
comp17156_c0_seq1	1.97486	1.41053	1.53452	1.01886	nbs-coding resistance gene protein	500	20	4.59215e-48	0.6745	6	P:defense response; F:ADP binding; C:intracellular; P:signal transduction; F:transferase activity, transferring phosphorus-containing groups; F:protein binding	-	IPR000157 (PFAM); G3DSA:3.40.50.10140 (GENE3D)
comp23978_c1_seq1	1.75348	1.07963	0.581269	1.09014	---NA---	1783	0			0	-		no IPS match
comp8424_c0_seq2	1.73107	1.27086	0.650119	0.487362	protease do-like 14-like	2077	20	0	0.8045	5	F:2-alkenal reductase [NAD(P)] activity; P:proteolysis; F:serine-type endopeptidase activity; P:oxidation-reduction process; F:protein binding	EC:1.3.1.74; EC:3.4.21.0	IPR001478 (PFAM); IPR001940 (PRINTS); IPR009003 (SUPERFAMILY); G3DSA:2.30.42.10 (GENE3D), G3DSA:2.40.10.10 (GENE3D), PTHR22939 (PANTHER), PTHR22939:SF12 (PANTHER), PF13365 (PFAM), tmhmm (TMHMM)
comp28394_c0_seq1	1.9339	2.36737	2.02761	0.288025	---NA---	220	0			0	-		no IPS match
comp30004_c0_seq10	4.01259	2.10047	1.2737	1.59169	dormancy auxin associated-like partial	841	20	5.04697e-58	0.7035	0	-		SignalP-NN(euk) (SIGNALP)
comp69613_c0_seq1	0.899275	2.82926	1.91785	1.35108	wrky transcription factor	678	20	2.45546e-28	0.488	2	F:sequence-specific DNA binding transcription factor activity; F:sequence-specific DNA binding		IPR003657 (G3DSA:2.20.25.GENE3D); PTHR31429 (PANTHER), PTHR31429:SF0 (PANTHER)
comp30338_c3_seq1	1.82999	1.16125	1.07019	0.57587	ubiquitin	303	20	3.5475e-42	0.997	6	C:ribosome; F:structural constituent of ribosome; C:nucleus; P:translation; P:ribosome biogenesis; F:protein binding	-	IPR000626 (PFAM); IPR019954 (PROSITE); IPR019955 (PROFILE); IPR019956 (PRINTS); G3DSA:3.10.20.90 (GENE3D), PTHR10666 (PANTHER), SSF54236 (SUPERFAMILY)
comp9139_c0_seq1	2.80948	0.897886	2.02764	1.20196	uncharacterized wd repeat-containing	2745	20	0	0.8355	2	C:Cul4-RING ubiquitin ligase complex; F:protein binding	-	IPR001680 (PFAM); IPR015943 (G3DSA:2.130.10.GENE3D); IPR017986 (PROFILE); IPR019417 (PFAM); IPR019775 (PROSITE); PTHR22847 (PANTHER), PTHR22847:SF100 (PANTHER), SignalP-NN(euk) (SIGNALP), tmhmm (TMHMM)
comp30605_c0_seq5	1.94481	0.877486	0.75171	1.39016	glycosyl hydrolase family protein	1213	20	1.95399e-36	0.675	2	F:hydrolase activity; P:carbohydrate metabolic process	-	IPR013781 (G3DSA:3.20.20.GENE3D); IPR017853 (SUPERFAMILY); PTHR31263 (PANTHER), PTHR31263:SF0 (PANTHER), SignalP-NN(euk) (SIGNALP), tmhmm (TMHMM)
comp130201_c0_seq1	1.03572	1.24528	1.81717	2.67959	dual specificity protein phosphatase phs1	2195	20	0	0.648	19	F:phosphoprotein phosphatase activity; F:protein binding; P:regulation of stomatal movement; P:FAD metabolic process; P:response to water deprivation; P:cortical microtubule organization; P:negative regulation of MAP kinase activity; P:regulation of gene expression; F:oxidoreductase activity; P:carbohydrate metabolic process; C:chloroplast stroma; P:response to high light intensity; P:chloroplast…	EC:3.1.3.16; EC:2.4.1.1	IPR000403 (G3DSA:1.10.1070.GENE3D); IPR011009 (SUPERFAMILY); IPR015275 (PFAM); IPR024950 (PANTHER); G3DSA:3.90.190.10 (GENE3D), PTHR10159:SF168 (PANTHER)
comp29717_c0_seq3	3.54615	0.425138	3.52267	4.91195	serine-type endopeptidase inhibitor	498	17	4.78634e-08	0.5359	3	C:cytoplasmic membrane-bounded vesicle; F:serine-type endopeptidase inhibitor activity; P:response to oxidative stress		SignalP-NN(euk) (SIGNALP), tmhmm (TMHMM)
comp385_c0_seq1	3.05254	0.61593	2.29794	1.10469	macpf domain-containing protein at1g14780-like	326	20	8.74446e-24	0.738	1	C:plasma membrane		PTHR32413 (PANTHER), PTHR32413:SF0 (PANTHER)
comp30619_c0_seq8	1.17806	1.24155	1.17918	0.899866	protein aig1-like	1246	20	4.40432e-118	0.7335	1	F:GTP binding	-	IPR006703 (PFAM); IPR027417 (SUPERFAMILY); G3DSA:3.40.50.300 (GENE3D), PTHR10903 (PANTHER), PTHR10903:SF2 (PANTHER)
comp14387_c0_seq1	1.69686	0.872813	0.353742	1.10804	protein	268	20	6.41548e-42	0.7675	10	P:endoplasmic reticulum unfolded protein response; P:para-aminobenzoic acid metabolic process; P:response to chitin; P:respiratory burst involved in defense response; P:methylation; C:nucleus; C:cytosol; F:methyltransferase activity; P:response to salt stress; C:mitochondrion	EC:2.1.1.0	G3DSA:3.40.50.150 (GENE3D), PTHR31166 (PANTHER), PTHR31166:SF0 (PANTHER), SSF53335 (SUPERFAMILY)
comp30530_c0_seq1	1.23061	0.831344	1.66698	0.559553	pinus taeda anonymous locus 0_5243_01 genomic sequence	1786	20	8.4807e-130	0.642	4	F:S-adenosylmethionine-dependent methyltransferase activity; F:gibberellin carboxyl-O-methyltransferase activity; P:methylation; F:methyltransferase activity	-	IPR005299 (PFAM); G3DSA:3.40.50.150 (GENE3D), PTHR31009 (PANTHER), PTHR31009:SF0 (PANTHER), SSF53335 (SUPERFAMILY)
comp21882_c0_seq2	0.880072	1.2674	0.962447	0.965211	---NA---	566	0			0	-		no IPS match
comp31448_c0_seq5	1.11743	0.962641	1.23064	0.957242	u5 small nuclear ribonucleoprotein 200 kda helicase-like	1575	20	8.7135e-148	0.7725	6	C:nucleolus; F:ATP-dependent helicase activity; F:nucleic acid binding; F:ATP binding; C:membrane; C:mitochondrion	-	PTHR11752 (PANTHER), PTHR11752:SF7 (PANTHER)
comp16247_c0_seq1	1.54616	1.6092	0.962183	0.230633	---NA---	277	0			0	-		tmhmm (TMHMM)
comp5567_c0_seq1	1.25968	1.98313	1.02045	2.46357	---NA---	250	0			0	-		SignalP-NN(euk) (SIGNALP)
comp29984_c0_seq3	0.83792	1.79187	2.90284	0.921272	udp-glycosyltransferase 83a1-like	692	20	2.24213e-30	0.5555	2	F:transferase activity; P:metabolic process	-	IPR002213 (PANTHER); PTHR11926:SF15 (PANTHER)
comp29016_c0_seq1	1.97641	1.41363	3.15481	1.48536	---NA---	718	0			0	-		no IPS match
comp19618_c0_seq2	2.0008	1.69082	1.24632	1.66272	unknown	469	5	8.57489e-09	0.768	2	F:transferase activity, transferring hexosyl groups; P:metabolic process	EC:2.4.1.0	SignalP-NN(euk) (SIGNALP)
comp33087_c0_seq1	1.54425	0.914887	1.35248	0.332268	---NA---	242	0			0	-		no IPS match
comp27963_c0_seq3	1.73967	0.320188	1.86291	0.979781	gaba transporter 1-like	1712	20	4.20477e-158	0.8275	1	C:integral to membrane	-	IPR013057 (PFAM); PTHR22950 (PANTHER), tmhmm (TMHMM)
comp30238_c0_seq21	2.41917	0.57475	1.72993	3.15845	dirigent-like protein	1060	20	1.80179e-116	0.876	0	-		IPR004265 (PFAM); PTHR21495 (PANTHER), PTHR21495:SF5 (PANTHER), SignalP-NN(euk) (SIGNALP), tmhmm (TMHMM)
comp27963_c0_seq1	1.81095	0.413407	1.36292	0.700804	gaba transporter 1-like	1581	20	1.92188e-73	0.821	1	C:integral to membrane	-	IPR013057 (PFAM); tmhmm (TMHMM)
comp26457_c0_seq1	1.21267	1.55255	1.40158	0.312492	nadph-dependent partial	328	20	3.99137e-51	0.7635	7	F:cinnamyl-alcohol dehydrogenase activity; P:lignin biosynthetic process; F:alcohol dehydrogenase (NAD) activity; F:coenzyme binding; F:nucleotide binding; P:coumarin biosynthetic process; P:stilbene biosynthetic process	EC:1.1.1.195; EC:1.1.1.1	IPR001509 (PFAM); IPR016040 (G3DSA:3.40.50.GENE3D); PTHR10366 (PANTHER), PTHR10366:SF9 (PANTHER), tmhmm (TMHMM), SSF51735 (SUPERFAMILY)
comp29943_c0_seq2	1.92895	0.678729	0.52049	1.01599	pinus taeda anonymous locus 0_14913_01 genomic sequence	340	20	1.09144e-22	0.622	2	P:metabolic process; F:oxidoreductase activity	-	IPR016040 (G3DSA:3.40.50.GENE3D); PTHR10366 (PANTHER), PTHR10366:SF104 (PANTHER)
comp356424_c0_seq1	1.58053	0.96137	1.12699	0.641937	---NA---	310	0			0	-		no IPS match
comp30182_c0_seq9	1.40728	0.927557	0.410562	1.5279	serine carboxypeptidase-like 27-like	1900	20	0	0.808	4	C:cytoplasmic membrane-bounded vesicle; C:vacuole; F:serine-type carboxypeptidase activity; P:proteolysis	EC:3.4.16.0	IPR001563 (PRINTS); IPR018202 (PROSITE); G3DSA:3.40.50.1820 (GENE3D), PTHR11802:SF8 (PANTHER), SignalP-NN(euk) (SIGNALP), tmhmm (TMHMM), SSF53474 (SUPERFAMILY)
comp29649_c0_seq1	1.93984	1.30634	1.5742	0.611801	flavonol synthase flavanone 3-	1511	20	0	0.66	3	F:oxidoreductase activity, acting on paired donors, with incorporation or reduction of molecular oxygen, 2-oxoglutarate as one donor, and incorporation of one atom each of oxygen into both donors; P:oxidation-reduction process; F:oxidoreductase activity	EC:1.14.11.0	IPR005123 (PFAM); IPR026992 (PFAM); IPR027443 (G3DSA:2.60.120.GENE3D); PTHR10209 (PANTHER), PTHR10209:SF55 (PANTHER), SSF51197 (SUPERFAMILY)
comp22146_c0_seq1	1.25892	1.6894	0.986276	1.50451	haloalkane dehalogenase 2-like	1770	20	4.58281e-167	0.7735	4	C:chloroplast envelope; F:hydrolase activity; C:chloroplast stroma; P:mRNA modification	-	IPR000073 (PRINTS); IPR000639 (PRINTS); G3DSA:3.40.50.1820 (GENE3D), PTHR10992 (PANTHER), PTHR10992:SF24 (PANTHER), PF12697 (PFAM), SSF53474 (SUPERFAMILY)
comp16824_c0_seq1	1.87359	0.681332	1.98762	2.56984	---NA---	586	0			0	-		SignalP-NN(euk) (SIGNALP)
comp246850_c0_seq1	0.572747	1.382	0.799834	1.42243	---NA---	247	0			0	-		SignalP-NN(euk) (SIGNALP), tmhmm (TMHMM)
comp30336_c1_seq4	1.94698	1.29081	1.43497	0.552237	l-type lectin-domain containing receptor kinase -like	708	20	3.27325e-81	0.623	5	F:carbohydrate binding; P:protein phosphorylation; F:ATP binding; F:protein serine/threonine kinase activity; P:serine family amino acid metabolic process	EC:2.7.11.0	IPR001220 (PFAM); IPR008985 (SUPERFAMILY); IPR013320 (G3DSA:2.60.120.GENE3D); PTHR32401 (PANTHER), PTHR32401:SF0 (PANTHER), SignalP-NN(euk) (SIGNALP)
comp322107_c0_seq1	1.12738	1.55443	0.354659	1.10242	probable leucine-rich repeat receptor-like protein kinase at1g35710-like	224	20	3.57956e-15	0.669	4	F:transferase activity, transferring phosphorus-containing groups; F:nucleotide binding; P:metabolic process; F:protein binding	-	IPR001611 (PFAM); IPR025875 (PFAM); PR00019 (PRINTS), G3DSA:3.80.10.10 (GENE3D), PTHR24420 (PANTHER), PTHR24420:SF44 (PANTHER), SSF52058 (SUPERFAMILY)
comp14926_c2_seq1	2.20311	0.858012	1.65788	0.597914	m030_arath ame: full=uncharacterized mitochondrial protein g00030 ame: full=orf107a	770	14	9.62919e-37	0.7193	1	C:mitochondrion	-	no IPS match
comp30272_c0_seq6	1.14564	2.49049	3.92118	6.19452	galactose oxidase-like	1161	20	4.77474e-132	0.6885	0	-		IPR009880 (PFAM); IPR011043 (SUPERFAMILY); IPR013783 (G3DSA:2.60.40.GENE3D); IPR014756 (SUPERFAMILY); IPR015202 (PFAM); IPR015916 (G3DSA:2.130.10.GENE3D); PTHR32208 (PANTHER), PTHR32208:SF0 (PANTHER)
comp31152_c0_seq5	1.88128	0.551485	1.22654	0.626527	drought-induced protein rdi	2511	20	0	0.7355	4	C:vacuole; F:calcium ion binding; C:integral to membrane; P:transmembrane transport	-	IPR002048 (SMART); IPR004837 (PFAM); IPR011992 (G3DSA:1.10.238.GENE3D); IPR018247 (PROSITE); PTHR10891 (PANTHER), PTHR10891:SF372 (PANTHER), SignalP-NN(euk) (SIGNALP), tmhmm (TMHMM), SSF47473 (SUPERFAMILY)
comp14688_c0_seq1	1.91405	1.61216	1.37859	0.818633	beta glucanase	329	20	1.15237e-19	0.8895	12	F:hydrolase activity, hydrolyzing O-glycosyl compounds; P:carbohydrate metabolic process; C:vacuole; F:cation binding; P:response to cold; P:response to bacterium; P:defense response to fungus, incompatible interaction; C:cytoplasmic membrane-bounded vesicle; C:plasma membrane; C:cell wall; C:apoplast; P:response to salt stress	EC:3.2.1.0	no IPS match
comp18835_c0_seq2	1.03273	2.03788	1.17181	1.22312	leucine-rich repeat receptor-like serine threonine-protein kinase at2g24130-like	488	20	6.0181e-53	0.693	4	F:ATP binding; P:protein phosphorylation; F:protein serine/threonine kinase activity; F:protein tyrosine kinase activity	-	IPR000719 (PFAM); IPR002290 (SMART); IPR008271 (PROSITE); IPR011009 (SUPERFAMILY); IPR020635 (SMART); G3DSA:1.10.510.10 (GENE3D), G3DSA:3.30.200.20 (GENE3D), PTHR24420 (PANTHER), PTHR24420:SF44 (PANTHER)
comp20710_c0_seq2	1.84317	0.33462	1.56747	1.55512	orf16-lacz fusion protein	253	20	6.28466e-28	0.784	0	-		no IPS match
comp30887_c0_seq6	1.54986	0.979128	1.85227	1.22766	stilbene partial	1604	20	0	0.9395	6	C:cytoplasm; P:response to stress; F:pinosylvin synthase activity; P:coumarin biosynthetic process; P:lignin biosynthetic process; P:stilbene biosynthetic process	EC:2.3.1.146	IPR001099 (PFAM); IPR011141 (PIR); IPR012328 (PFAM); IPR016038 (G3DSA:3.40.47.GENE3D); IPR016039 (SUPERFAMILY); IPR018088 (PROSITE); PTHR31565 (PANTHER)
comp1167_c0_seq1	1.77236	1.54394	1.71411	0.131473	pinus taeda anonymous locus 0_12933_01 genomic sequence	801	20	1.89738e-49	0.641	1	F:protein binding		IPR002885 (PFAM); IPR011990 (G3DSA:1.25.40.GENE3D); PTHR24015 (PANTHER)
comp235972_c0_seq1	0.80778	1.25917	1.39641	0.596298	---NA---	312	0			0	-		no IPS match
comp19308_c0_seq1	1.11447	1.0022	1.00268	1.12901	sequence-specific dna binding transcription factors	2123	20	4.30751e-102	0.6465	1	F:DNA binding		PTHR31292 (PANTHER), PF13837 (PFAM)
comp168698_c0_seq1	0.369359	1.60122	1.67574	0.840364	protein kinase apk1a	393	20	1.34754e-10	0.663	8	P:defense response to insect; C:plasma membrane; P:phosphorylation; F:protein tyrosine kinase activity; P:defense response to fungus; F:protein serine/threonine kinase activity; F:nucleotide binding; P:serine family amino acid metabolic process	EC:2.7.10.0; EC:2.7.11.0	no IPS match
comp28673_c0_seq1	2.56946	0.420659	1.97484	1.16379	---NA---	1342	0			0	-		no IPS match
comp16450_c0_seq1	0.928549	1.05228	2.07585	1.92844	unknown	262	4	1.613e-08	0.5725	0	-		SignalP-NN(euk) (SIGNALP), tmhmm (TMHMM)
comp31448_c0_seq2	1.25636	1.22984	1.05026	0.640797	u5 small nuclear ribonucleoprotein 200 kda helicase-like	1316	20	1.17357e-121	0.795	6	C:nucleolus; F:ATP-dependent helicase activity; F:nucleic acid binding; F:ATP binding; C:membrane; C:mitochondrion	-	PTHR11752 (PANTHER), PTHR11752:SF7 (PANTHER)
comp72341_c0_seq1	2.05311	1.00569	1.90333	1.38925	---NA---	348	0			0	-		no IPS match
comp231932_c0_seq1	0.541372	1.96755	1.35966	0.957644	tannin-related r2r3 myb transcription partial	381	11	3.28454e-08	0.6909	1	F:DNA binding		no IPS match
comp179234_c0_seq1	0.483813	1.50377	1.65235	0.617841	leucine rich repeat protein	256	20	9.74244e-16	0.646	2	F:adenyl ribonucleotide binding; F:protein binding	-	IPR001611 (PFAM); IPR025875 (PFAM); G3DSA:3.80.10.10 (GENE3D), PTHR23155 (PANTHER), SSF52058 (SUPERFAMILY)
comp8931_c0_seq1	2.21114	1.78482	1.64072	0.263661	hydroxyproline-rich glycoprotein family isoform 2	2726	20	8.76236e-111	0.5485	1	P:response to karrikin	-	IPR027450 (G3DSA:2.60.120.GENE3D); PTHR31447 (PANTHER), PTHR31447:SF0 (PANTHER), SSF51197 (SUPERFAMILY)
comp28688_c1_seq4	2.07975	1.24259	1.79487	1.82376	ap2 domain transcription factor	374	20	2.33543e-62	0.83	5	F:sequence-specific DNA binding transcription factor activity; F:DNA binding; P:regulation of transcription, DNA-dependent; C:transcription factor complex;	-	IPR001471 (PRINTS); IPR016177 (SUPERFAMILY); PTHR31190 (PANTHER), PTHR31190:SF0 (PANTHER)
comp25946_c0_seq2	3.8349	3.97413	0.809087	1.87304	disease resistance protein	2264	20	1.6652e-162	0.5235	2	F:transferase activity; F:protein binding	-	IPR001611 (PFAM); IPR003591 (SMART); IPR013210 (PFAM); IPR025875 (PFAM); PR00019 (PRINTS), G3DSA:3.80.10.10 (GENE3D), PTHR24420 (PANTHER), PF13516 (PFAM), PF13855 (PFAM), SM00365 (SMART), SignalP-NN(euk) (SIGNALP), tmhmm (TMHMM), SSF52047 (SUPERFAMILY)
comp23416_c0_seq3	4.11872	3.81932	0.584828	3.31544	---NA---	836	0			0	-		no IPS match
comp231458_c0_seq1	0.556096	0.958206	1.62867	0.963628	endonuclease or glycosyl isoform partial	248	20	5.57036e-11	0.571	2	C:intracellular membrane-bounded organelle; C:cytoplasmic part	-	no IPS match
comp24382_c0_seq1	2.82745	2.04882	1.82001	1.30662	alpha beta fold family expressed	697	20	1.8397e-60	0.835	7	F:methyl indole-3-acetate esterase activity; F:methyl jasmonate esterase activity; F:methyl salicylate esterase activity; F:carboxylesterase activity; C:plastid; F:retinyl-palmitate esterase activity; P:retinol metabolic process	EC:3.1.1.1; EC:3.1.1.3	G3DSA:3.40.50.1820 (GENE3D), PTHR10992 (PANTHER), PTHR10992:SF13 (PANTHER), PF12697 (PFAM), SSF53474 (SUPERFAMILY)
comp21146_c0_seq1	1.49711	0.767972	0.871098	1.04479	pinus taeda anonymous locus cl34contig2_10 genomic sequence	359	20	3.69231e-17	0.963	3	F:FMN binding; P:oxidation-reduction process; F:12-oxophytodienoate reductase activity	EC:1.3.1.42	no IPS match
comp30852_c1_seq1	1.62866	0.468513	0.549508	1.6999	udp-glycosyltransferase 74e1-like	336	20	1.10244e-52	0.637	3	F:UDP-glucosyltransferase activity; P:cellular metabolic process; P:cellular response to stimulus	-	no IPS match
comp31206_c1_seq3	0.253521	1.57866	0.874529	1.74161	rhs repeat-associated core domain-containing protein	985	20	6.23097e-66	0.571	2	F:transferase activity, transferring phosphorus-containing groups; F:protein binding	-	IPR001611 (PFAM); G3DSA:3.80.10.10 (GENE3D), PTHR24420 (PANTHER), PTHR24420:SF44 (PANTHER), PF13516 (PFAM), PF13855 (PFAM), SSF52047 (SUPERFAMILY)
comp19900_c0_seq1	2.63028	2.98068	1.05416	1.08782	cysteine-rich receptor-like protein kinase 42	721	20	6.60953e-21	0.4925	1	F:transferase activity, transferring phosphorus-containing groups	-	IPR002902 (PFAM); PTHR32201 (PANTHER), tmhmm (TMHMM)
comp27653_c0_seq4	2.52775	4.91754	5.16012	2.46502	prostaglandin g h synthase 2-like	2345	20	0	0.8205	14	P:response to oxidative stress; P:response to other organism; P:nitrate transport; P:cell death; P:response to salicylic acid stimulus; P:cellular response to iron ion starvation; F:peroxidase activity; P:fatty acid alpha-oxidation; P:iron ion transport; P:response to nitrate; F:heme binding; P:cell wall modification involved in abscission; F:linoleate 13S-lipoxygenase activity; P:peroxidase reac…	EC:1.11.1.7; EC:1.13.11.12	IPR002007 (G3DSA:1.10.640.GENE3D); IPR010255 (SUPERFAMILY); PTHR11903 (PANTHER), PTHR11903:SF2 (PANTHER)
comp10350_c0_seq1	1.74257	0.323259	2.36075	1.95486	blue copper protein	1300	20	3.62903e-40	0.66	2	F:copper ion binding; F:electron carrier activity	-	IPR000923 (PROSITE); IPR003245 (PRODOM); IPR008972 (G3DSA:2.60.40.GENE3D); SignalP-NN(euk) (SIGNALP), tmhmm (TMHMM)
comp17010_c0_seq1	2.07	0.613589	0.892773	0.879651	12-oxophytodienoate reductase 1	568	19	1.46011e-17	0.8505	9	P:leaf senescence; P:jasmonic acid biosynthetic process; P:response to wounding; P:response to cadmium ion; F:12-oxophytodienoate reductase activity; F:FMN binding; P:response to salicylic acid stimulus; C:cytosol; P:oxidation-reduction process	EC:1.3.1.42	IPR013785 (G3DSA:3.20.20.GENE3D); PTHR22893 (PANTHER), PTHR22893:SF13 (PANTHER), SignalP-NN(euk) (SIGNALP)
comp20427_c0_seq2	1.46874	1.94349	1.29041	0.376472	---NA---	791	0			0	-		tmhmm (TMHMM)
comp246237_c0_seq1	1.07007	0.828351	1.02524	1.2996	---NA---	246	0			0	-		no IPS match
comp9139_c0_seq2	2.74177	0.914313	1.97048	1.17518	uncharacterized wd repeat-containing	2789	20	0	0.835	2	C:Cul4-RING ubiquitin ligase complex; F:protein binding	-	IPR001680 (PFAM); IPR015943 (G3DSA:2.130.10.GENE3D); IPR017986 (PROFILE); IPR019417 (PFAM); IPR019775 (PROSITE); PTHR22847 (PANTHER), PTHR22847:SF100 (PANTHER)
comp12224_c0_seq2	2.13908	1.23312	0.696471	1.74484	---NA---	218	0			0	-		no IPS match
comp31174_c0_seq2	3.09424	0.711978	1.44894	1.38287	probable s-adenosylmethionine-dependent methyltransferase at5g37990	401	20	2.3326e-63	0.663	2	F:methyltransferase activity; P:methylation	EC:2.1.1.0	IPR005299 (PFAM); G3DSA:3.40.50.150 (GENE3D), PTHR31009 (PANTHER), PTHR31009:SF0 (PANTHER), SSF53335 (SUPERFAMILY)
comp99965_c0_seq1	2.07802	1.00815	1.47613	1.31788	nitrate	212	20	3.59019e-21	0.7965	4	P:response to karrikin; P:oligopeptide transport; C:plasma membrane; F:transporter activity	-	IPR000109 (PANTHER); PTHR11654:SF59 (PANTHER), tmhmm (TMHMM)
comp28953_c1_seq1	1.65406	0.996951	1.62697	0.658578	unnamed protein product	950	20	2.04995e-151	0.8025	2	F:molecular_function; P:biological_process		IPR026728 (PANTHER); PTHR22774:SF3 (PANTHER)
comp235801_c0_seq1	1.44957	1.1675	0.299802	2.01763	wd repeat-containing protein	396	20	1.03017e-51	0.818	2	P:primary shoot apical meristem specification; F:protein binding	-	IPR015943 (G3DSA:2.130.10.GENE3D); IPR017986 (SUPERFAMILY); IPR027728 (PTHR22847:PANTHER); PTHR22847 (PANTHER)
comp27374_c0_seq3	1.43782	1.20227	0.736423	0.637991	beta-glucosidase d4	608	20	4.03599e-68	0.7545	3	P:carbohydrate metabolic process; F:hydrolase activity, hydrolyzing O-glycosyl compounds; F:cation binding	EC:3.2.1.0	IPR001360 (PANTHER); IPR013781 (G3DSA:3.20.20.GENE3D); IPR017853 (SUPERFAMILY)
comp5851_c1_seq1	1.72115	1.79502	0.767002	1.91055	tannin-related r2r3 myb transcription partial	322	20	2.20642e-41	0.832	2	F:DNA binding; F:chromatin binding	-	IPR001005 (PFAM); IPR009057 (G3DSA:1.10.10.GENE3D); IPR017930 (PROFILE); PTHR10641 (PANTHER), PTHR10641:SF203 (PANTHER)
comp16181_c0_seq1	1.85888	0.772055	1.42345	1.31013	---NA---	327	0			0	-		SignalP-NN(euk) (SIGNALP), tmhmm (TMHMM)
comp11277_c0_seq1	1.62508	1.86919	0.873648	2.32092	protein tify 9-like	1268	20	3.67886e-129	0.502	4	P:regulation of systemic acquired resistance; P:response to wounding; P:response to jasmonic acid stimulus; C:nucleus		no IPS match
comp31383_c0_seq9	1.62683	1.23481	1.53307	0.693489	unknown	797	4	7.64118e-38	0.615	1	F:ADP binding		IPR002182 (PFAM); IPR027417 (SUPERFAMILY); G3DSA:3.40.50.300 (GENE3D), PTHR23155 (PANTHER)
comp19670_c0_seq2	2.77493	1.21286	0.852342	1.10654	uncharacterized loc101210568	2261	20	0	0.6635	2	P:post-embryonic morphogenesis; P:floral organ development	-	no IPS match
comp11105_c0_seq1	2.0587	2.65473	2.49193	2.91357	---NA---	271	0			0	-		no IPS match
comp28487_c0_seq1	1.83924	0.587009	1.3756	1.00931	protein	1920	20	2.96477e-54	0.4805	3	P:biological_process; F:molecular_function; C:cellular_component		no IPS match
comp24581_c0_seq1	1.82742	1.53885	1.30821	0.222243	unknown	1162	1	1.32848e-06	0.93	1	F:DNA binding		SignalP-NN(euk) (SIGNALP), tmhmm (TMHMM)
comp7294_c0_seq1	0.768284	1.44833	2.30265	1.86839	---NA---	246	0			0	-		SignalP-NN(euk) (SIGNALP)
comp30624_c0_seq1	0.835234	1.21653	1.66505	0.919641	unknown	841	4	1.23508e-18	0.78	0	-		SignalP-NN(euk) (SIGNALP), tmhmm (TMHMM)
comp326765_c0_seq1	1.11465	1.72762	0.404471	1.22927	dna rna polymerases superfamily protein	470	20	7.27586e-23	0.521	2	F:nucleic acid binding; F:zinc ion binding	-	IPR001878 (G3DSA:4.10.60.GENE3D); PF13975 (PFAM)
comp9579_c0_seq1	1.46934	1.56918	0.692267	2.18588	thaumatin-like protein	545	20	1.69946e-51	0.9155	0	-		IPR001938 (G3DSA:2.60.110.GENE3D); PTHR31048 (PANTHER)
comp16900_c0_seq1	1.90248	1.88962	1.81101	3.24134	---NA---	558	0			0	-		no IPS match
comp9647_c0_seq1	2.29071	0.237215	1.76263	2.31023	---NA---	208	0			0	-		no IPS match
comp13857_c0_seq1	1.9367	2.83292	2.5885	1.0245	---NA---	386	0			0	-		tmhmm (TMHMM)
comp23894_c0_seq10	1.54003	0.269657	1.59375	1.05231	---NA---	753	0			0	-		SignalP-NN(euk) (SIGNALP), tmhmm (TMHMM)
comp11016_c0_seq1	1.44906	3.50909	1.85321	2.27955	---NA---	250	0			0	-		no IPS match
comp14498_c0_seq1	2.89574	1.46243	0.9391	1.66533	universal stress protein a-like protein	427	20	6.03267e-46	0.5665	1	P:response to stress	-	IPR014729 (G3DSA:3.40.50.GENE3D)
comp18876_c1_seq1	1.2966	1.26118	2.16154	0.370796	udp-glucosyl transferase 85a2	1085	20	3.5796e-112	0.6625	2	F:transferase activity, transferring hexosyl groups; P:metabolic process	EC:2.4.1.0	IPR002213 (PANTHER); G3DSA:3.40.50.2000 (GENE3D), PTHR11926:SF15 (PANTHER), SSF53756 (SUPERFAMILY)
comp30181_c0_seq1	0.646805	1.11246	1.17043	1.2712	topless-related 1 isoform 1	4976	20	0	0.834	1	F:protein binding		IPR001680 (PFAM); IPR006594 (SMART); IPR006595 (SMART); IPR015943 (G3DSA:2.130.10.GENE3D); IPR017986 (PROFILE); IPR019775 (PROSITE); IPR027728 (PTHR22847:PANTHER); PTHR22847 (PANTHER)
comp30573_c0_seq1	2.52886	1.0571	1.0644	0.70181	neutral ceramidase-like	2964	20	0	0.801	0	-
comp25648_c0_seq5	1.48262	0.582982	0.853864	1.15184	unknown	576	1	2.21577e-19	0.87	0	-		SignalP-NN(euk) (SIGNALP)
comp28849_c0_seq2	1.36836	1.26653	1.46381	0.72058	udp-glycosyltransferase 86a1-like	1074	20	1.32231e-85	0.572	2	F:transferase activity; P:metabolic process	-	IPR002213 (PANTHER); PTHR11926:SF15 (PANTHER), SSF53756 (SUPERFAMILY)
comp243036_c0_seq1	0.989842	2.46467	1.37499	0.572253	hypothetical leucine rich repeat protein	210	20	2.24401e-16	0.706	5	P:protein phosphorylation; P:regulation of biological process; F:protein serine/threonine kinase activity; F:nucleotide binding; P:serine family amino acid metabolic process	EC:2.7.11.0	G3DSA:3.80.10.10 (GENE3D), PTHR24420 (PANTHER), PF13855 (PFAM), SSF52058 (SUPERFAMILY)
comp22982_c0_seq2	1.23376	0.947046	0.833771	1.1563	---NA---	243	0			0	-		no IPS match
comp30605_c0_seq17	1.9765	0.845996	0.753858	1.39917	glycosyl hydrolase family protein	1327	20	1.10672e-37	0.6875	2	F:hydrolase activity; P:carbohydrate metabolic process	-	IPR013781 (G3DSA:3.20.20.GENE3D); IPR017853 (SUPERFAMILY); PTHR31263 (PANTHER), PTHR31263:SF0 (PANTHER), SignalP-NN(euk) (SIGNALP), tmhmm (TMHMM)
comp22256_c0_seq4	1.80386	3.40727	2.40199	1.55205	pinus taeda anonymous locus umn_3013_01 genomic sequence	477	2	9.33836e-06	0.57	0	-		no IPS match
comp14387_c0_seq2	2.41878	1.57125	0.921127	1.76799	methyltransferase ddb_g0268948-like isoform 1	430	20	2.24288e-43	0.762	9	P:endoplasmic reticulum unfolded protein response; P:para-aminobenzoic acid metabolic process; P:response to chitin; P:respiratory burst involved in defense response; P:methylation; C:nucleus; C:cytosol; F:methyltransferase activity; C:mitochondrion	EC:2.1.1.0	G3DSA:3.40.50.150 (GENE3D), PTHR31166 (PANTHER), PTHR31166:SF0 (PANTHER), SSF53335 (SUPERFAMILY)
comp30892_c0_seq11	1.59462	1.89042	2.37335	0.953124	2-oxoglutarate and fe -dependent oxygenase superfamily protein	1642	20	4.09018e-109	0.806	4	F:iron ion binding; F:oxidoreductase activity, acting on single donors with incorporation of molecular oxygen, incorporation of two atoms of oxygen; F:oxidoreductase activity, acting on paired donors, with incorporation or reduction of molecular oxygen, 2-oxoglutarate as one donor, and incorporation of one atom each of oxygen into both donors; P:oxidation-reduction process	EC:1.13.11.0; EC:1.14.11.0	IPR026992 (PFAM); IPR027443 (G3DSA:2.60.120.GENE3D); PTHR10209 (PANTHER), PTHR10209:SF55 (PANTHER), SSF51197 (SUPERFAMILY)
comp22664_c0_seq6	1.53017	1.32202	1.42886	0.107292	---NA---	754	0			0	-		no IPS match
comp23484_c0_seq1	1.7278	1.25762	0.653625	0.598742	---NA---	327	0			0	-		no IPS match
comp29129_c0_seq10	3.10585	2.11936	1.28473	1.9546	transcriptional regulator	2979	20	0	0.7675	1	C:mitochondrion	-	no IPS match
comp23787_c1_seq1	2.07253	0.477242	1.07707	1.01191	nadh dehydrogenase subunit 3	482	20	3.37246e-19	0.925	8	C:ribosome; F:NADH dehydrogenase (ubiquinone) activity; C:mitochondrial respiratory chain complex I; C:integral to membrane; P:mitochondrial electron transport, NADH to ubiquinone; P:ubiquinone biosynthetic process; P:sodium ion transport; P:proton transport	EC:1.6.5.3	tmhmm (TMHMM)
comp8187_c0_seq1	1.04469	1.42843	0.784018	1.98864	protein	967	20	3.26111e-126	0.736	1	C:membrane	-	IPR006747 (PFAM); PTHR31168 (PANTHER), SignalP-NN(euk) (SIGNALP), tmhmm (TMHMM)
comp25499_c0_seq1	2.21292	0.807377	1.31049	1.6867	protein phosphatase 2c	2213	20	1.9772e-97	0.6465	2	P:protein dephosphorylation; F:protein serine/threonine phosphatase activity	EC:3.1.3.16	IPR000222 (PROSITE); IPR001932 (G3DSA:3.60.40.GENE3D); IPR015655 (PANTHER); PTHR13832:SF152 (PANTHER)
comp19959_c0_seq1	1.14062	1.51311	0.794293	0.557371	ras-related protein rabc1-like isoform 1	574	20	2.30513e-72	0.8655	8	F:GTP binding; C:plasma membrane; F:hydrolase activity; P:small GTPase mediated signal transduction; P:protein transport; C:intracellular; F:GTPase activity; P:GTP catabolic process	-	IPR001806 (PRINTS); IPR003578 (SMART); IPR003579 (SMART); IPR005225 (TIGRFAMs); IPR020849 (SMART); IPR027417 (SUPERFAMILY); G3DSA:3.40.50.300 (GENE3D), PTHR24073 (PANTHER), PTHR24073:SF285 (PANTHER), PS51419 (PROFILE)
comp30553_c0_seq2	2.3024	0.36793	1.93243	1.78955	short chain alcohol	1396	20	3.99626e-142	0.8	3	F:oxidoreductase activity; P:oxidation-reduction process; F:nucleotide binding	-	IPR002198 (PRINTS); IPR002347 (PRINTS); IPR016040 (G3DSA:3.40.50.GENE3D); PTHR24322 (PANTHER), SSF51735 (SUPERFAMILY)
comp31078_c0_seq4	0.504257	1.44691	1.0088	1.8838	receptor protein kinase-like protein	541	20	3.43455e-41	0.593	2	F:kinase activity; F:protein binding	-	IPR001611 (PFAM); PR00019 (PRINTS), G3DSA:3.80.10.10 (GENE3D), PTHR24420 (PANTHER), PTHR24420:SF44 (PANTHER), PF13516 (PFAM), PF13855 (PFAM), SSF52058 (SUPERFAMILY)
comp172126_c0_seq1	3.07912	1.19694	1.32735	0.897356	pentatricopeptide repeat-containing protein at1g53330-like	533	20	1.15111e-32	0.594	3	P:oxidation-reduction process; F:oxidoreductase activity; F:oxidoreductase activity, acting on a sulfur group of donors, NAD(P) as acceptor		IPR002885 (PFAM); PTHR24015 (PANTHER), PTHR24015:SF0 (PANTHER)
comp153359_c0_seq1	0.992952	0.517887	1.86561	0.712844	---NA---	352	0			0	-		no IPS match
comp13882_c1_seq2	0.867555	0.732991	1.6984	1.04211	kinase-like protein	236	20	7.49847e-22	0.69	3	F:protein kinase activity; F:ATP binding; P:protein phosphorylation	-	IPR000719 (PROFILE); IPR001245 (PFAM); IPR011009 (SUPERFAMILY); G3DSA:1.10.510.10 (GENE3D), PTHR24420 (PANTHER), PTHR24420:SF44 (PANTHER)
comp479920_c0_seq1	1.78445	1.35856	1.47884	1.02492	---NA---	221	0			0	-		no IPS match
comp470627_c0_seq1	2.49623	0.424721	2.1983	1.14316	---NA---	228	0			0	-		no IPS match
comp22664_c0_seq7	1.47214	1.24988	1.39429	0.120482	---NA---	691	0			0	-		no IPS match
comp143694_c0_seq1	1.38263	0.306087	1.00938	1.83837	---NA---	313	0			0	-		no IPS match
comp25169_c0_seq1	2.98134	0.962312	2.90339	1.1042	uro-adherence factor a	1555	20	4.41131e-20	0.55	3	P:response to cadmium ion; P:response to abscisic acid stimulus; C:plasma membrane	-	no IPS match
comp31283_c1_seq1	1.50465	1.49782	1.71914	0.232513	---NA---	296	0			0	-		no IPS match
comp31123_c0_seq3	0.769826	0.797994	2.3134	1.27365	aspartic proteinase-like protein 1-like	2732	20	1.60081e-140	0.6465	3	C:anchored to membrane; F:aspartic-type endopeptidase activity; P:proteolysis	-	IPR001461 (PRINTS); IPR001969 (PROSITE); IPR021109 (G3DSA:2.40.70.GENE3D); PTHR13683:SF98 (PANTHER), PF14541 (PFAM), PF14543 (PFAM), SignalP-NN(euk) (SIGNALP), tmhmm (TMHMM)
comp22917_c0_seq3	1.9908	0.849327	2.54904	2.41125	transcript antisense to ribosomal rna protein	556	20	4.73778e-16	0.764	0	-		no IPS match
comp26517_c0_seq1	1.83009	1.24674	0.988944	0.345959	anthocyanidin 3-o-glucosyltransferase	1945	20	0	0.576	2	F:transferase activity, transferring hexosyl groups; P:metabolic process	EC:2.4.1.0	IPR002213 (PANTHER); G3DSA:3.40.50.2000 (GENE3D), PTHR11926:SF15 (PANTHER), SignalP-NN(euk) (SIGNALP), SSF53756 (SUPERFAMILY)
comp30874_c0_seq11	2.69711	1.26483	0.87745	2.41615	f-box protein pp2-b12-like	653	20	4.29162e-50	0.517	3	F:carbohydrate binding; P:biological_process; C:cellular_component		no IPS match
comp20534_c0_seq1	0.797546	0.836401	2.30077	1.8525	primary amine oxidase	546	20	7.69857e-73	0.7315	7	P:cellular response to azide; P:oxidation-reduction process; F:diamine oxidase activity; F:copper ion binding; F:primary amine oxidase activity; P:amine metabolic process; F:quinone binding	EC:1.4.3.22	IPR000269 (PANTHER); IPR015798 (G3DSA:2.70.98.GENE3D); IPR015801 (G3DSA:3.10.450.GENE3D); IPR015802 (PFAM); IPR016182 (SUPERFAMILY); PTHR10638:SF12 (PANTHER)
comp28688_c1_seq3	2.94784	1.65399	1.4169	1.81507	unknown	303	1	1.47069e-42	0.83	5	F:sequence-specific DNA binding transcription factor activity; F:DNA binding; P:regulation of transcription, DNA-dependent; C:transcription factor complex;	-	no IPS match
comp18518_c0_seq1	1.79031	0.947855	1.52356	0.455101	atp-binding cassette	420	20	5.49845e-43	0.7255	12	P:response to wounding; P:coumarin biosynthetic process; P:regulation of lignin biosynthetic process; F:nucleotide binding; P:regulation of plant-type hypersensitive response; P:protein targeting to membrane; P:drug transmembrane transport; C:intracellular; P:p-coumaryl alcohol transport; F:ATPase activity, coupled to transmembrane movement of substances; P:positive regulation of flavonoid biosyn…	-	IPR013525 (PFAM); PTHR19241 (PANTHER), PTHR19241:SF10 (PANTHER), tmhmm (TMHMM)
comp31448_c0_seq11	1.92325	1.26892	1.06063	0.312132	u5 small nuclear ribonucleoprotein 200 kda helicase-like	3089	20	0	0.9385	7	C:nucleolus; F:ATP-dependent helicase activity; F:nucleic acid binding; F:ATP binding; C:ribonucleoprotein complex; C:membrane; C:mitochondrion	-	IPR001650 (PFAM); IPR004179 (PFAM); IPR011545 (PFAM); IPR014001 (SMART); IPR027417 (SUPERFAMILY); G3DSA:1.10.3380.10 (GENE3D), G3DSA:3.40.50.300 (GENE3D), PTHR11752 (PANTHER), PTHR11752:SF7 (PANTHER)
comp23416_c0_seq1	4.20153	3.51726	0.517378	3.16564	---NA---	931	0			0	-		no IPS match
comp29129_c0_seq2	3.09417	2.16164	1.17675	1.83362	pr-4 protein	750	20	8.81126e-87	0.775	3	P:defense response to fungus; P:defense response to bacterium; P:defense response, incompatible interaction	-	IPR001153 (PRODOM); IPR009009 (SUPERFAMILY); IPR014733 (G3DSA:2.40.40.GENE3D); IPR018226 (PROSITE); PTHR22595 (PANTHER), PTHR22595:SF1 (PANTHER), SignalP-NN(euk) (SIGNALP), tmhmm (TMHMM)
comp30605_c0_seq1	2.00711	0.880048	0.8218	1.41088	glycosyl hydrolase family protein	1200	20	1.81686e-36	0.675	1	F:hydrolase activity	-	SignalP-NN(euk) (SIGNALP)
comp26500_c0_seq2	2.59325	2.82982	1.7169	1.56658	nodulation receptor partial	202	20	5.85327e-28	0.6545	2	F:transferase activity, transferring phosphorus-containing groups; F:protein binding	-	IPR001611 (PFAM); G3DSA:3.80.10.10 (GENE3D), PTHR24420 (PANTHER), PTHR24420:SF121 (PANTHER), SSF52058 (SUPERFAMILY)
comp30536_c0_seq20	1.91746	0.565496	1.14407	0.627796	protein	273	20	4.96241e-16	0.936	14	P:multidimensional cell growth; F:Rho guanyl-nucleotide exchange factor activity; P:root hair elongation; P:polysaccharide biosynthetic process; P:regulation of meristem growth; P:cell wall organization; P:auxin polar transport; P:regulation of cell size; P:anthocyanin accumulation in tissues in response to UV light; P:pollen tube growth; P:asymmetric cell division; C:apical plasma membrane; P:pa…	-	SignalP-NN(euk) (SIGNALP)
comp337322_c0_seq1	3.47222	1.3206	1.86334	1.45387	jasmonate o-methyltransferase	202	14	2.8178e-13	0.7321	2	F:methyltransferase activity; P:methylation	EC:2.1.1.0	PTHR31009 (PANTHER), PTHR31009:SF0 (PANTHER), SSF53335 (SUPERFAMILY)
comp30272_c0_seq3	4.41065	4.38313	5.58269	5.66212	pinus taeda anonymous locus cl4084contig1_01 genomic sequence	857	20	6.07398e-48	0.737	1	P:xylan metabolic process	-	SignalP-NN(euk) (SIGNALP)
comp30336_c1_seq2	1.41157	1.24927	0.600846	0.931262	l-type lectin-domain containing receptor kinase -like	688	20	1.22985e-79	0.624	7	P:protein phosphorylation; C:intracellular membrane-bounded organelle; F:protein serine/threonine kinase activity; F:ATP binding; C:cytoplasmic part; F:carbohydrate binding; P:serine family amino acid metabolic process	EC:2.7.11.0	IPR001220 (PFAM); IPR008985 (SUPERFAMILY); IPR013320 (G3DSA:2.60.120.GENE3D); PTHR32401 (PANTHER), PTHR32401:SF0 (PANTHER), SignalP-NN(euk) (SIGNALP)
comp18670_c0_seq1	0.891894	1.13262	2.42996	2.00318	proton-dependent oligopeptide transport-like protein	359	13	1.20929e-06	0.6854	3	P:oligopeptide transport; C:membrane; F:transporter activity		SignalP-NN(euk) (SIGNALP)
comp30757_c0_seq1	2.11017	0.976453	1.37343	0.593827	set domain protein	7322	20	0	0.6695	5	P:methylation; P:cellular component organization; F:protein binding; C:nucleus; F:histone-lysine N-methyltransferase activity	EC:2.1.1.0	IPR001214 (PFAM); IPR003616 (PROFILE); IPR006560 (SMART); G3DSA:2.170.270.10 (GENE3D), PTHR22884 (PANTHER), PTHR22884:SF115 (PANTHER), SSF82199 (SUPERFAMILY)
comp28300_c0_seq1	0.55074	1.20353	1.51322	0.832548	dead-box atp-dependent rna helicase 13-like	3169	20	0	0.7195	4	C:plastid; F:nucleic acid binding; F:ATP binding; F:ATP-dependent helicase activity	-	IPR000629 (PROSITE); IPR001650 (PFAM); IPR011545 (PFAM); IPR014001 (SMART); IPR014014 (PROFILE); IPR027417 (SUPERFAMILY); G3DSA:3.40.50.300 (GENE3D), PTHR24031 (PANTHER), PTHR24031:SF91 (PANTHER)
comp30238_c0_seq16	2.19836	2.34825	3.37501	4.05565	dirigent-like protein	1047	20	1.05946e-117	0.885	0	-		IPR004265 (PFAM); PTHR21495 (PANTHER), PTHR21495:SF5 (PANTHER), SignalP-NN(euk) (SIGNALP), tmhmm (TMHMM)
comp21796_c0_seq1	2.21667	1.76874	0.890284	1.32654	probable ubiquitin-conjugating enzyme e2 23-like	4156	20	0	0.5775	3	P:cellular macromolecule metabolic process; C:cytosol; P:primary metabolic process	-	SignalP-NN(euk) (SIGNALP), tmhmm (TMHMM)
comp20498_c2_seq1	1.16116	1.27708	1.13284	1.3183	chaperone protein	318	20	1.70003e-45	0.697	5	P:protein folding; F:unfolded protein binding; C:mitochondrion; F:heat shock protein binding; C:plastid	-	IPR001623 (PRINTS); PTHR24078 (PANTHER)
comp31283_c1_seq2	1.471	1.43092	1.56874	0.294995	---NA---	572	0			0	-		SignalP-NN(euk) (SIGNALP), tmhmm (TMHMM)
comp507533_c0_seq1	1.70932	1.03107	1.2838	0.275556	---NA---	278	0			0	-		no IPS match
comp85026_c0_seq1	1.6314	0.978155	0.690512	1.54473	gdsl esterase lipase at5g03610-like	1368	20	2.78619e-96	0.6435	2	P:lipid metabolic process; F:hydrolase activity		IPR001087 (PFAM); IPR013831 (G3DSA:3.40.50.GENE3D); PTHR22835 (PANTHER), PTHR22835:SF39 (PANTHER), SignalP-NN(euk) (SIGNALP), SSF52266 (SUPERFAMILY)
comp11403_c0_seq2	4.31849	3.21539	1.25092	1.6171	---NA---	995	0			0	-		no IPS match
comp24264_c0_seq1	1.49322	1.87621	0.492425	0.72917	unknown	261	1	8.90575e-07	0.57	0	-		no IPS match
comp20058_c0_seq1	2.62865	1.79594	1.10283	1.04967	---NA---	370	0			0	-		no IPS match
comp27094_c0_seq1	2.91119	2.59793	1.44216	0.706797	gem-like protein 5-like	1258	20	1.44941e-170	0.727	0	-		no IPS match
comp30272_c0_seq5	0.398252	2.53299	2.95816	3.80404	galactose oxidase-like	1121	20	1.1756e-131	0.6875	0	-		IPR009880 (PFAM); IPR011043 (SUPERFAMILY); IPR013783 (G3DSA:2.60.40.GENE3D); IPR014756 (SUPERFAMILY); IPR015202 (PFAM); IPR015916 (G3DSA:2.130.10.GENE3D); PTHR32208 (PANTHER), PTHR32208:SF0 (PANTHER)
comp22268_c0_seq1	3.21267	1.57114	3.88094	2.62076	chaperone protein dnaj chloroplastic-like	584	20	1.77227e-59	0.6045	4	P:response to stress; C:nucleus; C:plastid; F:protein binding	-	IPR001623 (PRINTS); PTHR24078 (PANTHER)
comp5093_c0_seq3	2.16833	2.05269	0.5631	0.708984	beta-glucosidase	378	20	1.74482e-06	0.7575	2	P:carbohydrate metabolic process; F:catalytic activity		IPR001360 (PANTHER); IPR013781 (G3DSA:3.20.20.GENE3D); IPR017853 (SUPERFAMILY); IPR018120 (PROSITE); SignalP-NN(euk) (SIGNALP), tmhmm (TMHMM)
comp26721_c0_seq2	1.98224	1.65359	1.02216	0.355775	---NA---	265	0			0	-		no IPS match
comp26111_c0_seq1	3.01915	1.58319	2.19287	0.387794	l-type lectin-domain containing receptor kinase -like	1167	20	0	0.687	11	P:protein phosphorylation; F:protein serine/threonine kinase activity; C:intracellular; F:ATP binding; P:pollen development; P:regulation of programmed cell death; P:cellular component organization; P:cellular response to stimulus; F:carbohydrate binding; P:serine family amino acid metabolic process; F:protein tyrosine kinase activity	EC:2.7.11.0	IPR000719 (PFAM); IPR001220 (PFAM); IPR002290 (SMART); IPR008985 (SUPERFAMILY); IPR011009 (SUPERFAMILY); IPR013320 (G3DSA:2.60.120.GENE3D); IPR017441 (PROSITE); IPR019825 (PROSITE); IPR020635 (SMART); G3DSA:1.10.510.10 (GENE3D), G3DSA:3.30.200.20 (GENE3D), PTHR24420 (PANTHER), PTHR24420:SF169 (PANTHER), tmhmm (TMHMM)
comp15270_c0_seq1	1.35166	2.03749	1.12028	1.71117	pinus taeda anonymous locus cl641contig1_01 genomic sequence	284	20	9.76874e-21	0.7705	3	P:response to auxin stimulus; F:calcium ion binding; P:response to karrikin	-	PTHR10891 (PANTHER), PTHR10891:SF148 (PANTHER)
comp277743_c0_seq1	0.711531	1.35808	1.45195	0.550295	---NA---	221	0			0	-		SignalP-NN(euk) (SIGNALP), tmhmm (TMHMM)
comp270722_c0_seq1	1.44493	0.457183	1.46393	0.822029	unknown	236	1	0.000123944	0.55	7	P:defense response; F:ATP binding; F:ADP binding; F:nucleotide binding; F:nucleoside-triphosphatase activity; P:signal transduction; C:intracellular		no IPS match
comp27809_c0_seq2	3.15997	1.57302	1.67255	2.40983	pinus taeda anonymous locus 2_7151_02 genomic sequence	512	20	6.42151e-85	0.665	0	-		IPR002902 (PFAM); PTHR32080 (PANTHER), PTHR32080:SF1 (PANTHER)
comp166227_c0_seq1	1.2275	2.10844	0.735937	0.837336	---NA---	311	0			0	-		no IPS match
comp31358_c0_seq2	1.53397	0.731532	3.16163	3.34684	---NA---	286	0			0	-		no IPS match
comp82542_c0_seq1	1.729	1.52319	1.07747	0.291846	unknown	310	5	4.40212e-14	0.768	0	-		no IPS match
comp21291_c0_seq2	1.51067	0.699199	1.70923	0.377577	cytochrome c biogenesis protein transmembrane region containing expressed	1824	20	2.27736e-133	0.854	5	P:cytochrome complex assembly; P:cell redox homeostasis; C:chloroplast thylakoid; C:membrane; P:oxidation-reduction process	-	tmhmm (TMHMM)
comp31445_c2_seq9	1.98429	1.4551	1.46342	0.140906	l-type lectin-domain containing receptor kinase -like	415	20	4.17423e-51	0.663	8	P:protein phosphorylation; C:intracellular membrane-bounded organelle; F:protein serine/threonine kinase activity; F:ATP binding; C:cytoplasmic part; F:carbohydrate binding; C:membrane; P:serine family amino acid metabolic process	EC:2.7.11.0	IPR001220 (PFAM); IPR008985 (SUPERFAMILY); IPR013320 (G3DSA:2.60.120.GENE3D); PTHR32401 (PANTHER), PTHR32401:SF0 (PANTHER)
comp331360_c0_seq1	2.36701	1.36202	0.905158	1.01957	---NA---	292	0			0	-		no IPS match
comp11403_c0_seq1	3.75215	3.14571	0.934428	1.96928	---NA---	499	0			0	-		no IPS match
comp7313_c0_seq1	2.07607	2.11716	2.1646	0.82275	unknown	213	1	8.57069e-07	0.68	0	-		IPR024788 (PFAM)
comp13878_c0_seq1	2.33773	0.248238	1.93065	2.75454	---NA---	250	0			0	-		no IPS match
comp18913_c0_seq1	2.81981	2.69704	1.08466	0.635498	nac domain protein	868	20	1.00401e-108	0.6555	2	P:regulation of transcription, DNA-dependent; F:DNA binding	-	IPR003441 (PROFILE); PTHR31719 (PANTHER)
comp20693_c0_seq2	1.55443	1.12664	2.17465	0.365454	---NA---	203	0			0	-		no IPS match
comp131986_c0_seq1	1.18637	3.28141	0.945556	2.20757	uncharacterized loc101215398	401	20	2.13004e-26	0.7675	0	-		SignalP-NN(euk) (SIGNALP), tmhmm (TMHMM)
comp5637_c0_seq1	2.00977	0.946452	2.86638	0.72938	---NA---	256	0			0	-		no IPS match
comp18078_c0_seq1	2.41095	1.87804	0.451488	0.931692	protein srg1-like	266	20	3.32561e-49	0.693	2	P:oxidation-reduction process; F:oxidoreductase activity, acting on paired donors, with incorporation or reduction of molecular oxygen, 2-oxoglutarate as one donor, and incorporation of one atom each of oxygen into both donors	EC:1.14.11.0	IPR027443 (G3DSA:2.60.120.GENE3D); PTHR10209 (PANTHER), PTHR10209:SF55 (PANTHER), SSF51197 (SUPERFAMILY)
comp30311_c0_seq1	1.63204	1.37667	1.36709	0.108977	g-type lectin s-receptor-like serine threonine-protein kinase at2g19130-like	638	20	1.26314e-24	0.6055	2	P:cellular process; F:transferase activity, transferring phosphorus-containing groups	-	IPR001480 (G3DSA:2.90.10.GENE3D); PTHR11795 (PANTHER), PTHR11795:SF72 (PANTHER), SignalP-NN(euk) (SIGNALP), tmhmm (TMHMM)
comp22713_c1_seq2	1.19593	1.22113	1.15176	0.90473	wall-associated receptor kinase-like 14-like	600	20	5.51757e-99	0.8705	8	P:protein phosphorylation; F:ATP binding; F:2-alkenal reductase [NAD(P)] activity; F:cAMP-dependent protein kinase activity; P:oxidation-reduction process; C:cAMP-dependent protein kinase complex; P:serine family amino acid metabolic process; F:protein tyrosine kinase activity	EC:1.3.1.74; EC:2.7.11.11	IPR000719 (PFAM); IPR002290 (SMART); IPR008271 (PROSITE); IPR011009 (SUPERFAMILY); IPR017441 (PROSITE); IPR020635 (SMART); G3DSA:1.10.510.10 (GENE3D), G3DSA:3.30.200.20 (GENE3D), PTHR24420 (PANTHER), PTHR24420:SF206 (PANTHER)
comp14683_c0_seq1	1.5756	1.16346	1.9364	0.212137	---NA---	215	0			0	-		SignalP-NN(euk) (SIGNALP)
comp31032_c0_seq4	0.807546	1.76032	1.01746	2.07609	---NA---	276	0			0	-		no IPS match
comp644167_c0_seq1	0.845718	0.633099	0.819705	1.98914	40s ribosomal protein s7	270	20	1.42343e-26	0.758	11	P:translation; F:RNA binding; P:rRNA processing; F:structural constituent of ribosome; C:plastid; C:cytosolic small ribosomal subunit; C:90S preribosome; C:cell periphery; P:ribosomal small subunit biogenesis; C:small-subunit processome; C:membrane	-	no IPS match
comp292238_c0_seq1	0.74024	1.95015	1.9896	0.981825	---NA---	438	0			0	-		no IPS match
comp9451_c0_seq1	0.768372	1.14435	1.54131	0.776064	ubiquitin-conjugating enzyme e2	964	20	5.322e-99	0.916	6	C:cytoplasm; F:acid-amino acid ligase activity; C:plasma membrane; P:ubiquitin-dependent protein catabolic process; F:ATP binding; C:nucleus	EC:6.3.2.0	IPR000608 (PFAM); IPR016135 (G3DSA:3.10.110.GENE3D); IPR023313 (PROSITE); PTHR24068 (PANTHER), SM00212 (SMART)
comp25912_c0_seq3	1.84313	0.98903	1.38676	0.214205	erd6-like transporter	1956	20	0	0.7645	7	F:substrate-specific transmembrane transporter activity; F:oxidoreductase activity; P:transmembrane transport; C:intracellular membrane-bounded organelle; C:cytoplasmic part; C:integral to membrane; F:transmembrane transporter activity	-	IPR003663 (PRINTS); IPR005828 (PFAM); IPR005829 (PROSITE); IPR016196 (SUPERFAMILY); IPR020846 (PROFILE); G3DSA:1.20.1250.20 (GENE3D), PTHR24063 (PANTHER), PTHR24063:SF73 (PANTHER), tmhmm (TMHMM)
comp23468_c0_seq1	2.00993	2.94177	0.489152	2.80025	---NA---	517	0			0	-		SignalP-NN(euk) (SIGNALP), tmhmm (TMHMM)
comp20436_c0_seq1	1.02398	2.09745	0.901508	1.12813	late embryogenesis abundant protein	714	20	4.8896e-68	0.6245	1	C:mitochondrion		SignalP-NN(euk) (SIGNALP)
comp20646_c0_seq1	1.11093	1.14164	0.515441	2.2232	---NA---	206	0			0	-		no IPS match
comp265577_c0_seq1	0.931807	0.587993	1.16904	1.32785	g-type lectin s-receptor-like serine threonine-protein kinase	225	20	3.07224e-25	0.754	6	F:carbohydrate binding; C:plasma membrane; F:protein kinase activity; P:protein phosphorylation; F:ATP binding; P:protein N-linked glycosylation	-	IPR001245 (PFAM); IPR011009 (SUPERFAMILY); G3DSA:3.30.200.20 (GENE3D), PTHR24420 (PANTHER), PTHR24420:SF224 (PANTHER)
comp29408_c0_seq2	1.13017	3.77713	1.77196	3.9564	lob domain protein	982	20	3.64942e-39	0.842	1	C:mitochondrion	-	no IPS match
comp11611_c0_seq1	2.19337	1.10878	0.934875	0.553895	beta-glucosidase d2	424	20	1.09911e-61	0.7715	3	P:carbohydrate metabolic process; F:hydrolase activity, hydrolyzing O-glycosyl compounds; F:cation binding	EC:3.2.1.0	IPR001360 (PANTHER); IPR013781 (G3DSA:3.20.20.GENE3D); IPR017853 (SUPERFAMILY)
comp30142_c1_seq1	2.51311	0.773885	2.06723	0.965037	carotenoid cleavage dioxygenase 4	1390	20	1.70203e-138	0.719	1	C:chloroplast	-	IPR004294 (PANTHER); PTHR10543:SF1 (PANTHER)
comp30892_c0_seq6	1.48773	1.33481	2.17381	0.934872	gibberellin 20 oxidase 1-like	1429	20	0	0.749	4	F:iron ion binding; F:oxidoreductase activity, acting on paired donors, with incorporation or reduction of molecular oxygen, 2-oxoglutarate as one donor, and incorporation of one atom each of oxygen into both donors; P:oxidation-reduction process; F:oxidoreductase activity	EC:1.14.11.0	IPR002283 (PRINTS); IPR005123 (PFAM); IPR026992 (PFAM); IPR027443 (G3DSA:2.60.120.GENE3D); PTHR10209 (PANTHER), PTHR10209:SF55 (PANTHER), SSF51197 (SUPERFAMILY)
comp28095_c0_seq1	1.53286	1.13317	1.35644	1.33687	unknown	643	1	0.000467012	0.5	0	-		IPR004873 (PROFILE); SignalP-NN(euk) (SIGNALP)
comp28646_c0_seq2	1.18383	1.42945	1.18229	1.20085	non-specific ribonucleoside hydrolase rihc	1125	20	2.68807e-120	0.831	1	F:hydrolase activity	-	IPR001910 (G3DSA:3.90.245.GENE3D); IPR023186 (PANTHER); SignalP-NN(euk) (SIGNALP), tmhmm (TMHMM)
comp183661_c0_seq1	1.09564	0.954108	1.23413	1.642	---NA---	295	0			0	-		SignalP-NN(euk) (SIGNALP)
comp141583_c0_seq1	1.88022	3.44015	2.9697	1.08018	aba-induced myb transcription factor	1087	20	2.50657e-07	0.7775	6	F:DNA binding; P:response to fungus; P:response to abscisic acid stimulus; P:response to ethylene stimulus; P:response to salt stress; P:response to jasmonic acid stimulus		no IPS match
comp369958_c0_seq1	0.697046	1.10019	1.44176	1.91144	---NA---	212	0			0	-		no IPS match
comp17701_c0_seq2	-1.13955	-1.37504	-1.55649	-0.790551	---NA---	633	0			0	-		tmhmm (TMHMM)
comp24879_c0_seq1	-3.70658	-3.96342	-3.72386	-0.456469	methionyl-trna synthetase	596	20	1.14301e-20	0.6535	2	P:cellular response to stress; P:regulation of programmed cell death	-	no IPS match
comp19500_c0_seq2	-0.643397	-1.83901	-0.702412	-0.894731	unknown	1839	3	3.60048e-16	0.46	0	-		no IPS match
comp27209_c0_seq5	-2.66952	-1.49827	-1.92417	-0.443001	calmodulin-like protein 3-like	580	20	2.92523e-57	0.61	1	F:calcium ion binding	-	IPR002048 (SMART); IPR011992 (G3DSA:1.10.238.GENE3D); IPR018247 (PROSITE); PTHR10891 (PANTHER), PTHR10891:SF43 (PANTHER), SSF47473 (SUPERFAMILY)
comp20262_c0_seq1	-1.15265	-2.75664	-0.828588	-1.59696	65-kda microtubule-associated protein 3-like	2867	20	0	0.685	4	P:cellular process; C:microtubule cytoskeleton; C:cytoplasmic part; C:cytoskeletal part	-	no IPS match
comp19333_c0_seq1	-0.948273	-2.24564	-1.52929	-1.05639	pinus taeda anonymous locus 0_16146_01 genomic sequence	755	20	1.08105e-09	0.494	9	P:defense response; F:ATP binding; F:ADP binding; F:nucleotide binding; F:nucleoside-triphosphatase activity; F:hydrolase activity; F:phosphoprotein phosphatase activity; P:signal transduction; C:intracellular		G3DSA:3.80.10.10 (GENE3D), SSF52058 (SUPERFAMILY)
comp162907_c0_seq1	-1.87833	-1.70243	-1.4875	-0.947067	---NA---	688	0			0	-		SignalP-NN(euk) (SIGNALP)
comp29312_c0_seq2	-0.693953	-1.17908	-0.729854	-1.53535	---NA---	1442	0			0	-		no IPS match
comp27439_c0_seq2	-4.12987	-1.89723	-1.19081	-2.46236	---NA---	791	0			0	-		SignalP-NN(euk) (SIGNALP)
comp27732_c0_seq1	-1.02853	-2.07588	-1.71138	-0.458368	---NA---	952	0			0	-		SignalP-NN(euk) (SIGNALP), tmhmm (TMHMM)
comp542771_c0_seq1	-2.53804	-3.39144	-1.76958	-3.27355	---NA---	218	0			0	-		SignalP-NN(euk) (SIGNALP)
comp151481_c0_seq1	-1.53522	-3.27644	-0.843532	-2.84473	---NA---	447	0			0	-		no IPS match
comp27572_c0_seq2	-1.77659	-1.12786	-1.83018	-0.997688	cytosolic i small heat shock protein	1106	20	1.51749e-44	0.5885	3	C:endoplasmic reticulum lumen; P:response to stress; C:endoplasmic reticulum		no IPS match
comp2692_c0_seq1	-1.99174	-1.19812	-0.817684	-0.414889	protein	742	20	3.2026e-46	0.754	5	F:sequence-specific DNA binding transcription factor activity; F:sequence-specific DNA binding; P:regulation of transcription, DNA-dependent; C:transcription factor complex;	-	IPR001356 (PFAM); IPR003106 (PFAM); IPR009057 (G3DSA:1.10.10.GENE3D); PTHR24326 (PANTHER), PTHR24326:SF63 (PANTHER)
comp348284_c0_seq1	-1.54442	-1.55322	-0.480473	-1.76441	---NA---	345	0			0	-		no IPS match
comp108663_c0_seq1	-1.54465	-0.948054	-0.330477	-1.62533	---NA---	231	0			0	-		no IPS match
comp203946_c0_seq1	-1.20592	-1.7138	-0.568868	-0.733518	---NA---	315	0			0	-		no IPS match
comp17783_c0_seq1	-0.676218	-1.045	-0.69464	-1.93946	gibberellin-regulated protein	915	20	6.48103e-53	0.737	3	C:cytoplasmic membrane-bounded vesicle; P:cell proliferation; P:secretion by cell		no IPS match
comp29497_c0_seq3	-1.19939	-1.11903	-1.00146	-1.0727	rrna-processing protein utp23 homolog	2052	20	1.21264e-141	0.6725	1	P:embryo development ending in seed dormancy	-	IPR006984 (PANTHER); G3DSA:3.40.50.1010 (GENE3D), SSF88723 (SUPERFAMILY)
comp26287_c0_seq1	-0.86818	-1.34526	-0.655769	-1.55519	coiled-coil domain-containing protein	1416	20	1.66799e-89	0.845	9	P:proteasomal ubiquitin-dependent protein catabolic process; P:proteasome assembly; P:protein targeting to vacuole; C:intracellular; P:response to misfolded protein; P:response to symbiotic fungus; P:endosomal transport; P:cellular membrane fusion; P:positive regulation of cell proliferation	-	IPR010422 (PANTHER); PTHR21680:SF0 (PANTHER)
comp273845_c0_seq1	-1.06664	-0.952687	-1.9174	-0.515906	---NA---	225	0			0	-		IPR005050 (PFAM)
comp181917_c0_seq1	-1.37996	-1.43923	-0.456931	-1.0924	---NA---	257	0			0	-		no IPS match
comp29690_c0_seq8	-1.47533	-2.80339	-1.68751	-1.78889	isoflavone reductase homolog	1449	20	0	0.8075	3	F:pinoresinol reductase activity; P:lignan biosynthetic process; F:nucleotide binding	-	IPR008030 (PFAM); IPR016040 (G3DSA:3.40.50.GENE3D); G3DSA:3.90.25.10 (GENE3D), PTHR10366 (PANTHER), PTHR10366:SF133 (PANTHER), SSF51735 (SUPERFAMILY)
comp201099_c0_seq1	-2.11002	-2.03626	-0.546527	-0.885184	---NA---	590	0			0	-		SignalP-NN(euk) (SIGNALP)
comp21938_c0_seq1	-0.958836	-1.57174	-0.334226	-1.50194	squamosa promoter-binding-like protein 7-like	2328	20	5.4841e-50	0.6655	2	C:nucleus; F:DNA binding		no IPS match
comp31340_c1_seq7	-2.04242	-1.29033	-0.965572	-0.452531	pentatricopeptide repeat-containing protein	2689	20	5.88043e-73	0.53	2	C:membrane; F:protein binding	-	IPR002885 (PFAM); IPR011990 (G3DSA:1.25.40.GENE3D); PTHR24015 (PANTHER), PTHR24015:SF0 (PANTHER), SSF48452 (SUPERFAMILY)
comp29277_c0_seq4	-0.982272	-2.95082	-1.48831	-0.849218	acid phosphatase 1	1090	20	7.43762e-121	0.7145	3	F:acid phosphatase activity; P:riboflavin metabolic process; P:hexachlorocyclohexane metabolic process	EC:3.1.3.2	IPR005519 (PFAM); IPR010028 (TIGRFAMs); IPR014403 (PIR); IPR023214 (G3DSA:3.40.50.GENE3D); PTHR31284 (PANTHER), PTHR31284:SF0 (PANTHER), SignalP-NN(euk) (SIGNALP), tmhmm (TMHMM)
comp20657_c0_seq2	-2.31344	-3.17576	-2.46131	-3.24967	---NA---	625	0			0	-		SignalP-NN(euk) (SIGNALP), tmhmm (TMHMM)
comp21794_c0_seq2	-1.4142	-0.660966	-0.835952	-1.97296	mads box transcription factor 9	843	20	1.80939e-103	0.838	9	P:response to gibberellin stimulus; P:protein import into nucleus, translocation; F:DNA binding; F:protein dimerization activity; F:sequence-specific DNA binding transcription factor activity; F:transcription factor binding; P:positive regulation of transcription, DNA-dependent; C:transcription factor complex;	-	IPR002100 (PRINTS); IPR002487 (PFAM); PTHR11945 (PANTHER), PTHR11945:SF19 (PANTHER)
comp13688_c0_seq2	-3.68453	-4.85776	-1.49666	-1.69924	---NA---	440	0			0	-		SignalP-NN(euk) (SIGNALP), tmhmm (TMHMM)
comp422459_c0_seq1	-1.41106	-0.962063	-0.844566	-1.70496	---NA---	405	0			0	-		no IPS match
comp228622_c0_seq1	-1.78884	-3.84249	-3.39856	-4.20723	---NA---	359	0			0	-		tmhmm (TMHMM)
comp370191_c0_seq1	-1.63185	-1.17324	-1.44992	-0.379253	unknown	285	3	1.22146e-16	0.6133	0	-		SignalP-NN(euk) (SIGNALP), tmhmm (TMHMM)
comp81803_c0_seq1	-0.50697	-1.7619	-0.947792	-0.89969	---NA---	470	0			0	-		no IPS match
comp17992_c0_seq1	-0.506741	-1.97848	-0.783462	-0.935915	probable pectinesterase 53-like	2204	20	0	0.816	7	F:pectinesterase activity; P:cell wall modification; C:cytoplasm; F:aspartyl esterase activity; C:cell wall; P:starch metabolic process; P:sucrose metabolic process	EC:3.1.1.11	IPR000070 (PFAM); IPR011050 (SUPERFAMILY); IPR012334 (G3DSA:2.160.20.GENE3D); IPR018040 (PROSITE); PTHR31321 (PANTHER), PTHR31321:SF0 (PANTHER), SignalP-NN(euk) (SIGNALP), tmhmm (TMHMM)
comp24761_c1_seq2	-0.850026	-2.35294	-1.06773	-0.778369	gata transcription factor 12-like	1872	20	7.38215e-55	0.595	4	F:sequence-specific DNA binding transcription factor activity; F:zinc ion binding; F:sequence-specific DNA binding; C:nucleus		IPR000679 (PFAM); IPR013088 (G3DSA:3.30.50.GENE3D); IPR016679 (PIR); PTHR10071 (PANTHER), PTHR10071:SF113 (PANTHER), SSF57716 (SUPERFAMILY)
comp226301_c0_seq1	-1.54259	-2.0881	-0.863811	-2.40019	---NA---	402	0			0	-		no IPS match
comp91471_c0_seq1	-1.37565	-0.349286	-1.57805	-0.804928	unknown	241	1	9.44266e-07	0.73	1	F:O-methyltransferase activity	-	SignalP-NN(euk) (SIGNALP)
comp24761_c1_seq3	-0.819964	-2.27588	-1.009	-0.725985	gata transcription factor 12-like	2097	20	5.58818e-58	0.559	4	F:sequence-specific DNA binding transcription factor activity; F:zinc ion binding; F:sequence-specific DNA binding; C:nucleus		IPR000679 (PFAM); IPR013088 (G3DSA:3.30.50.GENE3D); IPR016679 (PIR); PTHR10071 (PANTHER), PTHR10071:SF113 (PANTHER), SSF57716 (SUPERFAMILY)
comp30592_c0_seq2	-0.908467	-2.0718	-1.44856	-0.913355	pinus taeda anonymous locus umn_cl9contig2_03 genomic sequence	767	20	7.43255e-54	0.786	2	P:lipid transport; F:lipid binding	-	no IPS match
comp76904_c0_seq1	-1.91041	-2.33968	-3.16463	-1.12619	---NA---	276	0			0	-		SignalP-NN(euk) (SIGNALP), tmhmm (TMHMM)
comp19726_c0_seq1	-0.434703	-1.6243	-0.979858	-1.35824	---NA---	557	0			0	-		tmhmm (TMHMM)
comp422567_c0_seq1	-2.00792	-1.2778	-0.460232	-1.83105	---NA---	264	0			0	-		no IPS match
comp29130_c0_seq1	-0.774343	-1.88909	-0.941576	-0.946261	pinus taeda anonymous locus 2_3193_01 genomic sequence	1049	20	1.12023e-91	0.7185	1	F:protein binding		IPR000008 (PFAM); IPR008973 (SUPERFAMILY); G3DSA:2.60.40.150 (GENE3D), PTHR32246 (PANTHER)
comp12456_c0_seq1	-2.0984	-0.703416	-2.69728	-1.6956	---NA---	431	0			0	-		no IPS match
comp31065_c0_seq1	-1.89248	-1.26864	-0.627768	-0.510765	patatin group a-3-like	263	20	1.41502e-18	0.6705	5	P:lipid metabolic process; F:hydrolase activity; P:metabolic process; P:response to other organism; F:nutrient reservoir activity		G3DSA:3.40.1090.10 (GENE3D), PTHR32241 (PANTHER), PTHR32241:SF0 (PANTHER)
comp6980_c0_seq1	-0.457859	-2.16548	-1.17305	-0.930452	laccase 17	523	20	2.70204e-18	0.94	8	F:hydroquinone:oxygen oxidoreductase activity; F:copper ion binding; F:L-ascorbate oxidase activity; C:apoplast; P:lignin catabolic process; P:oxidation-reduction process; P:electron transport; P:L-ascorbic acid metabolic process	EC:1.10.3.2; EC:1.10.3.3	IPR002355 (PROSITE); IPR008972 (G3DSA:2.60.40.GENE3D); IPR011706 (PFAM); PTHR11709 (PANTHER), PTHR11709:SF25 (PANTHER)
comp13749_c0_seq1	-4.9568	-3.90448	-3.37448	-0.504575	hypothetical protein FG08659.1	535	10	1.69477e-11	0.821	0	-		no IPS match
comp29337_c0_seq3	-0.810847	-1.54329	-1.36017	-1.41439	nbs lrr	767	20	1.33107e-14	0.471	7	P:defense response; F:ADP binding; F:ATP binding; F:nucleotide binding; F:nucleoside-triphosphatase activity; P:signal transduction; C:intracellular		G3DSA:3.80.10.10 (GENE3D), PTHR32200 (PANTHER), PTHR32200:SF1 (PANTHER), SSF52058 (SUPERFAMILY)
comp15950_c0_seq1	-3.28825	-1.97189	-1.16013	-1.53985	---NA---	294	0			0	-		no IPS match
comp27852_c0_seq6	-0.820803	-3.44601	-1.27094	-2.33047	pinus taeda anonymous locus 2_2483_01 genomic sequence	603	20	2.64562e-47	0.711	2	F:hydrolase activity; P:metabolic process	-	no IPS match
comp13248_c0_seq1	-2.7212	-0.568186	-2.12462	-1.73516	60s ribosomal protein l11	297	1	0.000713875	0.92	0	-		no IPS match
comp27545_c0_seq11	-3.03243	-2.529	-2.21135	-2.54536	---NA---	796	0			0	-		no IPS match
comp13994_c0_seq1	-1.12996	-1.62238	-1.73142	-2.09725	---NA---	219	0			0	-		no IPS match
comp25395_c1_seq1	-1.46192	-1.77644	-0.811978	-1.42208	l-ascorbate oxidase homolog	705	20	4.2157e-78	0.7775	4	F:copper ion binding; F:oxidoreductase activity; C:cell wall; P:oxidation-reduction process	-	no IPS match
comp22948_c0_seq2	-1.81629	-1.46995	-0.503513	-0.872957	long-chain-alcohol oxidase fao4a-like	895	20	1.5702e-56	0.615	1	P:oxidation-reduction process		IPR007867 (PFAM); G3DSA:3.50.50.60 (GENE3D), PTHR10668 (PANTHER), PTHR10668:SF14 (PANTHER), SSF51905 (SUPERFAMILY)
comp12378_c0_seq1	-1.32313	-1.2062	-1.34784	-0.333477	pinus taeda anonymous locus 0_12545_01 genomic sequence	1656	20	5.43003e-165	0.6225	1	F:protein binding		IPR011990 (G3DSA:1.25.40.GENE3D); PTHR10887 (PANTHER), PTHR10887:SF10 (PANTHER), PF13414 (PFAM), SSF48452 (SUPERFAMILY)
comp20737_c0_seq1	-1.01173	-3.40874	-1.35778	-2.19481	pinus taeda anonymous locus 0_17485_01 genomic sequence	645	20	8.26486e-51	0.66	1	F:transferase activity, transferring acyl groups	-	no IPS match
comp12857_c0_seq1	-1.021	-1.24612	-1.11454	-0.924035	probable rna helicase sde3-like	962	20	4.14674e-48	0.5535	1	P:virus induced gene silencing		IPR026127 (PTHR10887:PANTHER); IPR027417 (SUPERFAMILY); G3DSA:3.40.50.300 (GENE3D), PTHR10887 (PANTHER), PF13086 (PFAM)
comp31632_c0_seq1	-0.504874	-2.22712	-1.65133	-0.785084	pinus taeda anonymous locus 0_9825_01 genomic sequence	660	20	8.37857e-55	0.653	1	P:lipid transport	-	IPR016140 (PFAM); G3DSA:1.10.110.10 (GENE3D), SignalP-NN(euk) (SIGNALP)
comp1562_c0_seq1	-1.01953	-2.5	-1.50532	-0.582221	pinus taeda anonymous locus 2_1551_01 genomic sequence	385	20	4.6137e-13	0.747	5	C:membrane; F:lyase activity; P:syncytium formation; F:pectate lyase activity; P:biological_process		no IPS match
comp45776_c0_seq1	-1.20647	-2.69205	-1.3365	-1.4808	unknown	603	1	8.57294e-35	0.89	1	P:defense response	-	IPR003614 (G3DSA:3.30.30.GENE3D); IPR008176 (PFAM); SignalP-NN(euk) (SIGNALP)
comp19076_c0_seq1	-1.17214	-3.42619	-1.53694	-3.86247	---NA---	330	0			0	-		no IPS match
comp11217_c0_seq2	-1.22327	-2.08686	-0.731815	-1.53735	---NA---	515	0			0	-		SignalP-NN(euk) (SIGNALP), tmhmm (TMHMM)
comp28660_c0_seq18	-1.97146	-2.83788	-1.15922	-3.08518	xyloglucan endotransglycosylase hydrolase partial	1255	20	0	0.776	5	F:hydrolase activity, hydrolyzing O-glycosyl compounds; P:cellular glucan metabolic process; C:apoplast; C:cell wall; F:xyloglucan:xyloglucosyl transferase activity	EC:3.2.1.0; EC:2.4.1.207	IPR000757 (PFAM); IPR008264 (PRINTS); IPR008985 (SUPERFAMILY); IPR010713 (PFAM); IPR013320 (G3DSA:2.60.120.GENE3D); IPR016455 (PIR); PTHR31062 (PANTHER), SignalP-NN(euk) (SIGNALP), tmhmm (TMHMM)
comp30059_c0_seq8	-1.88687	-3.10697	-1.54448	-1.40824	pectate lyase	2195	20	0	0.8895	2	F:pectate lyase activity; C:membrane	EC:4.2.2.2	no IPS match
comp23985_c0_seq2	-2.19719	-1.37293	-0.283313	-2.04462	---NA---	814	0			0	-		PR01217 (PRINTS)
comp149378_c0_seq1	-0.607839	-1.46705	-1.5523	-0.641229	---NA---	552	0			0	-		no IPS match
comp30611_c0_seq6	-1.65497	-1.55642	-0.44536	-1.30585	gdsl esterase lipase	1270	20	9.07682e-99	0.6295	1	F:hydrolase activity, acting on ester bonds	-	no IPS match
comp28660_c0_seq12	-1.62987	-1.89521	-0.547836	-2.68169	xyloglucan endotransglycosylase hydrolase partial	1260	20	6.38508e-178	0.781	5	F:hydrolase activity, hydrolyzing O-glycosyl compounds; P:cellular glucan metabolic process; C:apoplast; C:cell wall; F:xyloglucan:xyloglucosyl transferase activity	EC:3.2.1.0; EC:2.4.1.207	IPR000757 (PFAM); IPR008264 (PRINTS); IPR008985 (SUPERFAMILY); IPR010713 (PFAM); IPR013320 (G3DSA:2.60.120.GENE3D); IPR016455 (PIR); PTHR31062 (PANTHER), SignalP-NN(euk) (SIGNALP), tmhmm (TMHMM)
comp14124_c0_seq1	-1.75303	-1.06738	-1.07747	-1.21168	unknown	481	4	1.34501e-20	0.7125	0	-		no IPS match
comp16959_c0_seq1	-0.548485	-1.50187	-1.44243	-0.602361	---NA---	406	0			0	-		no IPS match
comp30611_c0_seq5	-1.68991	-1.63463	-0.406351	-1.64244	zinc finger	1286	20	4.68471e-132	0.6635	2	F:hydrolase activity; P:lipid metabolic process	-	IPR001087 (PFAM); IPR013831 (G3DSA:3.40.50.GENE3D); PTHR22835 (PANTHER), PTHR22835:SF39 (PANTHER), SignalP-NN(euk) (SIGNALP)
comp16349_c0_seq1	-1.55844	-1.28228	-1.95079	-0.402827	---NA---	440	0			0	-		no IPS match
comp29424_c2_seq3	-3.26459	-1.12819	-1.74076	-2.05819	peptide nitrate transporter at2g37900-like	2155	20	0	0.6735	2	C:membrane; P:transport	-	SignalP-NN(euk) (SIGNALP)
comp28660_c0_seq7	-2.79581	-1.88929	-0.465783	-2.24733	xyloglucan endotransglycosylase hydrolase partial	1269	20	0	0.758	5	P:cellular glucan metabolic process; F:hydrolase activity, hydrolyzing O-glycosyl compounds; C:apoplast; C:cell wall; F:xyloglucan:xyloglucosyl transferase activity	EC:3.2.1.0; EC:2.4.1.207	IPR000757 (PFAM); IPR008264 (PRINTS); IPR008985 (SUPERFAMILY); IPR010713 (PFAM); IPR013320 (G3DSA:2.60.120.GENE3D); IPR016455 (PIR); PTHR31062 (PANTHER), tmhmm (TMHMM)
comp27800_c0_seq4	-1.51305	-0.47106	-1.97259	-2.83288	bifunctional monodehydroascorbate reductase and carbonic anhydrase nectarin-3-like	301	20	3.88729e-27	0.65	2	F:metal ion binding; F:lyase activity	-	IPR001148 (G3DSA:3.10.200.GENE3D); IPR023561 (PANTHER); PTHR18952:SF2 (PANTHER), SignalP-NN(euk) (SIGNALP), tmhmm (TMHMM)
comp27545_c0_seq7	-1.63172	-0.316074	-0.905911	-1.19729	---NA---	697	0			0	-		no IPS match
comp29690_c0_seq2	-1.47972	-2.88793	-1.64	-1.84084	isoflavone reductase homolog	1539	20	0	0.8115	3	F:pinoresinol reductase activity; P:lignan biosynthetic process; F:nucleotide binding	-	IPR008030 (PFAM); IPR016040 (G3DSA:3.40.50.GENE3D); G3DSA:3.90.25.10 (GENE3D), PTHR10366 (PANTHER), PTHR10366:SF133 (PANTHER), SSF51735 (SUPERFAMILY)
comp28055_c0_seq2	-3.18494	-1.78674	-1.03501	-1.28058	pinus taeda anonymous locus cl3835contig1_02 genomic sequence	684	20	1.24271e-56	0.745	2	F:lipid binding; P:lipid transport	-	SignalP-NN(euk) (SIGNALP)
comp208827_c0_seq1	-1.33006	-2.03189	-1.17641	-0.457374	unknown	669	1	6.2678e-23	0.98	5	F:sequence-specific DNA binding transcription factor activity; F:DNA binding; P:regulation of transcription, DNA-dependent; C:transcription factor complex;	-	SignalP-NN(euk) (SIGNALP)
comp26928_c0_seq3	-2.18381	-1.92066	-2.45093	-4.2726	---NA---	545	0			0	-		no IPS match
comp28660_c0_seq4	-1.94751	-2.84926	-1.1878	-3.16179	xyloglucan endotransglycosylase hydrolase partial	1279	20	2.11456e-174	0.7695	5	P:cellular glucan metabolic process; F:hydrolase activity, hydrolyzing O-glycosyl compounds; C:apoplast; C:cell wall; F:xyloglucan:xyloglucosyl transferase activity	EC:3.2.1.0; EC:2.4.1.207	IPR000757 (PFAM); IPR008264 (PRINTS); IPR008985 (SUPERFAMILY); IPR010713 (PFAM); IPR013320 (G3DSA:2.60.120.GENE3D); IPR016455 (PIR); PTHR31062 (PANTHER), tmhmm (TMHMM)
comp421482_c0_seq1	-0.539386	-2.3343	-1.54249	-1.90044	heavy metal transport detoxification -containing protein	227	18	1.66654e-07	0.6861	1	F:metal ion binding	-	no IPS match
comp12918_c1_seq1	-2.14305	-1.21131	-0.769525	-1.0631	---NA---	373	0			0	-		no IPS match
comp29908_c0_seq3	-0.726599	-2.35212	-0.770644	-1.04092	needly partial	1656	20	0	0.931	4	F:DNA binding; P:multicellular organismal development; C:nucleus; P:regulation of transcription, DNA-dependent	-	IPR002910 (PFAM)
comp8898_c0_seq1	-1.48337	-1.91917	-0.977874	-2.33746	unknown	717	1	4.79359e-57	0.95	4	F:sequence-specific DNA binding transcription factor activity; P:regulation of transcription, DNA-dependent; C:transcription factor complex;	-	SignalP-NN(euk) (SIGNALP)
comp31348_c0_seq2	-0.808706	-1.90296	-0.874361	-0.947447	---NA---	360	0			0	-		no IPS match
comp129108_c0_seq1	-2.45495	-1.40176	-4.07739	-2.65228	---NA---	232	0			0	-		SignalP-NN(euk) (SIGNALP), tmhmm (TMHMM)
comp29337_c0_seq1	-0.914564	-1.54749	-1.30915	-1.58481	lrr and nb-arc domains-containing disease resistance isoform 1	782	20	6.18522e-14	0.4595	5	P:defense response; F:ADP binding; F:ATP binding; F:nucleotide binding; F:nucleoside-triphosphatase activity		G3DSA:3.80.10.10 (GENE3D), PTHR32200 (PANTHER), SSF52058 (SUPERFAMILY)
comp24713_c0_seq1	-1.44615	-0.961967	-1.14332	-1.6395	zinc finger swim domain-containing protein 7-like	807	20	1.55523e-84	0.7965	1	F:zinc ion binding	-	IPR007527 (PROFILE)
comp431_c0_seq1	-1.40557	-1.35158	-0.419073	-1.25406	pinus taeda anonymous locus 0_12545_01 genomic sequence	588	20	5.16854e-39	0.625	5	P:regulation of transcription, DNA-dependent; F:zinc ion binding; C:nucleus; F:sequence-specific DNA binding transcription factor activity; F:nucleic acid binding		PTHR22605 (PANTHER), PTHR22605:SF0 (PANTHER)
comp30836_c0_seq7	-1.56677	-1.46908	-0.126038	-1.46594	pinus taeda anonymous locus 0_12933_01 genomic sequence	1593	20	1.46555e-38	0.6075	1	P:biological_process		IPR002885 (PFAM); PTHR24015 (PANTHER), PTHR24015:SF169 (PANTHER)
comp13179_c0_seq1	-0.883719	-1.36108	-0.656498	-1.53741	l-ascorbate oxidase homolog	650	20	2.26991e-119	0.8005	5	P:oxidation-reduction process; F:L-ascorbate oxidase activity; F:copper ion binding; P:electron transport; P:L-ascorbic acid metabolic process	EC:1.10.3.3	IPR001117 (PFAM); IPR008972 (G3DSA:2.60.40.GENE3D); PTHR11709 (PANTHER), PTHR11709:SF11 (PANTHER)
comp126216_c0_seq1	-1.73349	-3.28302	-0.889564	-1.5307	---NA---	332	0			0	-		SignalP-NN(euk) (SIGNALP)
comp23819_c0_seq1	-0.675043	-2.15563	-1.05325	-1.38587	protein	1790	20	4.59949e-95	0.655	0	-		IPR008586 (PFAM); PTHR31972 (PANTHER), PTHR31972:SF0 (PANTHER)
comp26947_c0_seq3	-0.9712	-1.52873	-1.86371	-1.05285	---NA---	574	0			0	-		no IPS match
comp30877_c0_seq2	-1.09676	-3.20925	-0.945437	-3.42944	---NA---	851	0			0	-		no IPS match
comp30909_c0_seq5	-1.12503	-2.16826	-0.469451	-1.29072	---NA---	1256	0			0	-		no IPS match
comp422181_c0_seq1	-3.12585	-1.02632	-1.87313	-1.92539	---NA---	300	0			0	-		no IPS match
comp161113_c0_seq1	-0.795475	-2.05343	-0.706096	-1.16781	---NA---	592	0			0	-		no IPS match
comp284069_c0_seq1	-1.4384	-1.65668	-2.79528	-1.20138	---NA---	565	0			0	-		no IPS match
comp30711_c0_seq1	-0.65529	-2.9385	-4.87028	-3.58225	---NA---	849	0			0	-		SignalP-NN(euk) (SIGNALP), tmhmm (TMHMM)
comp26947_c0_seq2	-0.960903	-1.54397	-1.95756	-1.02427	---NA---	687	0			0	-		no IPS match
comp20406_c0_seq1	-1.69047	-2.42684	-1.16772	-0.909531	---NA---	1118	0			0	-		no IPS match
comp311268_c0_seq1	-1.94272	-2.86881	-1.44315	-3.96301	---NA---	318	0			0	-		no IPS match
comp76424_c0_seq1	-2.70023	-2.04401	-1.01771	-0.829378	anthranilate phosphoribosyltransferase-like protein	2600	20	0	0.893	5	C:plasmodesma; C:endoplasmic reticulum; C:cell wall; F:transferase activity, transferring glycosyl groups; F:protein binding	-	IPR000008 (PFAM); IPR008973 (SUPERFAMILY); IPR013583 (PFAM); IPR018029 (PROFILE); G3DSA:2.60.40.150 (GENE3D), PTHR10024 (PANTHER), PTHR10024:SF97 (PANTHER), tmhmm (TMHMM)
comp12918_c0_seq1	-1.33207	-1.90766	-0.725147	-1.53093	l-ascorbate oxidase homolog	247	20	4.00125e-40	0.8165	5	P:oxidation-reduction process; F:L-ascorbate oxidase activity; F:copper ion binding; P:electron transport; P:L-ascorbic acid metabolic process	EC:1.10.3.3	IPR008972 (G3DSA:2.60.40.GENE3D); IPR011706 (PFAM); PTHR11709 (PANTHER), PTHR11709:SF11 (PANTHER)
comp10840_c0_seq2	-0.531009	-0.77367	-1.16368	-1.61054	---NA---	640	0			0	-		no IPS match
comp21025_c0_seq1	-1.12052	-2.75904	-2.98831	-4.60332	---NA---	613	0			0	-		SignalP-NN(euk) (SIGNALP), tmhmm (TMHMM)
comp12972_c0_seq1	-1.23631	-1.77521	-0.565077	-1.63131	rho guanine nucleotide exchange factor 8-like	2729	20	7.45294e-156	0.7655	2	F:Rho guanyl-nucleotide exchange factor activity; P:regulation of GTPase activity	-	IPR005512 (PFAM); PTHR32372 (PANTHER), PTHR32372:SF0 (PANTHER)
comp162151_c0_seq1	-1.02677	-1.22312	-1.23074	-1.85114	unknown	950	4	1.03113e-172	0.675	0	-		tmhmm (TMHMM)
comp201406_c0_seq1	-1.52824	-1.71157	-2.1232	-0.615035	laccase 110c	766	20	8.96915e-155	0.77	5	F:hydroquinone:oxygen oxidoreductase activity; F:copper ion binding; C:apoplast; P:lignin catabolic process; P:oxidation-reduction process	EC:1.10.3.2	IPR001117 (PFAM); IPR008972 (G3DSA:2.60.40.GENE3D); IPR011706 (PFAM); PTHR11709 (PANTHER), PTHR11709:SF25 (PANTHER)
comp351527_c0_seq1	-2.49859	-3.31892	-2.78853	-1.86383	---NA---	259	0			0	-		SignalP-NN(euk) (SIGNALP), tmhmm (TMHMM)
comp31065_c0_seq15	-1.5584	-1.58078	-0.674561	-1.05616	patatin group a-3-like	2089	20	2.74706e-141	0.6695	6	P:galactolipid metabolic process; P:response to other organism; F:acyl-CoA hydrolase activity; F:phospholipase activity; C:plasma membrane; P:phospholipid catabolic process	EC:3.1.2.20	IPR002641 (PFAM); IPR016035 (SUPERFAMILY); G3DSA:3.40.1090.10 (GENE3D), PTHR32241 (PANTHER), PTHR32241:SF0 (PANTHER)
comp45296_c0_seq1	-1.37864	-1.82358	-1.33287	-1.81276	gibberellin induced protein	541	20	5.26475e-32	0.6425	0	-		IPR003854 (PFAM); SignalP-NN(euk) (SIGNALP), tmhmm (TMHMM)
comp407414_c0_seq1	-1.24074	-3.00372	-1.83262	-1.04414	---NA---	253	0			0	-		SignalP-NN(euk) (SIGNALP)
comp16485_c0_seq1	-1.28762	-2.52997	-1.08267	-3.49288	---NA---	550	0			0	-		SignalP-NN(euk) (SIGNALP), tmhmm (TMHMM)
comp17620_c0_seq1	-1.22238	-1.53537	-1.22171	-0.554927	unknown	882	3	1.00733e-30	0.8067	0	-		no IPS match
comp17049_c0_seq1	-2.81287	-2.91077	-0.483455	-4.24206	---NA---	307	0			0	-		no IPS match
comp22668_c0_seq2	-1.74008	-1.86273	-1.11825	-0.382764	nuclear transport factor 2 family protein	1169	20	2.00883e-37	0.631	2	F:molecular_function; P:biological_process		IPR009959 (PFAM); G3DSA:3.10.450.50 (GENE3D), SignalP-NN(euk) (SIGNALP), SSF54427 (SUPERFAMILY)
comp27572_c0_seq3	-1.3394	-1.51756	-1.39712	-0.660824	---NA---	667	0			0	-		tmhmm (TMHMM)
comp27078_c1_seq3	-1.78238	-0.583957	-1.15021	-0.763081	uncharacterized loc101218947	1023	20	4.73394e-38	0.5975	0	-		no IPS match
comp31680_c0_seq1	-1.29413	-1.51617	-1.17181	-1.52124	exordium like 3	1677	20	0	0.805	2	C:plant-type cell wall; P:response to karrikin	-	IPR006766 (PFAM); PTHR31279 (PANTHER), PTHR31279:SF0 (PANTHER), SignalP-NN(euk) (SIGNALP), tmhmm (TMHMM)
comp18617_c0_seq1	-1.807	-1.6636	-1.44745	-0.116218	btb poz domain-containing protein at1g67900-like	1867	20	2.38185e-170	0.7015	1	P:response to stimulus	-	no IPS match
comp12918_c2_seq1	-1.99367	-1.61285	-0.97456	-1.43953	l-ascorbate oxidase homolog	208	20	3.30306e-34	0.8125	13	C:plant-type cell wall; F:copper ion binding; C:plasmodesma; P:plant-type cell wall cellulose metabolic process; F:L-ascorbate oxidase activity; P:cell wall pectin metabolic process; C:membrane; C:cytosol; C:apoplast; P:sterol biosynthetic process; P:oxidation-reduction process; P:electron transport; P:L-ascorbic acid metabolic process	EC:1.10.3.3	IPR008972 (G3DSA:2.60.40.GENE3D); IPR011706 (PFAM); PTHR11709 (PANTHER), PTHR11709:SF11 (PANTHER)
comp319176_c0_seq1	-2.22193	-2.62553	-0.321196	-2.46023	---NA---	227	0			0	-		no IPS match
comp25718_c0_seq3	-1.05766	-1.31	-1.40639	-0.541486	plasma membrane associated protein	1183	20	1.3628e-90	0.8175	0	-		IPR008390 (PFAM); SignalP-NN(euk) (SIGNALP), tmhmm (TMHMM)
comp26947_c0_seq11	-1.03898	-1.53332	-1.89373	-1.0339	---NA---	669	0			0	-		no IPS match
comp134042_c0_seq1	-2.49961	-5.00596	-0.957802	-2.9302	protein	913	20	2.18917e-39	0.437	5	P:defense response; F:ADP binding; F:ATP binding; F:nucleotide binding; F:nucleoside-triphosphatase activity		G3DSA:3.80.10.10 (GENE3D), PTHR23155 (PANTHER), PTHR23155:SF37 (PANTHER), SSF52058 (SUPERFAMILY)
comp249935_c0_seq1	-1.386	-0.348381	-1.92556	-1.44503	cysteine-rich receptor-like protein kinase 2-like	304	20	6.94736e-15	0.64	3	F:kinase activity; P:phosphorylation; C:cell part	-	PTHR24420 (PANTHER), PTHR24420:SF360 (PANTHER), SignalP-NN(euk) (SIGNALP)
comp450819_c0_seq1	-4.6597	-4.2148	-4.16723	-0.478305	60s ribosomal protein l12	218	20	1.28159e-25	0.9695	8	P:translation; C:ribosome; F:zinc ion binding; F:structural constituent of ribosome; C:COPII vesicle coat; P:ER to Golgi vesicle-mediated transport; P:intracellular protein transport; P:ribosome biogenesis	-	SignalP-NN(euk) (SIGNALP)
comp28660_c0_seq22	-1.4851	-3.63761	-0.752198	-2.50017	xyloglucan endotransglycosylase hydrolase partial	1432	20	4.94463e-176	0.7815	5	F:hydrolase activity, hydrolyzing O-glycosyl compounds; P:cellular glucan metabolic process; C:apoplast; C:cell wall; F:xyloglucan:xyloglucosyl transferase activity	EC:3.2.1.0; EC:2.4.1.207	IPR000757 (PFAM); IPR008264 (PRINTS); IPR008985 (SUPERFAMILY); IPR010713 (PFAM); IPR013320 (G3DSA:2.60.120.GENE3D); IPR016455 (PIR); PTHR31062 (PANTHER), SignalP-NN(euk) (SIGNALP), tmhmm (TMHMM)
comp229126_c0_seq1	-1.05236	-1.9581	-0.702177	-1.05598	interferon-induced guanylate-binding	462	20	3.29876e-11	0.6795	1	C:intracellular membrane-bounded organelle	-	no IPS match
comp20657_c0_seq1	-1.58506	-1.73924	-1.91983	-2.36777	lipoxygenase choloroplastic-like	818	20	2.38293e-22	0.76	7	P:jasmonic acid biosynthetic process; P:response to wounding; F:iron ion binding; P:growth; C:chloroplast; F:linoleate 13S-lipoxygenase activity; P:oxidation-reduction process	EC:1.13.11.12	SignalP-NN(euk) (SIGNALP), tmhmm (TMHMM)
comp28369_c0_seq1	-1.00428	-2.56756	-1.99422	-0.841276	---NA---	764	0			0	-		SignalP-NN(euk) (SIGNALP), tmhmm (TMHMM)
comp30076_c0_seq1	-1.51853	-1.77868	-0.819905	-0.561099	gap junction beta-4 protein isoform 1	1797	20	1.39204e-148	0.7245	0	-		SignalP-NN(euk) (SIGNALP)
comp25718_c0_seq4	-1.00833	-1.32181	-1.44364	-0.564093	plasma membrane associated protein	1127	20	1.67788e-61	0.8205	0	-		IPR008390 (PFAM); SignalP-NN(euk) (SIGNALP), tmhmm (TMHMM)
comp16941_c0_seq1	-0.983463	-0.863519	-2.20644	-1.45762	---NA---	266	0			0	-		SignalP-NN(euk) (SIGNALP), tmhmm (TMHMM)
comp243789_c0_seq1	-3.24902	-1.81833	-1.89351	-1.10285	transaldolase	621	20	5.80161e-115	0.8945	4	C:cytoplasm; F:sedoheptulose-7-phosphate:D-glyceraldehyde-3-phosphate glyceronetransferase activity; P:pentose-phosphate shunt; C:nucleus	EC:2.2.1.2	no IPS match
comp437124_c0_seq1	-1.34081	-1.59524	-1.70552	-0.116822	f-box only protein 13-like	207	20	4.64958e-17	0.653	0	-		no IPS match
comp28660_c0_seq2	-2.81437	-1.91619	-0.427215	-2.27881	xyloglucan endotransglycosylase hydrolase partial	1260	20	0	0.773	5	F:hydrolase activity, hydrolyzing O-glycosyl compounds; P:cellular glucan metabolic process; C:apoplast; C:cell wall; F:xyloglucan:xyloglucosyl transferase activity	EC:3.2.1.0; EC:2.4.1.207	IPR000757 (PFAM); IPR008264 (PRINTS); IPR008985 (SUPERFAMILY); IPR010713 (PFAM); IPR013320 (G3DSA:2.60.120.GENE3D); IPR016455 (PIR); PTHR31062 (PANTHER), tmhmm (TMHMM)
comp446578_c0_seq1	-0.893355	-2.26122	-1.09374	-2.13946	---NA---	260	0			0	-		no IPS match
comp202959_c0_seq1	-0.871866	-1.86718	-0.637641	-0.921673	unknown	302	3	2.40778e-33	0.6367	0	-		SignalP-NN(euk) (SIGNALP), tmhmm (TMHMM)
comp232798_c0_seq1	-1.21941	-1.72839	-0.815243	-0.502398	---NA---	287	0			0	-		no IPS match
comp328195_c0_seq1	-2.02751	-1.05057	-2.00241	-0.568034	mip family channel protein	229	20	7.86867e-36	0.889	4	P:transmembrane transport; C:integral to membrane; P:water transport; F:transporter activity	-	IPR000425 (PANTHER); IPR023271 (G3DSA:1.20.1080.GENE3D); PTHR19139:SF69 (PANTHER), tmhmm (TMHMM)
comp19450_c0_seq1	-0.816394	-1.25228	-0.749001	-1.37649	---NA---	293	0			0	-		SignalP-NN(euk) (SIGNALP)
comp22588_c0_seq3	-1.113	-1.15615	-1.70181	-0.661108	unknown	1227	20	2.45481e-120	0.495	3	F:molecular_function; P:biological_process; P:response to brassinosteroid stimulus		no IPS match
comp30207_c0_seq7	-1.19136	-1.44172	-0.759746	-1.06127	---NA---	2386	0			0	-		no IPS match
comp28179_c0_seq2	-1.1776	-1.51256	-0.944788	-0.423805	hin1 like protein	1173	20	8.22287e-78	0.5875	0	-		IPR004864 (PFAM); PTHR31415 (PANTHER), PTHR31415:SF0 (PANTHER), SignalP-NN(euk) (SIGNALP), tmhmm (TMHMM)
comp30059_c0_seq11	-1.96145	-3.22015	-1.5716	-1.45157	pectate lyase	1891	20	0	0.8875	2	F:pectate lyase activity; C:membrane	EC:4.2.2.2	no IPS match
comp29574_c0_seq2	-1.89375	-0.994108	-0.835489	-1.16214	vam6 vps39-like	673	20	1.23659e-32	0.851	9	P:vesicle-mediated transport; F:small GTPase regulator activity; P:protein targeting to vacuole; C:intracellular; C:plasmodesma; P:D-xylose metabolic process; P:vacuole organization; P:embryo development ending in seed dormancy; P:protein N-linked glycosylation	-	no IPS match
comp17029_c0_seq1	-0.86723	-1.91752	-0.942647	-0.661258	pinus taeda anonymous locus 2_127_01 genomic sequence	1583	20	4.71006e-78	0.6855	3	F:molecular_function; P:biological_process; C:cellular_component		IPR006460 (PFAM); PTHR31276 (PANTHER), PTHR31276:SF0 (PANTHER)
comp346353_c0_seq1	-0.980352	-4.08814	-1.49418	-2.27481	unknown	231	1	8.59554e-28	0.89	0	-		no IPS match
comp31340_c1_seq4	-2.0535	-1.30823	-1.06168	-0.433971	pentatricopeptide repeat-containing protein	1867	20	1.798e-75	0.529	2	C:membrane; F:protein binding	-	IPR002885 (PFAM); IPR011990 (G3DSA:1.25.40.GENE3D); PTHR24015 (PANTHER), PTHR24015:SF0 (PANTHER), SSF48452 (SUPERFAMILY)
comp476992_c0_seq1	-2.1545	-1.92499	-1.95517	-2.16708	---NA---	262	0			0	-		no IPS match
comp315520_c0_seq1	-1.5662	-0.526308	-1.53534	-2.10717	---NA---	360	0			0	-		no IPS match
comp12830_c0_seq1	-0.878777	-1.01026	-0.632809	-1.62848	arm protein	1146	20	5.276e-115	0.815	7	P:response to chitin; P:protein ubiquitination; F:ubiquitin-protein ligase activity; C:nucleus; C:cytosol; C:ubiquitin ligase complex; F:protein binding	EC:6.3.2.19	IPR000225 (PFAM); IPR011989 (G3DSA:1.25.10.GENE3D); IPR016024 (SUPERFAMILY); PTHR23315 (PANTHER), PTHR23315:SF7 (PANTHER)
comp23584_c0_seq1	-0.499449	-0.717654	-1.41126	-1.38886	---NA---	575	0			0	-		SignalP-NN(euk) (SIGNALP)
comp29961_c0_seq7	-1.34869	-2.02351	-0.948729	-1.72546	low temprature induced-like protein	686	20	2.59113e-22	0.912	9	P:hyperosmotic salinity response; P:response to water deprivation; C:membrane fraction; P:response to cold; C:cytoplasmic membrane-bounded vesicle; C:plasma membrane; P:secretion by cell; P:response to abscisic acid stimulus; C:integral to membrane	-	IPR000612 (PANTHER); PTHR21659:SF0 (PANTHER), SignalP-NN(euk) (SIGNALP), tmhmm (TMHMM)
comp438662_c0_seq1	-1.74983	-1.33875	-1.58813	-1.98796	small gtpase	266	20	8.5006e-47	0.928	4	C:intracellular; C:plasma membrane; F:GTP binding; P:small GTPase mediated signal transduction	-	IPR001806 (PRINTS); IPR003578 (SMART); IPR005225 (TIGRFAMs); IPR027417 (SUPERFAMILY); G3DSA:3.40.50.300 (GENE3D), PTHR24072 (PANTHER), PTHR24072:SF64 (PANTHER)
comp24761_c1_seq4	-0.799979	-2.33615	-1.10016	-0.692203	gata transcription factor	2315	20	7.7891e-46	0.8785	8	F:zinc ion binding; P:response to light stimulus; P:circadian rhythm; F:sequence-specific DNA binding; F:sequence-specific DNA binding transcription factor activity; P:positive regulation of transcription, DNA-dependent; C:transcription factor complex;	-	no IPS match
comp15080_c0_seq2	-0.964177	-1.22537	-2.14421	-0.857333	---NA---	327	0			0	-		no IPS match
comp201694_c0_seq1	-4.58665	-4.2887	-2.96506	-4.18442	---NA---	550	0			0	-		no IPS match
comp31065_c0_seq17	-1.55837	-1.5539	-0.72186	-0.963388	protein	2089	20	6.20011e-154	0.6805	6	P:galactolipid metabolic process; P:response to other organism; F:acyl-CoA hydrolase activity; F:phospholipase activity; C:plasma membrane; P:phospholipid catabolic process	EC:3.1.2.20	IPR002641 (PFAM); IPR016035 (SUPERFAMILY); G3DSA:3.40.1090.10 (GENE3D), PTHR32241 (PANTHER), PTHR32241:SF0 (PANTHER)
comp6615_c0_seq1	-1.83018	-0.983252	-0.56263	-1.07593	---NA---	568	0			0	-		no IPS match
comp29638_c0_seq1	-0.747733	-0.881998	-1.21968	-2.5303	---NA---	805	0			0	-		no IPS match
comp150499_c0_seq1	-2.64012	-1.05848	-1.82536	-2.74227	---NA---	449	0			0	-		no IPS match
comp393434_c0_seq1	-1.75921	-0.764133	-0.946003	-0.581531	---NA---	312	0			0	-		no IPS match
comp363869_c0_seq1	-2.17228	-1.63871	-0.472985	-1.55977	beta-ketoacyl- synthase	466	20	1.47738e-93	0.8555	10	C:cytosolic ribosome; P:response to cold; P:very long-chain fatty acid metabolic process; P:wax biosynthetic process; P:cuticle development; P:fatty acid elongation; F:fatty acid elongase activity; P:response to light stimulus; C:fatty acid elongase complex; P:acyl-carrier-protein biosynthetic process	-	IPR013601 (PFAM); IPR016038 (G3DSA:3.40.47.GENE3D); IPR016039 (SUPERFAMILY); PTHR31561 (PANTHER)
comp203159_c0_seq1	-1.4471	-0.500964	-2.22289	-0.903616	60s ribosomal protein l37	496	20	3.93311e-51	0.909	6	C:ribosome; F:metal ion binding; F:structural constituent of ribosome; P:translation; F:rRNA binding; P:ribosome biogenesis	-	no IPS match
comp28660_c0_seq19	-1.5632	-3.91854	-0.812335	-2.49542	xyloglucan endotransglycosylase hydrolase partial	1430	20	1.22536e-177	0.7855	5	F:hydrolase activity, hydrolyzing O-glycosyl compounds; P:cellular glucan metabolic process; C:apoplast; C:cell wall; F:xyloglucan:xyloglucosyl transferase activity	EC:3.2.1.0; EC:2.4.1.207	IPR000757 (PFAM); IPR008264 (PRINTS); IPR008985 (SUPERFAMILY); IPR010713 (PFAM); IPR013320 (G3DSA:2.60.120.GENE3D); IPR016455 (PIR); PTHR31062 (PANTHER), tmhmm (TMHMM)
comp26859_c0_seq1	-1.78514	-4.3602	-2.39276	-4.55301	---NA---	508	0			0	-		no IPS match
comp18451_c0_seq1	-1.3682	-0.974868	-1.28166	-0.506198	---NA---	607	0			0	-		no IPS match
comp15485_c1_seq1	-1.2067	-1.24186	-0.64635	-1.48842	triacylglycerol lipase 1-like	678	20	1.96493e-18	0.616	17	P:circadian regulation of gene expression; F:phospholipase activity; C:mitochondrial matrix; F:galactolipase activity; F:triglyceride lipase activity; F:lipoate synthase activity; P:photomorphogenesis; P:cellular amino acid biosynthetic process; P:serine family amino acid metabolic process; P:nucleobase-containing compound metabolic process; P:regulation of cellular process; F:GTPase activity; F:…	EC:3.1.1.26; EC:3.1.1.3; EC:2.8.1.8	no IPS match
comp31065_c0_seq2	-1.54193	-1.60167	-0.731241	-0.958233	protein	1671	20	4.1486e-132	0.696	6	P:galactolipid metabolic process; P:response to other organism; F:acyl-CoA hydrolase activity; F:phospholipase activity; C:plasma membrane; P:phospholipid catabolic process	EC:3.1.2.20	IPR002641 (PFAM); IPR016035 (SUPERFAMILY); G3DSA:3.40.1090.10 (GENE3D), PTHR32241 (PANTHER), PTHR32241:SF0 (PANTHER), tmhmm (TMHMM)
comp28660_c0_seq17	-2.84491	-1.92451	-0.476315	-2.24566	xyloglucan endotransglycosylase hydrolase partial	1257	20	0	0.775	5	F:hydrolase activity, hydrolyzing O-glycosyl compounds; P:cellular glucan metabolic process; C:apoplast; C:cell wall; F:xyloglucan:xyloglucosyl transferase activity	EC:3.2.1.0; EC:2.4.1.207	IPR000757 (PFAM); IPR008264 (PRINTS); IPR008985 (SUPERFAMILY); IPR010713 (PFAM); IPR013320 (G3DSA:2.60.120.GENE3D); IPR016455 (PIR); PTHR31062 (PANTHER), SignalP-NN(euk) (SIGNALP), tmhmm (TMHMM)
comp440581_c0_seq1	-0.708339	-2.86016	-2.18846	-0.901674	---NA---	486	0			0	-		no IPS match
comp110432_c0_seq1	-1.59708	-1.47076	-1.04278	-0.484559	gdsl esterase lipase	515	20	6.27221e-33	0.6135	5	F:hydrolase activity; C:cytoplasmic part; C:cell wall; C:intracellular membrane-bounded organelle; P:lipid metabolic process	-	IPR001087 (PFAM); IPR013831 (G3DSA:3.40.50.GENE3D); PTHR22835 (PANTHER), PTHR22835:SF39 (PANTHER)
comp23584_c1_seq1	-0.501206	-0.554766	-1.37183	-1.60613	transcription factor partial	274	2	6.0375e-06	0.73	1	F:DNA binding		IPR009057 (G3DSA:1.10.10.GENE3D)
comp30611_c0_seq4	-1.69549	-1.6797	-0.75741	-1.5581	gdsl esterase lipase at2g04570-like	1160	20	2.60745e-83	0.5385	2	P:lipid metabolic process; F:hydrolase activity		IPR001087 (PFAM); IPR013831 (G3DSA:3.40.50.GENE3D); PTHR22835 (PANTHER), PTHR22835:SF39 (PANTHER), SignalP-NN(euk) (SIGNALP)
comp22925_c0_seq1	-0.786991	-0.88496	-1.44247	-1.03724	pinus taeda anonymous locus cl3917contig1_03 genomic sequence	737	20	1.35291e-91	0.71	0	-		IPR004265 (PFAM); PTHR21495 (PANTHER), SignalP-NN(euk) (SIGNALP), tmhmm (TMHMM)
comp31340_c1_seq3	-2.08226	-1.37556	-0.950326	-0.45634	pentatricopeptide repeat-containing protein	2190	20	1.6542e-74	0.529	1	C:membrane	-	no IPS match
comp493572_c0_seq1	-1.39017	-0.902271	-2.86483	-1.7031	mmc protein	307	20	4.58218e-11	0.776	3	F:molecular_function; P:biological_process; C:cellular_component		no IPS match
comp31340_c1_seq26	-2.07979	-1.33463	-1.39008	-0.482059	pentatricopeptide repeat-containing protein	1744	20	2.07506e-75	0.53	2	C:membrane; F:protein binding	-	IPR002885 (PFAM); IPR011990 (G3DSA:1.25.40.GENE3D); PTHR24015 (PANTHER), PTHR24015:SF0 (PANTHER), SSF48452 (SUPERFAMILY)
comp132155_c0_seq1	-1.93165	-0.734997	-1.1369	-2.99931	unknown	325	1	9.91214e-07	0.67	1	F:hydrolase activity	-	no IPS match
comp30256_c0_seq12	-0.792892	-1.18696	-1.51327	-0.51337	unknown	557	1	5.4592e-34	0.7	0	-		tmhmm (TMHMM)
comp196637_c0_seq1	-1.64768	-1.38746	-0.820173	-0.29815	cob yrinic acid -diamide partial	256	12	3.43251e-09	0.5908	2	F:transferase activity; F:cob(I)yrinic acid a,c-diamide adenosyltransferase activity		no IPS match
comp28646_c0_seq6	-0.603251	-2.18397	-0.84515	-1.06703	inosine-uridine preferring nucleoside	1638	20	0	0.734	2	F:hydrolase activity; C:cell wall		IPR001910 (G3DSA:3.90.245.GENE3D); IPR023186 (PANTHER)
comp13392_c0_seq1	-2.16822	-1.06548	-1.72188	-1.9354	---NA---	295	0			0	-		no IPS match
comp24710_c0_seq1	-1.15382	-0.432397	-0.891381	-1.58392	targeting protein for xklp2 containing expressed	1838	20	1.01231e-39	0.737	3	C:spindle; C:microtubule; P:mitosis		IPR009675 (PANTHER); IPR027329 (PFAM); PTHR14326:SF13 (PANTHER)
comp419174_c0_seq1	-1.41437	-0.685572	-1.98132	-1.27292	---NA---	207	0			0	-		no IPS match
comp21336_c1_seq3	-2.6045	-0.808041	-1.28771	-0.781081	proline dehydrogenase mitochondrial-like	1085	20	2.67317e-104	0.6385	4	F:proline dehydrogenase activity; P:glutamate biosynthetic process; P:proline catabolic process; P:oxidation-reduction process	-	IPR002872 (PFAM); IPR015659 (PANTHER); G3DSA:3.20.20.220 (GENE3D), SignalP-NN(euk) (SIGNALP), SSF51730 (SUPERFAMILY)
comp181193_c0_seq1	-1.28104	-0.217946	-1.22029	-1.36004	---NA---	374	0			0	-		tmhmm (TMHMM)
comp30611_c0_seq3	-1.57209	-1.72844	-0.475198	-1.61137	gdsl esterase lipase at2g04570-like	1139	20	1.91772e-83	0.539	2	P:lipid metabolic process; F:hydrolase activity		IPR001087 (PFAM); IPR013831 (G3DSA:3.40.50.GENE3D); PTHR22835 (PANTHER), PTHR22835:SF39 (PANTHER), SignalP-NN(euk) (SIGNALP)
comp22272_c0_seq1	-1.26522	-1.59041	-1.54473	-1.36759	white-brown-complex abc transporter family	2734	20	0	0.697	3	F:ATPase activity; C:membrane; F:ATP binding	EC:3.6.1.3	IPR003439 (PFAM); IPR003593 (SMART); IPR013525 (PFAM); IPR017871 (PROSITE); IPR027417 (SUPERFAMILY); G3DSA:3.40.50.300 (GENE3D), PTHR19241 (PANTHER), PTHR19241:SF20 (PANTHER), tmhmm (TMHMM)
comp33159_c0_seq1	-0.967365	-1.34788	-0.989448	-0.885611	probable leucine-rich repeat receptor-like protein kinase at1g68400-like	2773	20	0	0.702	8	P:protein phosphorylation; F:protein serine/threonine kinase activity; P:transmembrane receptor protein tyrosine kinase signaling pathway; F:ATP binding; C:plasma membrane; P:serine family amino acid metabolic process; F:protein binding; F:protein tyrosine kinase activity	EC:2.7.11.0	IPR000719 (PFAM); IPR001611 (PROFILE); IPR002290 (SMART); IPR011009 (SUPERFAMILY); IPR013210 (PFAM); IPR013320 (G3DSA:2.60.120.GENE3D); IPR017441 (PROSITE); IPR020635 (SMART); G3DSA:1.10.510.10 (GENE3D), G3DSA:3.30.200.20 (GENE3D), G3DSA:3.80.10.10 (GENE3D), PTHR24420 (PANTHER), PTHR24420:SF421 (PANTHER), PF13855 (PFAM), SignalP-NN(euk) (SIGNALP), SSF52058 (SUPERFAMILY)
comp25286_c0_seq1	-0.702334	-1.72377	-1.265	-0.618479	unknown	752	1	1.9471e-50	0.87	0	-		no IPS match
comp31340_c1_seq22	-2.0442	-1.32114	-0.910602	-0.370939	pentatricopeptide repeat-containing protein	1142	20	1.28917e-07	0.6595	3	F:metal ion binding; F:zinc ion binding; P:biological_process		SignalP-NN(euk) (SIGNALP)
comp25330_c0_seq1	-0.374408	-1.71323	-1.33029	-0.777029	diphenol oxidase	409	20	4.85097e-14	0.9745	9	F:copper ion binding; P:xylan biosynthetic process; F:hydroquinone:oxygen oxidoreductase activity; P:secondary cell wall biogenesis; P:lignin biosynthetic process; P:glucuronoxylan metabolic process; C:apoplast; P:lignin catabolic process; P:oxidation-reduction process	EC:1.10.3.2	tmhmm (TMHMM)
comp29952_c0_seq3	-1.67011	-0.900989	-0.476789	-1.0073	---NA---	653	0			0	-		SignalP-NN(euk) (SIGNALP), tmhmm (TMHMM)
comp22431_c0_seq2	-0.64363	-1.45777	-1.25412	-2.05458	uncharacterized loc101212188	872	20	3.80837e-73	0.743	2	F:molecular_function; P:biological_process		IPR009606 (PFAM); SignalP-NN(euk) (SIGNALP), tmhmm (TMHMM)
comp23916_c0_seq3	-0.949589	-3.0406	-1.04459	-1.87975	pinus taeda anonymous locus umn_2818_01 genomic sequence	1253	20	5.14165e-66	0.809	5	C:apoplast; P:syncytium formation; P:cell-cell signaling; F:signal transducer activity; P:signal transduction	-	IPR008801 (PFAM); PS51257 (PROFILE), SignalP-NN(euk) (SIGNALP), tmhmm (TMHMM)
comp181717_c0_seq1	-1.31018	-0.700072	-1.89237	-0.585639	myosin-h heavy chain-like	840	20	9.75461e-131	0.82	19	P:root hair cell tip growth; F:signal transducer activity; P:peroxisome localization; C:integral to membrane; C:myosin complex; P:fruit development; P:pollen exine formation; F:identical protein binding; P:cell division; P:actin cytoskeleton organization; F:ATP binding; F:motor activity; F:actin binding; P:post-embryonic development; P:mitochondrion localization; P:trichome branching; P:signal tr…	-	IPR002710 (PROFILE); IPR018444 (PFAM); PTHR25370 (PANTHER), PTHR25370:SF58 (PANTHER)
comp29447_c0_seq3	-1.16087	-1.54972	-0.295917	-1.02191	---NA---	306	0			0	-		no IPS match
comp16697_c0_seq1	-1.04841	-1.36023	-1.29212	-0.872534	a chain structure of a three-domain sesquiterpene synthase: a prospective target for advanced biofuels production	355	20	5.15928e-54	0.76	4	P:metabolic process; C:cytoplasm; F:magnesium ion binding; F:terpene synthase activity	-	IPR005630 (PFAM); IPR008949 (G3DSA:1.10.600.GENE3D); PTHR31225 (PANTHER), SignalP-NN(euk) (SIGNALP)
comp89061_c0_seq1	-3.54074	-3.79814	-1.10916	-1.60898	---NA---	585	0			0	-		no IPS match
comp25569_c0_seq2	-1.3553	-1.57483	-0.874809	-0.731843	protein	574	20	5.52852e-19	0.7345	0	-		SignalP-NN(euk) (SIGNALP), tmhmm (TMHMM)
comp315418_c0_seq1	-0.733603	-0.896962	-1.67459	-1.01923	phosphatidyl synthase	329	20	1.64561e-32	0.8835	2	P:metabolic process; F:hydrolase activity	-	no IPS match
comp29242_c1_seq3	-3.21848	-3.61012	-4.63778	-3.68335	serine threonine-protein kinase pbs1-like	502	20	3.04569e-11	0.5555	5	C:peroxisome; P:protein autophosphorylation; F:protein serine/threonine kinase activity; P:serine family amino acid metabolic process; F:ATP binding	EC:2.7.11.0	IPR000719 (PROFILE); IPR011009 (SUPERFAMILY); G3DSA:3.30.200.20 (GENE3D), PTHR24420 (PANTHER)
comp19736_c0_seq2	-0.747729	-2.57567	-1.33263	-0.966402	pinus taeda anonymous locus 0_7572_01 genomic sequence	286	20	1.19731e-39	0.768	6	F:heme binding; F:oxidoreductase activity, acting on paired donors, with incorporation or reduction of molecular oxygen; F:monooxygenase activity; F:electron carrier activity; P:oxidation-reduction process; P:electron transport	-	no IPS match
comp18128_c1_seq1	-3.23592	-1.43767	-1.27626	-3.08182	zip transporter	247	20	4.91374e-51	0.9135	10	C:cytoplasmic membrane-bounded vesicle; C:plasma membrane; P:response to zinc ion; P:zinc ion transmembrane transport; F:2-alkenal reductase [NAD(P)] activity; C:integral to membrane; F:zinc ion binding; C:mitochondrion; F:zinc ion transmembrane transporter activity; P:oxidation-reduction process	EC:1.3.1.74	IPR003689 (PFAM); PTHR11040 (PANTHER), PTHR11040:SF1 (PANTHER), SignalP-NN(euk) (SIGNALP), tmhmm (TMHMM)
comp17567_c0_seq1	-1.25176	-0.481923	-1.768	-0.842157	pinus taeda anonymous locus 0_8609_01 genomic sequence	843	20	4.75682e-56	0.7475	0	-		no IPS match
comp360338_c0_seq1	-1.19931	-0.994844	-2.59727	-0.925167	beta-galactosidase 7-like	226	9	5.32742e-05	0.7356	9	F:carbohydrate binding; F:cation binding; F:beta-galactosidase activity; F:hydrolase activity; P:carbohydrate metabolic process; F:catalytic activity; F:hydrolase activity, hydrolyzing O-glycosyl compounds; P:metabolic process; F:hydrolase activity, acting on glycosyl bonds		SignalP-NN(euk) (SIGNALP)
comp10424_c0_seq2	-1.18132	-1.38719	-0.838803	-1.0744	---NA---	212	0			0	-		no IPS match
comp384165_c0_seq1	-1.62489	-1.811	-1.06448	-0.443608	---NA---	227	0			0	-		no IPS match
comp29707_c0_seq1	-2.16334	-1.92502	-0.538339	-3.25784	---NA---	983	0			0	-		no IPS match
comp12096_c0_seq1	-1.18405	-0.866013	-1.27644	-2.55138	---NA---	513	0			0	-		SignalP-NN(euk) (SIGNALP)
comp12445_c0_seq1	-1.00403	-1.61475	-0.563718	-1.18842	unknown	831	1	4.91583e-24	0.6	0	-		no IPS match
comp155808_c0_seq1	-1.5367	-2.3645	-1.7974	-1.41637	---NA---	583	0			0	-		no IPS match
comp69710_c0_seq1	-0.752974	-2.16399	-1.83695	-0.565118	pinus taeda anonymous locus 0_15581_01 genomic sequence	1056	20	1.1818e-123	0.6395	3	F:molecular_function; P:biological_process; C:cellular_component		IPR004864 (PFAM); PTHR31415 (PANTHER), PTHR31415:SF0 (PANTHER), tmhmm (TMHMM)
comp178039_c0_seq1	-1.29067	-5.02576	-2.32945	-2.00827	---NA---	429	0			0	-		no IPS match
comp31310_c0_seq5	-1.74917	-2.35479	-0.615007	-1.83141	o-fucosyltransferase family protein	2564	20	0	0.8	1	C:chloroplast	-	IPR019378 (PFAM); IPR024709 (PIR); PTHR31741 (PANTHER), PTHR31741:SF0 (PANTHER), SignalP-NN(euk) (SIGNALP), tmhmm (TMHMM)
comp23584_c0_seq2	-0.504037	-0.779613	-1.86979	-1.28518	---NA---	580	0			0	-		SignalP-NN(euk) (SIGNALP)
comp24799_c0_seq3	-1.56206	-2.14323	-0.743952	-0.725732	zinc finger	1822	20	1.33707e-127	0.572	1	F:hydrolase activity, acting on ester bonds	-	no IPS match
comp37180_c0_seq1	-0.998452	-1.35941	-0.45993	-1.31994	probable receptor protein kinase tmk1-like	4191	20	0	0.725	9	P:protein phosphorylation; F:protein serine/threonine kinase activity; C:mitochondrion; F:receptor activity; F:ATP binding; P:signal transduction; C:membrane; P:serine family amino acid metabolic process; F:protein tyrosine kinase activity	EC:2.7.11.0	IPR000719 (PFAM); IPR002290 (SMART); IPR003591 (SMART); IPR008271 (PROSITE); IPR011009 (SUPERFAMILY); IPR013210 (PFAM); IPR013320 (G3DSA:2.60.120.GENE3D); IPR017441 (PROSITE); IPR020635 (SMART); IPR025875 (PFAM); G3DSA:1.10.510.10 (GENE3D), G3DSA:3.30.200.20 (GENE3D), G3DSA:3.80.10.10 (GENE3D), PTHR24420 (PANTHER), PTHR24420:SF231 (PANTHER), SignalP-NN(euk) (SIGNALP), tmhmm (TMHMM), SSF52058 (SUP…
comp29337_c0_seq2	-0.230458	-1.33286	-0.976007	-1.84147	nbs lrr	673	20	4.37833e-14	0.4575	5	P:defense response; F:ADP binding; F:ATP binding; F:nucleotide binding; F:nucleoside-triphosphatase activity		G3DSA:3.80.10.10 (GENE3D), PTHR32200 (PANTHER), SSF52058 (SUPERFAMILY)
comp29452_c0_seq3	-1.10758	-1.65629	-1.6305	-2.07768	---NA---	915	0			0	-		no IPS match
comp31065_c0_seq14	-1.75641	-2.01248	-0.65467	-0.485702	patatin group a-3-like	784	20	1.66168e-108	0.738	2	F:nutrient reservoir activity; P:lipid metabolic process	-	IPR002641 (PFAM); IPR016035 (SUPERFAMILY); G3DSA:3.40.1090.10 (GENE3D), PTHR32241 (PANTHER), PTHR32241:SF0 (PANTHER)
comp29851_c0_seq3	-2.03206	-0.395157	-1.43827	-1.09116	---NA---	773	0			0	-		SignalP-NN(euk) (SIGNALP)
comp27572_c0_seq1	-1.25849	-1.12651	-1.58626	-0.674177	heat shock protein hsp20	1130	20	4.01257e-54	0.586	3	C:endoplasmic reticulum lumen; P:response to stress; C:endoplasmic reticulum		IPR002068 (PFAM); IPR008978 (SUPERFAMILY); G3DSA:2.60.40.790 (GENE3D), PTHR11527 (PANTHER), PTHR11527:SF14 (PANTHER), tmhmm (TMHMM)
comp28955_c0_seq1	-1.15953	-1.06438	-1.29659	-1.05703	unknown	1295	1	6.03266e-13	0.75	0	-		no IPS match
comp20127_c0_seq1	-0.907494	-2.0173	-0.877443	-0.874472	probably inactive leucine-rich repeat receptor-like protein kinase at3g28040-like	3755	20	0	0.698	5	C:membrane; F:ATP binding; P:protein phosphorylation; F:protein binding; F:protein tyrosine kinase activity	-	IPR000719 (PFAM); IPR001611 (PFAM); IPR002290 (SMART); IPR003591 (SMART); IPR011009 (SUPERFAMILY); IPR013210 (PFAM); IPR017441 (PROSITE); IPR020635 (SMART); IPR025875 (PFAM); PR00019 (PRINTS), G3DSA:1.10.510.10 (GENE3D), G3DSA:3.30.200.20 (GENE3D), G3DSA:3.80.10.10 (GENE3D), PTHR24420 (PANTHER), PTHR24420:SF291 (PANTHER), PF13516 (PFAM), PF13855 (PFAM), SignalP-NN(euk) (SIGNALP), tmhmm (TMHMM), S…
comp10748_c0_seq1	-1.47201	-1.2994	-1.13941	-1.63839	---NA---	1306	0			0	-		no IPS match
comp22998_c0_seq1	-1.84915	-2.3361	-0.54332	-2.264	uncharacterized bola-like	857	20	3.37145e-58	0.88	0	-		IPR002634 (G3DSA:3.30.300.GENE3D); PTHR12735 (PANTHER)
comp24799_c0_seq2	-1.55072	-2.11155	-0.725582	-0.806712	zinc finger	1656	20	6.4032e-129	0.5695	1	F:hydrolase activity	-	no IPS match
comp30375_c0_seq5	-0.906045	-1.52777	-1.28826	-0.414692	---NA---	227	0			0	-		no IPS match
comp30213_c0_seq3	-1.60154	-1.64513	-0.90526	-0.254285	anion exchanger family protein	2796	20	0	0.8125	9	P:borate transmembrane transport; F:inorganic anion exchanger activity; C:plasma membrane; F:borate efflux transmembrane transporter activity; C:integral to membrane; P:cellular response to boron-containing substance levels; C:mitochondrion; P:chloride transport; P:bicarbonate transport	-	IPR003020 (PANTHER); IPR011531 (PFAM); G3DSA:1.10.287.570 (GENE3D), PTHR11453:SF6 (PANTHER), tmhmm (TMHMM)
comp12608_c0_seq2	-0.808409	-1.58359	-1.45815	-0.669119	blue copper	912	20	3.15005e-92	0.775	6	F:copper ion binding; F:electron carrier activity; P:xylan biosynthetic process; C:anchored to membrane; P:glucuronoxylan metabolic process; P:electron transport	-	no IPS match
comp200089_c0_seq1	-1.23667	-1.78648	-0.488182	-1.22408	---NA---	750	0			0	-		no IPS match
comp14612_c0_seq1	-1.97472	-1.804	-1.05498	-0.787309	wd repeat-containing protein 49 isoform 2	1513	20	6.26353e-84	0.534	2	F:molecular_function; P:biological_process		no IPS match
comp185775_c0_seq1	-1.48695	-1.90582	-0.536428	-0.552065	---NA---	250	0			0	-		no IPS match
comp1130_c0_seq1	-1.47377	-0.765216	-2.44352	-2.22781	60s ribosomal protein l36	406	20	6.82988e-28	0.882	4	C:ribosome; F:structural constituent of ribosome; P:translation; P:ribosome biogenesis	-	no IPS match
comp16872_c0_seq1	-1.07393	-1.68807	-0.790875	-0.593929	---NA---	434	0			0	-		no IPS match
comp19650_c0_seq1	-1.6358	-1.05573	-0.6315	-1.35619	gata transcription factor 12-like	2087	20	4.4889e-43	0.5105	9	P:regulation of transcription, DNA-dependent; F:sequence-specific DNA binding; P:positive regulation of transcription, DNA-dependent; F:zinc ion binding; C:nucleus; F:sequence-specific DNA binding transcription factor activity; F:DNA binding; P:circadian rhythm; P:response to light stimulus		no IPS match
comp334326_c0_seq1	-1.32353	-1.48571	-1.79399	-1.32547	---NA---	211	0			0	-		tmhmm (TMHMM)
comp14036_c0_seq1	-1.53455	-1.36299	-1.72142	-0.565819	glucan endo- -beta-glucosidase 4 precursor	694	20	1.08984e-31	0.7545	1	C:cytoplasmic membrane-bounded vesicle	-	IPR012946 (PFAM); PTHR32227 (PANTHER)
comp357802_c0_seq1	-2.11756	-1.60996	-1.06011	-2.19366	---NA---	666	0			0	-		no IPS match
comp178644_c0_seq1	-2.11467	-2.07595	-1.92816	-1.82236	auxin-induced protein 5ng4-like	298	20	1.86863e-19	0.627	2	C:membrane; F:molecular_function		PTHR31218 (PANTHER), tmhmm (TMHMM)
comp34825_c0_seq1	-0.792368	-2.36089	-1.40055	-1.05083	pinus taeda anonymous locus 0_11217_01 genomic sequence	1109	20	1.04609e-106	0.501	1	C:cellular_component		IPR025322 (PFAM)
comp1711_c0_seq1	-1.82914	-0.793909	-0.675544	-0.776015	cytochrome p450	409	20	6.6973e-30	0.791	7	F:heme binding; C:membrane; F:oxidoreductase activity, acting on paired donors, with incorporation or reduction of molecular oxygen; F:monooxygenase activity; F:electron carrier activity; P:oxidation-reduction process; P:electron transport	-	IPR001128 (G3DSA:1.10.630.GENE3D); PTHR25943 (PANTHER), PTHR25943:SF61 (PANTHER), SignalP-NN(euk) (SIGNALP)
comp14355_c1_seq2	-1.05281	-1.37556	-1.12085	-0.676732	cyclin-dependent kinases regulatory subunit	353	20	3.21293e-45	0.948	12	P:mitotic cell cycle; P:negative regulation of cyclin-dependent protein serine/threonine kinase activity; P:stomatal lineage progression; F:cyclin-dependent protein serine/threonine kinase regulator activity; F:protein binding; P:DNA endoreduplication; P:cell fate specification; F:cyclin-dependent protein serine/threonine kinase activity; C:cytoplasm; C:nucleus; ; P:serine family amino acid metab…	EC:2.7.11.22	IPR000789 (PRINTS); PTHR23415 (PANTHER), PTHR23415:SF11 (PANTHER), SignalP-NN(euk) (SIGNALP), tmhmm (TMHMM)
comp28660_c0_seq9	-1.95168	-2.63053	-1.16734	-3.27733	---NA---	256	0			0	-		SignalP-NN(euk) (SIGNALP), tmhmm (TMHMM)
comp198692_c0_seq1	-1.61619	-1.65699	-0.831977	-0.490625	auxin-responsive protein iaa13	253	20	2.38887e-30	0.751	11	P:methionine biosynthetic process; P:root development; P:embryonic pattern specification; P:xylem and phloem pattern formation; F:protein dimerization activity; F:sequence-specific DNA binding transcription factor activity; P:RNA splicing, via endonucleolytic cleavage and ligation; P:negative regulation of transcription, DNA-dependent; P:auxin mediated signaling pathway; C:transcription factor co…	-	no IPS match
comp14581_c0_seq1	-1.03933	-1.6986	-1.1908	-1.5744	emb: isoform partial	697	20	1.20107e-34	0.7275	2	P:developmental process; P:response to auxin stimulus	-	IPR008546 (PFAM); IPR013666 (PFAM); PTHR31351 (PANTHER)
comp12087_c0_seq1	-1.23088	-2.75111	-1.54067	-1.00814	pinus taeda anonymous locus 0_5243_01 genomic sequence	282	20	1.43166e-52	0.688	2	F:methyltransferase activity; P:methylation	EC:2.1.1.0	IPR005299 (PFAM); G3DSA:3.40.50.150 (GENE3D), PTHR31009 (PANTHER), PTHR31009:SF0 (PANTHER), SSF53335 (SUPERFAMILY)
comp230328_c0_seq1	-0.818926	-3.61551	-2.79098	-4.81441	unknown	306	13	8.00993e-12	0.6523	1	F:hydrolase activity	-	no IPS match
comp22668_c0_seq1	-1.79023	-1.93725	-1.14275	-0.439221	nuclear transport factor 2 family protein	1128	20	2.47123e-43	0.5985	2	F:molecular_function; P:biological_process		no IPS match
comp26859_c0_seq4	-1.86064	-3.81331	-2.44484	-4.11981	---NA---	636	0			0	-		SignalP-NN(euk) (SIGNALP), tmhmm (TMHMM)
comp471838_c0_seq1	-3.84307	-5.38555	-1.09641	-5.05965	---NA---	212	0			0	-		no IPS match
comp385525_c0_seq1	-0.613781	-1.64967	-1.3803	-0.542891	hypothetical protein MA4_54N07.32	268	11	1.09595e-07	0.6436	1	C:cytoplasmic membrane-bounded vesicle		no IPS match
comp7149_c0_seq3	-1.47499	-2.43215	-2.78925	-1.20156	---NA---	780	0			0	-		tmhmm (TMHMM)
comp287074_c0_seq1	-1.5757	-0.644162	-1.06278	-0.811913	glycoside hydrolase family 71 protein	366	20	2.23535e-26	0.585	3	F:hydrolase activity; P:metabolic process; F:hydrolase activity, acting on glycosyl bonds		IPR005197 (PFAM)
comp208595_c0_seq1	-1.67437	-1.52375	-0.882059	-0.984066	pinus taeda anonymous locus 0_18427_01 genomic sequence	203	20	6.70156e-26	0.824	8	F:heme binding; F:oxidoreductase activity, acting on paired donors, with incorporation or reduction of molecular oxygen; F:monooxygenase activity; F:electron carrier activity; P:oxidation-reduction process; F:secologanin synthase activity; P:electron transport; P:indole biosynthetic process	EC:1.3.3.9	IPR001128 (G3DSA:1.10.630.GENE3D); IPR002401 (PRINTS); IPR017972 (PROSITE); PTHR24282 (PANTHER), PTHR24282:SF1 (PANTHER)
comp25569_c0_seq3	-1.68	-1.8473	-1.10483	-0.92225	protein	652	20	1.20746e-25	0.575	0	-		tmhmm (TMHMM)
comp115650_c0_seq1	-1.06929	-1.80738	-1.02645	-0.562804	---NA---	461	0			0	-		no IPS match
comp22932_c0_seq2	-4.08229	-1.13938	-1.91955	-3.16804	sarcoplasmic reticulum histidine-rich calcium-binding	659	20	1.43493e-15	0.5075	3	F:molecular_function; P:biological_process; C:cellular_component		IPR008480 (PFAM)
comp431763_c0_seq1	-0.917461	-1.68468	-0.859246	-1.04322	mads-domain transcription factor	205	20	5.21351e-23	0.8295	6	F:sequence-specific DNA binding transcription factor activity; F:DNA binding; F:protein dimerization activity; P:regulation of transcription, DNA-dependent; C:transcription factor complex;	-	no IPS match
comp27761_c0_seq5	-0.20638	-1.40167	-1.12041	-1.77195	pinus taeda anonymous locus umn_1780_01 genomic sequence	1749	20	5.36971e-60	0.5535	1	F:protein binding		IPR001214 (PFAM); IPR011990 (G3DSA:1.25.40.GENE3D); IPR013026 (PROFILE); G3DSA:2.170.270.10 (GENE3D), PTHR12197 (PANTHER), PTHR12197:SF69 (PANTHER), PF13414 (PFAM), SSF48452 (SUPERFAMILY), SSF82199 (SUPERFAMILY)
comp18064_c1_seq1	-1.12216	-1.3274	-0.515778	-1.15554	rrm-containing protein seb-4	1045	20	1.83855e-106	0.531	2	F:nucleic acid binding; F:nucleotide binding	-	no IPS match
comp26282_c1_seq2	-1.77474	-2.10843	-0.620816	-0.731512	cycloeucalenol cycloisomerase	1876	20	1.04466e-144	0.841	9	P:brassinosteroid biosynthetic process; P:positive gravitropism; F:cycloeucalenol cycloisomerase activity; P:cytokinesis; P:acetyl-CoA metabolic process; P:microtubule nucleation; C:endoplasmic reticulum; P:sterol biosynthetic process; P:pinocytosis	EC:5.5.1.9	IPR020532 (PRODOM); tmhmm (TMHMM)
comp437113_c0_seq1	-1.44974	-1.70954	-1.34672	-1.50446	---NA---	338	0			0	-		tmhmm (TMHMM)
comp30331_c1_seq6	-1.52049	-1.25795	-0.739174	-0.629271	transcription factor tcp14-like	3329	20	1.13684e-61	0.908	0	-		no IPS match
comp266714_c0_seq1	-0.496857	-1.91781	-0.889744	-1.07826	rna polymerase partial	206	20	6.29331e-32	0.7735	9	C:RNA polymerase complex; F:DNA-directed RNA polymerase activity; F:DNA binding; P:posttranscriptional gene silencing by RNA; F:ribonucleoside binding; P:transcription, DNA-dependent; C:nucleolus; P:purine nucleobase metabolic process; P:pyrimidine nucleobase metabolic process	EC:2.7.7.6	IPR007120 (G3DSA:2.40.270.GENE3D); IPR007121 (PROSITE); IPR014724 (G3DSA:2.40.50.GENE3D); IPR015712 (PANTHER); PTHR20856:SF6 (PANTHER), SSF64484 (SUPERFAMILY)
comp90864_c0_seq1	-1.39771	-2.35289	-0.475584	-3.09068	---NA---	352	0			0	-		no IPS match
comp27846_c0_seq1	-2.0957	-0.315616	-1.12175	-1.79064	agenet domain-containing isoform 1	975	20	6.35131e-95	0.588	1	F:RNA binding	-	IPR008395 (PFAM); IPR014002 (SMART); PTHR31917 (PANTHER), PTHR31917:SF0 (PANTHER)
comp27103_c0_seq2	-0.502576	-1.65911	-1.26784	-1.27463	---NA---	738	0			0	-		no IPS match
comp265956_c0_seq1	-0.551312	-1.61569	-1.22839	-0.759555	---NA---	221	0			0	-		SignalP-NN(euk) (SIGNALP), tmhmm (TMHMM)
comp31084_c0_seq2	-1.87197	-1.49471	-0.150329	-1.51936	---NA---	829	0			1	P:response to stress		IPR003496 (PFAM); tmhmm (TMHMM)
comp330950_c0_seq1	-0.525366	-0.66259	-1.20292	-1.63346	---NA---	317	0			0	-		no IPS match
comp467078_c0_seq1	-1.5047	-1.27347	-1.35601	-0.820118	---NA---	360	0			0	-		no IPS match
comp26739_c0_seq2	-0.996158	-1.72777	-1.12848	-0.390804	auxin-induced protein 5ng4	222	20	4.98191e-30	0.8115	1	C:membrane	-	PTHR31218 (PANTHER), SignalP-NN(euk) (SIGNALP), tmhmm (TMHMM)
comp21181_c0_seq1	-1.85896	-1.95207	-1.64104	-1.77895	protein	1182	20	1.03732e-70	0.5215	1	F:protein binding		IPR001611 (PFAM); G3DSA:3.80.10.10 (GENE3D), PTHR23155 (PANTHER), PTHR23155:SF37 (PANTHER), PF13504 (PFAM), SSF52058 (SUPERFAMILY)
comp28660_c0_seq16	-1.53351	-3.83093	-0.795264	-2.48523	xyloglucan endotransglycosylase hydrolase partial	1427	20	6.0941e-180	0.7875	5	F:hydrolase activity, hydrolyzing O-glycosyl compounds; P:cellular glucan metabolic process; C:apoplast; C:cell wall; F:xyloglucan:xyloglucosyl transferase activity	EC:3.2.1.0; EC:2.4.1.207	IPR000757 (PFAM); IPR008264 (PRINTS); IPR008985 (SUPERFAMILY); IPR010713 (PFAM); IPR013320 (G3DSA:2.60.120.GENE3D); IPR016455 (PIR); PTHR31062 (PANTHER), SignalP-NN(euk) (SIGNALP), tmhmm (TMHMM)
comp325991_c0_seq1	-0.420278	-1.63285	-2.21495	-2.356	---NA---	229	0			0	-		SignalP-NN(euk) (SIGNALP)
comp481607_c0_seq1	-0.568142	-2.17882	-0.675702	-1.82184	---NA---	202	0			0	-		tmhmm (TMHMM)
comp28067_c2_seq7	-1.6724	-0.290139	-0.716965	-1.42848	pinus taeda anonymous locus 0_14481_01 genomic sequence	538	5	1.04281e-35	0.778	5	F:sequence-specific DNA binding transcription factor activity; F:DNA binding; P:regulation of transcription, DNA-dependent; C:transcription factor complex;	-	no IPS match
comp26736_c0_seq1	-2.77236	-3.54187	-3.09886	-0.440384	---NA---	565	0			0	-		SignalP-NN(euk) (SIGNALP), tmhmm (TMHMM)
comp14825_c0_seq1	-2.34004	-1.8241	-0.619884	-2.0867	hypothetical protein	282	17	1.65592e-32	0.8141	0	-		no IPS match
comp23916_c0_seq2	-0.980455	-3.06458	-1.07951	-1.85296	pinus taeda anonymous locus umn_2818_01 genomic sequence	1236	20	4.94764e-66	0.8085	5	C:apoplast; P:syncytium formation; P:cell-cell signaling; F:signal transducer activity; P:signal transduction	-	IPR008801 (PFAM); PS51257 (PROFILE), SignalP-NN(euk) (SIGNALP), tmhmm (TMHMM)
comp30592_c0_seq6	-1.50617	-2.03973	-1.0435	-1.14829	pinus taeda anonymous locus umn_cl9contig2_03 genomic sequence	790	20	1.58951e-58	0.7495	2	P:lipid transport; F:lipid binding	-	IPR016140 (PFAM); G3DSA:1.10.110.10 (GENE3D), SignalP-NN(euk) (SIGNALP), tmhmm (TMHMM)
comp22434_c0_seq1	-1.1485	-1.48322	-1.14629	-0.601189	---NA---	523	0			0	-		no IPS match
comp26035_c0_seq1	-0.453509	-2.40517	-1.15526	-1.52113	---NA---	377	0			0	-		no IPS match
comp25337_c0_seq4	-0.808372	-0.64584	-0.724174	-1.96064	---NA---	806	0			0	-		no IPS match
comp37757_c0_seq1	-1.81375	-1.80351	-0.764917	-1.6977	---NA---	671	0			0	-		no IPS match
comp26193_c0_seq4	-1.46005	-1.04433	-0.706697	-2.09971	pinus taeda anonymous locus umn_2818_01 genomic sequence	1163	20	5.5766e-68	0.6975	2	F:signal transducer activity; P:signal transduction	-	IPR008801 (PFAM); SignalP-NN(euk) (SIGNALP)
comp6049_c0_seq1	-4.54945	-2.80611	-2.27389	-0.636875	hypothetical protein 0_8573_01	317	13	1.23574e-11	0.7654	0	-		no IPS match
comp288461_c0_seq1	-1.5293	-0.866234	-1.10635	-0.72794	protein	351	20	2.82226e-10	0.655	3	F:molecular_function; P:biological_process; C:cellular_component		IPR008581 (PFAM)
comp27370_c0_seq5	-0.375505	-2.15507	-1.10403	-1.05	unknown	911	1	3.4774e-12	0.73	0	-		no IPS match
comp300671_c0_seq1	-2.67761	-2.50445	-1.65858	-0.464988	---NA---	302	0			0	-		SignalP-NN(euk) (SIGNALP), tmhmm (TMHMM)
comp20459_c0_seq1	-0.411437	-2.13266	-1.33485	-1.46256	lim and calponin domains-containing protein	1115	9	1.18729e-124	0.5944	0	-		IPR008480 (PFAM); SignalP-NN(euk) (SIGNALP), tmhmm (TMHMM)
comp29730_c1_seq2	-1.49699	-2.77435	-1.78513	-1.39368	pectate lyase	375	20	5.90501e-29	0.8555	2	F:pectate lyase activity; C:membrane	EC:4.2.2.2	no IPS match
comp29242_c1_seq4	-3.25336	-4.38137	-4.43306	-4.51215	serine threonine-protein kinase pbs1-like	774	20	6.06767e-11	0.566	5	C:peroxisome; P:protein autophosphorylation; F:protein serine/threonine kinase activity; P:serine family amino acid metabolic process; F:ATP binding	EC:2.7.11.0	IPR000719 (PROFILE); IPR011009 (SUPERFAMILY); IPR013320 (G3DSA:2.60.120.GENE3D); G3DSA:3.30.200.20 (GENE3D), PTHR24420 (PANTHER), SignalP-NN(euk) (SIGNALP), tmhmm (TMHMM)
comp443846_c0_seq1	-2.33429	-5.01819	-1.60901	-1.6646	---NA---	422	0			0	-		SignalP-NN(euk) (SIGNALP)
comp177223_c0_seq1	-2.07443	-0.986788	-0.793652	-1.41861	---NA---	240	0			0	-		no IPS match
comp29557_c0_seq4	-2.30837	-0.899108	-1.63661	-1.07081	sam-dependent methyltransferase	1068	20	9.31121e-91	0.642	2	F:O-methyltransferase activity; P:metabolic process	-	no IPS match
comp351121_c0_seq1	-0.589955	-0.904208	-2.23788	-1.59513	unknown	221	2	7.51515e-09	0.835	2	P:defense response; F:ADP binding	-	no IPS match
comp339412_c0_seq1	-1.74771	-1.28506	-1.50623	-0.83573	peptidylprolyl isomerase	207	20	8.95374e-23	0.74	4	C:cytoplasm; C:intracellular membrane-bounded organelle; P:cellular protein metabolic process; F:isomerase activity	-	no IPS match
comp19528_c0_seq2	-2.26147	-2.06068	-1.10364	-1.98676	chaperone protein dnaj chloroplastic-like	675	20	2.56533e-57	0.5865	4	F:protein binding; P:response to stress; C:nucleus; C:plastid	-	IPR001623 (PRINTS); PTHR25040 (PANTHER), PTHR25040:SF88 (PANTHER)
comp268058_c0_seq1	-0.586832	-1.30717	-1.68514	-0.478859	feruloyl esterase b	220	20	1.96631e-23	0.6975	2	C:integral to membrane; C:cell outer membrane		IPR011118 (PFAM)
comp26947_c0_seq4	-1.06145	-1.59935	-1.95482	-1.06275	---NA---	680	0			0	-		tmhmm (TMHMM)
comp14573_c1_seq1	-1.39345	-2.99036	-1.48137	-1.09601	---NA---	548	0			0	-		SignalP-NN(euk) (SIGNALP), tmhmm (TMHMM)
comp18163_c1_seq1	-1.67093	-2.1907	-0.660036	-2.47398	---NA---	271	0			0	-		no IPS match
comp14036_c0_seq2	-0.80136	-1.02627	-1.55797	-0.702434	glucan endo- -beta-glucosidase 4 precursor	997	20	9.84709e-31	0.7595	1	C:cytoplasmic membrane-bounded vesicle	-	IPR012946 (PFAM); PTHR31044 (PANTHER), PS51257 (PROFILE), SignalP-NN(euk) (SIGNALP), tmhmm (TMHMM)
comp30722_c0_seq2	-0.348672	-1.84611	-1.08461	-0.922453	taxadienol acetyl partial	1664	20	0	0.6205	1	F:transferase activity, transferring acyl groups other than amino-acyl groups	EC:2.3.1.0	IPR003480 (PFAM); IPR023213 (G3DSA:3.30.559.GENE3D); PTHR31823 (PANTHER), PTHR31823:SF0 (PANTHER)
comp26859_c0_seq3	-1.40819	-1.22981	-3.07578	-2.75347	---NA---	463	0			0	-		no IPS match
comp18620_c0_seq1	-0.920586	-2.261	-1.28535	-0.578828	uncharacterized serine-rich	2416	8	0	0.5175	7	F:ATP binding; F:protein kinase activity; F:calcium ion binding; F:nucleotide binding; P:protein phosphorylation; F:transferase activity, transferring phosphorus-containing groups; F:protein serine/threonine kinase activity		PTHR31722 (PANTHER), PTHR31722:SF0 (PANTHER)
comp22002_c0_seq1	-1.7037	-1.95286	-0.611536	-1.06739	---NA---	323	0			0	-		SignalP-NN(euk) (SIGNALP), tmhmm (TMHMM)
comp132800_c0_seq1	-1.12172	-3.26727	-1.07984	-1.39727	---NA---	544	0			0	-		no IPS match
comp11763_c0_seq1	-1.90801	-1.09903	-1.83917	-2.72531	---NA---	448	0			0	-		no IPS match
comp267914_c0_seq1	-0.665898	-1.46105	-1.67876	-0.98793	---NA---	236	0			0	-		no IPS match
comp428904_c0_seq1	-0.571708	-2.0411	-1.27013	-0.746841	---NA---	232	0			0	-		no IPS match
comp25721_c0_seq1	-2.56682	-1.05809	-2.90635	-1.90185	---NA---	650	0			0	-		IPR008480 (PFAM)
comp166583_c0_seq1	-0.705445	-0.810367	-1.39833	-2.04178	---NA---	403	0			0	-		no IPS match
comp456326_c0_seq1	-0.643681	-3.4837	-1.38439	-2.27919	---NA---	211	0			0	-		no IPS match
comp30592_c0_seq3	-1.55803	-2.03475	-1.1136	-1.19126	pinus taeda anonymous locus umn_cl9contig2_03 genomic sequence	806	20	1.85444e-58	0.7495	2	P:lipid transport; F:lipid binding	-	no IPS match
comp13912_c0_seq1	-1.04133	-1.54172	-0.881875	-0.687504	inosine-uridine preferring nucleoside	381	20	2.12757e-08	0.644	10	C:mitochondrion; C:cell wall; F:hydrolase activity; F:inosine nucleosidase activity; P:response to wounding; P:adenosine catabolic process; C:apoplast; P:inosine catabolic process; P:response to jasmonic acid stimulus; F:adenosine nucleosidase activity		no IPS match
comp29076_c0_seq1	-1.40612	-1.58566	-0.700376	-0.992826	probable calcium-binding protein cml25-like	1023	20	8.59715e-107	0.7155	1	F:calcium ion binding	-	IPR002048 (SMART); IPR011992 (G3DSA:1.10.238.GENE3D); IPR018247 (PROSITE); PTHR10891 (PANTHER), PTHR10891:SF298 (PANTHER), SSF47473 (SUPERFAMILY)
comp452028_c0_seq1	-1.60633	-1.19678	-0.463769	-2.26775	---NA---	292	0			0	-		no IPS match
comp27761_c0_seq3	-1.43119	-1.24362	-0.995021	-1.64167	set domain protein	1855	20	3.29386e-55	0.4985	1	F:protein binding		IPR001214 (PFAM); IPR011990 (G3DSA:1.25.40.GENE3D); IPR013026 (PROFILE); G3DSA:2.170.270.10 (GENE3D), PTHR12197 (PANTHER), PTHR12197:SF69 (PANTHER), PF13414 (PFAM), SSF48452 (SUPERFAMILY), SSF82199 (SUPERFAMILY)
comp31065_c0_seq12	-1.56324	-1.61454	-0.70184	-1.02984	patatin group a-3-like	1443	20	2.29687e-109	0.7385	7	P:galactolipid metabolic process; P:response to other organism; F:acyl-CoA hydrolase activity; F:nutrient reservoir activity; F:phospholipase activity; C:plasma membrane; P:phospholipid catabolic process	EC:3.1.2.20	IPR002641 (PFAM); IPR016035 (SUPERFAMILY); G3DSA:3.40.1090.10 (GENE3D), PTHR32241 (PANTHER), PTHR32241:SF0 (PANTHER)
comp8920_c0_seq1	-0.695143	-2.39799	-0.845217	-1.35391	ap2-like ethylene-responsive transcription factor ant-like	3272	20	0	0.6055	3	P:cellular process; F:sequence-specific DNA binding transcription factor activity; F:DNA binding	-	IPR001471 (PRINTS); IPR016177 (SUPERFAMILY); PTHR32467 (PANTHER), PTHR32467:SF0 (PANTHER), SignalP-NN(euk) (SIGNALP)
comp141768_c0_seq1	-0.395313	-1.74718	-0.973205	-1.89493	unknown	481	1	8.61783e-10	0.91	1	C:integral to membrane	-	no IPS match
comp34572_c0_seq1	-1.00179	-1.287	-1.05194	-0.750172	ras-related protein raba5d-like	1779	20	2.34493e-136	0.8525	13	C:cytosol; P:small GTPase mediated signal transduction; C:Golgi stack; P:nucleocytoplasmic transport; P:response to heat; P:GTP catabolic process; C:trans-Golgi network; F:GTPase activity; P:intracellular protein transport; P:inter-Golgi cisterna vesicle-mediated transport; C:Golgi-associated vesicle; F:GTP binding; C:plasma membrane	-	IPR001806 (PRINTS); IPR002041 (SMART); IPR003578 (SMART); IPR003579 (SMART); IPR005225 (TIGRFAMs); IPR020849 (SMART); IPR027417 (SUPERFAMILY); G3DSA:3.40.50.300 (GENE3D), PTHR24073 (PANTHER), PTHR24073:SF87 (PANTHER), PS51419 (PROFILE)
comp645593_c0_seq1	-1.69472	-1.06076	-1.4233	-0.856796	---NA---	214	0			0	-		SignalP-NN(euk) (SIGNALP), tmhmm (TMHMM)
comp19945_c0_seq1	-1.99837	-0.249129	-1.57669	-1.08461	early nodulin-93-like	982	20	1.19124e-21	0.8125	1	C:membrane	-	SignalP-NN(euk) (SIGNALP)
comp332211_c0_seq1	-2.11872	-1.47739	-0.591591	-1.03612	cbl-interacting protein kinase 16	257	6	3.30755e-14	0.5417	11	F:ATP binding; P:protein phosphorylation; P:signal transduction; F:protein serine/threonine kinase activity; F:protein kinase activity; F:nucleotide binding; F:transferase activity, transferring phosphorus-containing groups; F:transferase activity; P:phosphorylation; P:response to abscisic acid stimulus; F:kinase activity		SignalP-NN(euk) (SIGNALP)
comp64787_c0_seq1	-4.72352	-4.3829	-1.0314	-5.53364	---NA---	333	0			0	-		no IPS match
comp23697_c0_seq1	-1.15167	-2.37505	-0.541362	-1.62657	phd finger	821	20	4.30954e-31	0.5885	1	F:transferase activity	-	PTHR25475 (PANTHER), PTHR25475:SF2 (PANTHER), SignalP-NN(euk) (SIGNALP)
comp29277_c0_seq8	-1.11391	-2.96497	-1.49356	-0.92832	acid phosphatase 1	490	20	2.87911e-47	0.768	3	F:acid phosphatase activity; P:riboflavin metabolic process; P:hexachlorocyclohexane metabolic process	EC:3.1.3.2	IPR005519 (PFAM); PTHR31284 (PANTHER), PTHR31284:SF0 (PANTHER)
comp101550_c0_seq1	-0.782278	-1.29945	-1.39654	-1.21997	---NA---	501	0			0	-		tmhmm (TMHMM)
comp137902_c0_seq1	-0.855446	-1.62644	-1.07191	-1.20069	tpa: mads-box transcription factor family protein	378	20	1.80781e-11	0.8245	6	F:sequence-specific DNA binding transcription factor activity; F:DNA binding; F:protein dimerization activity; P:regulation of transcription, DNA-dependent; C:transcription factor complex;	-	SignalP-NN(euk) (SIGNALP), tmhmm (TMHMM)
comp21609_c0_seq2	-2.47751	-1.92732	-0.7456	-1.30717	basic blue	895	20	3.99756e-50	0.6675	3	F:copper ion binding; F:electron carrier activity; P:electron transport	-	SignalP-NN(euk) (SIGNALP)
comp254008_c0_seq1	-2.4744	-0.337218	-1.74028	-1.6677	ubiquitin-40s ribosomal protein s31 fusion protein	234	20	1.50307e-31	0.955	4	C:ribosome; F:structural constituent of ribosome; P:translation; P:ribosome biogenesis	-	IPR002906 (PFAM); PTHR24691 (PANTHER), PTHR24691:SF2 (PANTHER)
comp25957_c0_seq1	-1.02705	-2.55688	-2.06564	-1.69947	predicted protein	687	1	1.00354e-05	0.75	0	-		no IPS match
comp28660_c0_seq3	-2.00087	-2.98769	-1.19516	-3.05846	xyloglucan endotransglycosylase hydrolase partial	1267	20	0	0.761	5	P:cellular glucan metabolic process; F:hydrolase activity, hydrolyzing O-glycosyl compounds; C:apoplast; C:cell wall; F:xyloglucan:xyloglucosyl transferase activity	EC:3.2.1.0; EC:2.4.1.207	IPR000757 (PFAM); IPR008264 (PRINTS); IPR008985 (SUPERFAMILY); IPR010713 (PFAM); IPR013320 (G3DSA:2.60.120.GENE3D); IPR016455 (PIR); PTHR31062 (PANTHER), tmhmm (TMHMM)
comp29130_c0_seq2	-0.774263	-2.01509	-1.27982	-0.481105	pinus taeda anonymous locus 2_3193_01 genomic sequence	674	20	5.0078e-54	0.7195	2	P:lipid metabolic process; F:O-acyltransferase activity		no IPS match
comp19348_c0_seq2	-1.94273	-1.41803	-1.36728	-1.13053	protein	689	20	3.15953e-77	0.627	2	F:chromatin binding; F:DNA binding		IPR001005 (PFAM); IPR009057 (G3DSA:1.10.10.GENE3D); IPR017877 (PROFILE); PTHR10641 (PANTHER), PTHR10641:SF203 (PANTHER)
comp5645_c1_seq1	-2.0401	-4.08051	-1.57812	-2.80398	unknown	234	5	1.02976e-05	0.654	0	-		no IPS match
comp16590_c0_seq1	-1.67889	-2.52053	-1.48538	-1.71056	protein epidermal patterning factor 2-like	473	15	5.86599e-06	0.4867	0	-		SignalP-NN(euk) (SIGNALP), tmhmm (TMHMM)
comp7397_c0_seq1	-1.83166	-3.46406	-1.34493	-0.834456	---NA---	325	0			0	-		no IPS match
comp236106_c0_seq1	-1.02305	-1.47146	-1.16716	-0.614121	---NA---	437	0			0	-		no IPS match
comp12608_c0_seq1	-0.819937	-1.61584	-1.4683	-0.713758	blue copper	924	20	1.45398e-91	0.774	6	F:copper ion binding; F:electron carrier activity; P:xylan biosynthetic process; C:anchored to membrane; P:glucuronoxylan metabolic process; P:electron transport	-	no IPS match
comp321951_c0_seq1	-1.12666	-1.82912	-2.00828	-0.535238	---NA---	218	0			0	-		no IPS match
comp25718_c0_seq5	-1.02213	-1.40113	-1.37807	-0.506376	awpm19-like protein	1329	20	1.62978e-87	0.8275	1	C:membrane	-	IPR008390 (PFAM); SignalP-NN(euk) (SIGNALP), tmhmm (TMHMM)
comp361606_c0_seq1	-1.89903	-1.58275	-2.18456	-0.826558	---NA---	206	0			0	-		no IPS match
comp25091_c0_seq1	-0.81963	-2.04128	-0.56798	-1.44522	armadillo beta-catenin-like repeat-containing protein	3491	20	1.21394e-127	0.715	4	F:ligase activity; P:biological_process; C:kinesin complex; F:kinesin binding		tmhmm (TMHMM)
comp30213_c0_seq4	-1.59498	-1.32431	-1.0253	-0.34086	anion exchanger family protein	2795	20	0	0.8125	9	P:borate transmembrane transport; F:inorganic anion exchanger activity; C:plasma membrane; F:borate efflux transmembrane transporter activity; C:integral to membrane; P:cellular response to boron-containing substance levels; C:mitochondrion; P:chloride transport; P:bicarbonate transport	-	IPR003020 (PANTHER); IPR011531 (PFAM); G3DSA:1.10.287.570 (GENE3D), PTHR11453:SF6 (PANTHER), tmhmm (TMHMM)
comp10360_c0_seq1	-1.23784	-2.17039	-0.858957	-0.729374	---NA---	1061	0			0	-		SignalP-NN(euk) (SIGNALP), tmhmm (TMHMM)
comp21923_c0_seq2	-1.07825	-3.04549	-1.60853	-1.92406	pinus taeda anonymous locus cl4264contig1_01 genomic sequence	801	20	1.47011e-51	0.576	5	P:primary metabolic process; P:response to hormone stimulus; F:metal ion binding; P:response to osmotic stress; P:cellular metabolic process	-	SignalP-NN(euk) (SIGNALP), tmhmm (TMHMM)
comp20147_c0_seq1	-0.955517	-1.42645	-1.1034	-0.523944	nodulin-like protein	214	20	6.7095e-34	0.8315	1	C:membrane	-	PTHR31218 (PANTHER), SignalP-NN(euk) (SIGNALP), tmhmm (TMHMM)
comp294609_c0_seq1	-1.20937	-3.219	-1.20847	-1.68104	unknown	364	1	1.15392e-07	0.85	0	-		no IPS match
comp179169_c0_seq1	-1.36665	-1.28225	-1.77238	-1.09903	calcium-dependent lipid-binding ( domain) plant phosphoribosyltransferase family protein isoform 1	1022	20	3.28551e-117	0.842	3	C:plasmodesma; C:endoplasmic reticulum; C:cell wall	-	IPR013583 (PFAM); PTHR10024 (PANTHER), PTHR10024:SF97 (PANTHER), SignalP-NN(euk) (SIGNALP), tmhmm (TMHMM)
comp275357_c0_seq1	-2.41303	-0.571869	-2.22792	-2.1174	60s ribosomal protein l14	382	20	9.78148e-29	0.7695	4	C:ribosome; F:structural constituent of ribosome; P:translation; P:ribosome biogenesis	-	no IPS match
comp26745_c0_seq1	-1.78166	-1.33731	-0.691242	-0.737856	pi-plc x domain-containing protein at5g67130-like	1440	20	4.4388e-123	0.8005	5	F:phospholipase C activity; C:intracellular; P:intracellular signal transduction; ; P:phospholipid catabolic process	-	IPR017946 (G3DSA:3.20.20.GENE3D); PTHR31498 (PANTHER), tmhmm (TMHMM)
comp23954_c0_seq1	-0.446573	-1.13038	-1.95193	-1.49448	hd transcription factor	597	4	5.44795e-108	0.855	5	F:sequence-specific DNA binding transcription factor activity; F:sequence-specific DNA binding; P:regulation of transcription, DNA-dependent; C:transcription factor complex;	-	no IPS match
comp495441_c0_seq1	-2.67819	-1.99389	-0.252374	-3.0804	---NA---	300	0			0	-		no IPS match
comp303387_c0_seq1	-1.18323	-0.430683	-1.80614	-0.756074	pinus taeda anonymous locus 0_10472_01 genomic sequence	426	20	3.17618e-34	0.6605	2	F:kinase activity; P:metabolic process	-	IPR013210 (PFAM); G3DSA:3.80.10.10 (GENE3D), PTHR24420 (PANTHER), tmhmm (TMHMM), SSF52058 (SUPERFAMILY)
comp24388_c0_seq1	-0.875273	-2.46651	-0.857455	-1.19687	---NA---	348	0			0	-		no IPS match
comp3526_c0_seq1	-1.07272	-2.47801	-0.686139	-1.40761	protein	347	20	9.94219e-35	0.6005	3	F:diacylglycerol O-acyltransferase activity; P:acyl-carrier-protein biosynthetic process; P:glycerolipid metabolic process	EC:2.3.1.20	IPR009721 (PFAM); PTHR31650 (PANTHER), PTHR31650:SF0 (PANTHER)
comp30611_c0_seq2	-1.70044	-1.68398	-0.596375	-1.56694	zinc finger	1307	20	5.27289e-132	0.664	2	F:hydrolase activity; P:lipid metabolic process	-	IPR001087 (PFAM); IPR013831 (G3DSA:3.40.50.GENE3D); PTHR22835 (PANTHER), PTHR22835:SF39 (PANTHER), SignalP-NN(euk) (SIGNALP)
comp30515_c0_seq1	-0.387803	-1.07493	-1.08764	-1.53051	---NA---	237	0			0	-		SignalP-NN(euk) (SIGNALP), tmhmm (TMHMM)
comp23397_c1_seq3	-2.81544	-3.81264	-2.44247	-3.27339	---NA---	1098	0			0	-		SignalP-NN(euk) (SIGNALP), tmhmm (TMHMM)
comp9276_c0_seq1	-0.606956	-2.05704	-1.18874	-1.49553	pinus taeda anonymous locus 0_11217_01 genomic sequence	1103	20	3.50412e-90	0.5565	0	-		IPR025322 (PFAM)
comp187720_c0_seq1	-1.94034	-3.65027	-0.620097	-3.00218	cc-nbs-lrr class disease resistance protein	707	20	2.42615e-27	0.5265	1	F:ADP binding		IPR002182 (PFAM); G3DSA:3.80.10.10 (GENE3D), PTHR23155 (PANTHER), SSF52058 (SUPERFAMILY)
comp26859_c0_seq2	-1.12178	-1.98912	-3.40196	-3.72978	---NA---	233	0			0	-		no IPS match
comp20523_c0_seq1	-0.720376	-2.31857	-1.23081	-1.22191	endo- -beta-glucanase	1661	20	0	0.807	7	F:cellulase activity; P:response to nematode; P:plant-type cell wall organization; P:cell wall modification involved in multidimensional cell growth; C:chloroplast; P:starch metabolic process; P:sucrose metabolic process	EC:3.2.1.4	IPR001701 (PFAM); IPR008928 (SUPERFAMILY); IPR012341 (G3DSA:1.50.10.GENE3D); IPR018221 (PROSITE); PTHR22298 (PANTHER), PTHR22298:SF3 (PANTHER)
comp9910_c0_seq1	-0.735826	-1.61878	-1.60922	-1.40867	---NA---	510	0			0	-		no IPS match
comp26743_c0_seq1	-0.715865	-2.24004	-1.13595	-1.30723	protein kinase pinoid 2-like	1814	20	5.98135e-154	0.7025	7	F:protein serine/threonine kinase activity; F:iron ion binding; C:nucleus; P:serine family amino acid metabolic process; F:ATP binding; P:protein phosphorylation; F:protein tyrosine kinase activity	EC:2.7.11.0	IPR000719 (PFAM); IPR002290 (SMART); IPR011009 (SUPERFAMILY); IPR020635 (SMART); G3DSA:1.10.510.10 (GENE3D), G3DSA:3.30.200.20 (GENE3D), PTHR24351 (PANTHER), PTHR24351:SF37 (PANTHER)
comp105155_c0_seq1	-1.30635	-2.05408	-1.42531	-0.503007	transcription factor	571	20	1.06616e-45	0.7115	1	C:mitochondrion	-	IPR006769 (PFAM); PTHR13462 (PANTHER), PTHR13462:SF4 (PANTHER), tmhmm (TMHMM)
comp13094_c0_seq1	-2.73393	-1.17443	-2.40998	-3.72209	bifunctional monodehydroascorbate reductase and carbonic anhydrase nectarin-3-like	676	20	8.10018e-92	0.699	5	F:metal ion binding; F:zinc ion binding; P:one-carbon metabolic process; F:lyase activity; F:carbonate dehydratase activity		IPR001148 (G3DSA:3.10.200.GENE3D); IPR023561 (PANTHER); PTHR18952:SF2 (PANTHER)
comp232275_c0_seq1	-1.17142	-0.700891	-0.983061	-1.28694	---NA---	300	0			0	-		no IPS match
comp20131_c0_seq1	-1.51205	-1.46213	-0.241094	-1.44193	pinus taeda anonymous locus 0_9135_02 genomic sequence	479	20	1.17394e-10	0.5815	9	P:defense response; F:ATP binding; F:ADP binding; F:nucleotide binding; F:nucleoside-triphosphatase activity; P:signal transduction; C:intracellular; F:metal ion binding; F:zinc ion binding		IPR025875 (PFAM); G3DSA:3.80.10.10 (GENE3D), PTHR23155 (PANTHER), SSF52058 (SUPERFAMILY)
comp27551_c0_seq1	-0.602803	-1.48139	-1.26716	-0.865704	trichome birefringence-like 36	1624	20	0	0.646	0	-		IPR025846 (PFAM); IPR026057 (PFAM); PTHR32285 (PANTHER), PTHR32285:SF0 (PANTHER), SignalP-NN(euk) (SIGNALP), tmhmm (TMHMM)
comp205998_c0_seq1	-1.06715	-2.47224	-1.04437	-1.1814	unknown	576	2	1.65908e-50	0.75	0	-		no IPS match
comp180527_c0_seq1	-0.506533	-1.08617	-1.11047	-1.68505	conserved hypothetical protein	910	3	7.30931e-06	0.51	3	F:DNA binding; F:DNA-directed RNA polymerase activity; C:nucleus		IPR009668 (PFAM)
comp22012_c0_seq1	-1.18196	-2.39656	-1.68081	-0.612058	nudix hydrolase 1-like	858	20	3.94124e-38	0.773	3	F:dihydroneopterin triphosphate pyrophosphohydrolase activity; F:8-oxo-7,8-dihydroguanosine triphosphate pyrophosphatase activity; P:DNA repair	-	SignalP-NN(euk) (SIGNALP)
comp8185_c0_seq1	-0.678786	-1.71763	-1.15525	-0.651265	protein	1211	20	2.696e-149	0.8855	1	C:plasma membrane	-	IPR006873 (PFAM); PTHR31300 (PANTHER), PTHR31300:SF0 (PANTHER)
comp273789_c0_seq1	-0.600984	-2.10404	-1.48088	-0.785322	---NA---	249	0			0	-		no IPS match
comp114048_c0_seq1	-1.34938	-2.04872	-0.474884	-1.09838	unknown	212	1	1.07309e-26	0.95	0	-		SignalP-NN(euk) (SIGNALP), tmhmm (TMHMM)
comp13996_c0_seq1	-2.02768	-1.87989	-1.07789	-0.538902	gras family transcription factor lateral	2002	20	1.24622e-136	0.6595	2	P:secondary shoot formation; P:regulation of transcription, DNA-dependent	-	IPR005202 (PFAM); PTHR31636 (PANTHER)
comp23118_c1_seq1	-0.725107	-1.94818	-0.76962	-1.15797	u-box domain-containing protein 6-like	961	20	1.13961e-67	0.622	1	F:binding		IPR011989 (G3DSA:1.25.10.GENE3D); IPR016024 (SUPERFAMILY); PTHR22849 (PANTHER), PF05804 (PFAM), SignalP-NN(euk) (SIGNALP)
comp11197_c0_seq1	-2.00604	-3.69737	-0.697823	-4.00087	---NA---	530	0			0	-		no IPS match
comp235421_c0_seq1	-4.30746	-3.4731	-4.4239	-0.783161	glucose transporter rco-3	289	20	1.05977e-56	0.968	4	F:substrate-specific transmembrane transporter activity; C:integral to membrane; P:transmembrane transport; P:carbohydrate transport	-	no IPS match
comp27729_c0_seq1	-0.973268	-1.95644	-0.851011	-0.781723	auxin-induced protein 5ng4-like	878	20	6.05018e-86	0.7235	1	C:membrane	-	IPR000620 (PFAM); PTHR31218 (PANTHER), SignalP-NN(euk) (SIGNALP), tmhmm (TMHMM), SSF103481 (SUPERFAMILY)
comp244003_c0_seq1	-1.4491	-1.13966	-3.16214	-3.45715	---NA---	386	0			0	-		no IPS match
comp28955_c0_seq4	-1.14163	-1.0727	-1.32449	-1.16275	unknown	1046	1	1.61547e-11	0.75	0	-		no IPS match
comp152373_c0_seq1	-0.251889	-2.3668	-3.16856	-3.07277	---NA---	292	0			0	-		no IPS match
comp424020_c0_seq1	-0.972437	-1.70311	-1.0077	-0.407473	---NA---	201	0			0	-		no IPS match
comp29562_c0_seq1	-0.894126	-1.32837	-1.4394	-0.683454	---NA---	457	0			0	-		no IPS match
comp30611_c0_seq7	-1.75297	-1.62677	-0.502883	-1.72954	gdsl esterase lipase at2g04570-like	1176	20	4.71403e-86	0.649	2	F:hydrolase activity; P:lipid metabolic process	-	IPR001087 (PFAM); IPR013831 (G3DSA:3.40.50.GENE3D); PTHR22835 (PANTHER), PTHR22835:SF39 (PANTHER)
comp27732_c0_seq2	-1.00189	-2.19712	-1.71521	-0.39092	---NA---	984	0			0	-		SignalP-NN(euk) (SIGNALP), tmhmm (TMHMM)
comp27230_c0_seq1	-1.9435	-2.06133	-2.02508	-1.24388	---NA---	662	0			0	-		SignalP-NN(euk) (SIGNALP)
comp323805_c0_seq1	-0.933497	-0.832189	-1.15658	-1.44355	---NA---	718	0			0	-		no IPS match
comp28660_c0_seq1	-1.60758	-3.64483	-0.812293	-2.57445	---NA---	700	0			0	-		no IPS match
comp30611_c0_seq1	-1.75163	-1.77375	-0.53103	-1.52656	gdsl esterase lipase at2g04570-like	1155	20	4.8843e-86	0.6505	2	F:hydrolase activity; P:lipid metabolic process	-	IPR001087 (PFAM); IPR013831 (G3DSA:3.40.50.GENE3D); PTHR22835 (PANTHER), PTHR22835:SF39 (PANTHER)
comp332929_c0_seq1	-3.87208	-1.61984	-0.730215	-2.28151	---NA---	211	0			0	-		no IPS match
comp404220_c0_seq1	-1.02235	-1.26921	-1.34475	-0.891445	---NA---	225	0			0	-		no IPS match
comp18851_c0_seq1	-0.687634	-1.22224	-1.1574	-0.940616	---NA---	362	0			0	-		no IPS match
comp168718_c0_seq1	-1.71044	-1.05532	-0.634571	-0.624947	---NA---	587	0			0	-		no IPS match
comp17768_c0_seq2	-1.70504	-0.461964	-1.97017	-1.46397	---NA---	271	0			0	-		SignalP-NN(euk) (SIGNALP)
comp9147_c0_seq1	-0.861486	-1.79868	-1.61867	-0.606021	pinus taeda anonymous locus 0_9825_01 genomic sequence	995	20	8.44424e-57	0.621	1	P:lipid transport	-	SignalP-NN(euk) (SIGNALP), tmhmm (TMHMM)
comp19896_c0_seq1	-1.04049	-1.7789	-1.05477	-1.00184	mate efflux family protein chloroplastic-like	2472	20	0	0.7265	5	C:membrane; C:plastid; P:drug transmembrane transport; F:drug transmembrane transporter activity; F:antiporter activity	-	IPR002528 (PFAM); PTHR11206 (PANTHER), PTHR11206:SF47 (PANTHER), tmhmm (TMHMM)
comp30114_c0_seq2	-1.05898	-1.66135	-0.75207	-0.603446	carboxyl-terminal peptidase	2475	20	4.9805e-160	0.7565	0	-		IPR004314 (PFAM); IPR025521 (PFAM); PTHR31589 (PANTHER), SignalP-NN(euk) (SIGNALP), tmhmm (TMHMM)
comp31340_c1_seq8	-2.11766	-1.34651	-1.03305	-0.519404	pentatricopeptide repeat-containing protein	2159	20	1.35363e-74	0.529	2	C:membrane; F:protein binding	-	IPR002885 (PFAM); IPR011990 (G3DSA:1.25.40.GENE3D); PTHR24015 (PANTHER), PTHR24015:SF0 (PANTHER), SSF48452 (SUPERFAMILY)
comp17970_c0_seq1	-2.05796	-0.356541	-1.48279	-0.874386	unknown	675	1	3.00648e-05	0.65	0	-		SignalP-NN(euk) (SIGNALP)
comp31035_c0_seq1	-1.0881	-1.10612	-0.661933	-1.21705	sulfotransferase 17-like	429	20	2.43093e-09	0.6725	3	P:flavonoid metabolic process; P:response to cytokinin stimulus; F:brassinosteroid sulfotransferase activity	-	IPR000863 (PFAM); IPR027417 (SUPERFAMILY); G3DSA:3.40.50.300 (GENE3D), PTHR11783 (PANTHER), PTHR11783:SF1 (PANTHER)
comp279814_c0_seq1	-0.654344	-1.53999	-0.742246	-1.12975	dna-directed rna polymerase d subunit 2a-like	202	20	2.4326e-21	0.6105	7	F:DNA-directed RNA polymerase activity; F:ribonucleoside binding; F:DNA binding; P:transcription, DNA-dependent; C:nucleolus; P:purine nucleobase metabolic process; P:pyrimidine nucleobase metabolic process	EC:2.7.7.6	IPR014724 (G3DSA:2.40.50.GENE3D); IPR015712 (PANTHER); PTHR20856:SF6 (PANTHER)
comp23724_c0_seq10	-2.70881	-3.31217	-0.685339	-4.66037	unknown	700	2	1.26165e-21	0.8	2	P:metal ion transport; F:metal ion binding	-	IPR006121 (PFAM); G3DSA:3.30.70.100 (GENE3D), PTHR22814 (PANTHER)
comp6136_c0_seq1	-1.76518	-0.823643	-0.935786	-0.592957	---NA---	448	0			0	-		no IPS match
comp30592_c0_seq5	-1.54365	-2.05687	-1.0474	-1.22785	pinus taeda anonymous locus umn_cl9contig2_03 genomic sequence	777	20	1.35307e-58	0.7495	2	P:lipid transport; F:lipid binding	-	IPR016140 (PFAM); G3DSA:1.10.110.10 (GENE3D), SignalP-NN(euk) (SIGNALP), tmhmm (TMHMM)
comp1544_c0_seq1	-0.882197	-1.35445	-1.93111	-0.365033	---NA---	440	0			0	-		SignalP-NN(euk) (SIGNALP), tmhmm (TMHMM)
comp421046_c0_seq1	-1.87846	-1.85299	-2.74365	-1.74218	---NA---	268	0			0	-		SignalP-NN(euk) (SIGNALP)
comp26272_c0_seq2	-2.16037	-1.99583	-1.56574	-1.48676	zinc transporter	423	20	7.2081e-33	0.837	10	C:cytoplasmic membrane-bounded vesicle; C:plasma membrane; P:response to zinc ion; P:zinc ion transmembrane transport; F:2-alkenal reductase [NAD(P)] activity; C:integral to membrane; F:zinc ion binding; C:mitochondrion; F:zinc ion transmembrane transporter activity; P:oxidation-reduction process	EC:1.3.1.74	IPR003689 (PFAM); PTHR11040 (PANTHER), PTHR11040:SF1 (PANTHER), SignalP-NN(euk) (SIGNALP), tmhmm (TMHMM)
comp341870_c0_seq1	-1.7642	-1.43542	-1.19659	-0.226331	---NA---	211	0			0	-		no IPS match
comp29732_c0_seq2	-1.2262	-2.58679	-1.35099	-1.23408	---NA---	1054	0			0	-		no IPS match
comp15865_c0_seq1	-0.865273	-2.24634	-1.45209	-2.81853	r2r3-myb transcription	770	20	2.22592e-77	0.8975	2	F:DNA binding; F:chromatin binding	-	IPR001005 (PFAM); IPR009057 (G3DSA:1.10.10.GENE3D); IPR017930 (PROFILE); PTHR10641 (PANTHER), PTHR10641:SF30 (PANTHER)
comp25829_c0_seq2	-3.64009	-5.39889	-2.34743	-3.48205	---NA---	238	0			0	-		SignalP-NN(euk) (SIGNALP)
comp24713_c0_seq2	-1.39666	-0.953745	-1.26433	-1.58771	zinc finger swim domain-containing protein 7-like	785	20	6.4221e-68	0.811	1	F:zinc ion binding	-	IPR007527 (PROFILE)
comp243042_c0_seq1	-0.634966	-1.65572	-1.67157	-1.67105	protein	573	20	2.0878e-23	0.648	1	C:cytoplasmic membrane-bounded vesicle		IPR012876 (PFAM)
comp26928_c0_seq4	-1.93791	-1.55373	-1.72543	-3.94535	---NA---	619	0			0	-		no IPS match
comp116599_c0_seq1	-1.29699	-1.28454	-1.18933	-1.78435	atp binding	1958	20	6.13585e-42	0.5205	2	F:molecular_function; P:biological_process		SignalP-NN(euk) (SIGNALP)
comp20147_c1_seq1	-1.90364	-0.776114	-1.60099	-2.16309	---NA---	287	0			0	-		no IPS match
comp28660_c0_seq8	-2.03461	-2.93604	-1.1668	-3.13859	xyloglucan endotransglycosylase hydrolase partial	1258	20	0	0.7735	5	F:hydrolase activity, hydrolyzing O-glycosyl compounds; P:cellular glucan metabolic process; C:apoplast; C:cell wall; F:xyloglucan:xyloglucosyl transferase activity	EC:3.2.1.0; EC:2.4.1.207	IPR000757 (PFAM); IPR008264 (PRINTS); IPR008985 (SUPERFAMILY); IPR010713 (PFAM); IPR013320 (G3DSA:2.60.120.GENE3D); IPR016455 (PIR); PTHR31062 (PANTHER), tmhmm (TMHMM)
comp24764_c0_seq4	-1.31758	-0.849227	-1.7293	-1.02353	---NA---	540	0			0	-		SignalP-NN(euk) (SIGNALP)
comp119450_c0_seq1	-4.02999	-2.35329	-1.11987	-4.33924	tyrosylprotein sulfotransferase	298	1	0.000414092	0.58	0	-		no IPS match
comp29908_c0_seq1	-0.750727	-2.41911	-0.834328	-1.00359	needly partial	1736	20	0	0.931	4	F:DNA binding; P:multicellular organismal development; C:nucleus; P:regulation of transcription, DNA-dependent	-	no IPS match
comp104074_c0_seq1	-1.4311	-3.04209	-0.76543	-1.28128	protein weak chloroplast movement under blue light 1-like	2836	20	3.52076e-78	0.6025	2	P:cellular component organization;	-	IPR008545 (PFAM); PTHR32054 (PANTHER), PTHR32054:SF0 (PANTHER)
comp29908_c0_seq5	-0.721536	-2.38391	-0.856313	-1.02943	needly partial	1323	20	4.14292e-115	0.9755	4	F:DNA binding; P:multicellular organismal development; C:nucleus; P:regulation of transcription, DNA-dependent	-	IPR002910 (PFAM)
comp331271_c0_seq1	-0.849368	-1.83837	-0.653635	-2.03964	---NA---	362	0			0	-		no IPS match
comp29497_c0_seq4	-1.16194	-1.25679	-1.01049	-1.10092	rrna-processing protein utp23 homolog	2101	20	1.95124e-141	0.6725	1	P:embryo development ending in seed dormancy	-	no IPS match
comp20262_c0_seq2	-1.21483	-2.80984	-0.861268	-1.53804	65-kda microtubule-associated protein 3-like	2940	20	0	0.6845	4	P:cellular process; C:microtubule cytoskeleton; C:cytoplasmic part; C:cytoskeletal part	-	no IPS match
comp27194_c0_seq1	-2.0361	-1.82741	-1.48763	-1.79575	---NA---	265	0			0	-		no IPS match
comp24574_c0_seq2	-1.15576	-1.50685	-0.825294	-0.646018	---NA---	494	0			0	-		tmhmm (TMHMM)
comp247342_c0_seq1	-1.49008	-1.70643	-0.236674	-1.32732	pinus taeda anonymous locus 2_1205_02 genomic sequence	268	20	8.35945e-27	0.849	14	P:pollen tube development; P:wax biosynthetic process; P:very long-chain fatty acid metabolic process; P:cuticle development; P:suberin biosynthetic process; P:response to light stimulus; P:response to cold; P:response to wounding; P:response to osmotic stress; F:fatty acid elongase activity; P:fatty acid elongation; P:unidimensional cell growth; C:fatty acid elongase complex; P:acyl-carrier-prot…	-	no IPS match
comp11122_c0_seq1	-1.58661	-1.13097	-1.55004	-1.50573	transcription factor bhlh30-like	2136	20	6.10822e-54	0.643	4	P:cellular response to phosphate starvation; P:root hair cell development; P:anthocyanin-containing compound biosynthetic process; P:root development		no IPS match
comp6456_c0_seq1	-3.94387	-2.33146	-2.64811	-0.630858	---NA---	235	0			0	-		no IPS match
comp10975_c0_seq1	-1.3906	-1.4891	-0.928102	-0.710249	hypothetical protein SELMODRAFT_161680	1460	2	3.3849e-16	0.5	5	C:mitochondrial outer membrane; P:anion transport; F:voltage-gated anion channel activity; P:transmembrane transport; P:regulation of anion transport		IPR023614 (G3DSA:2.40.160.GENE3D)
comp251566_c0_seq1	-2.03298	-1.00596	-2.00306	-1.1507	---NA---	265	0			0	-		no IPS match
comp20487_c0_seq1	-2.74718	-1.16536	-0.843553	-1.80778	---NA---	698	0			0	-		tmhmm (TMHMM)
comp26478_c2_seq1	-0.976238	-1.61203	-0.626144	-1.67525	unknown	368	1	2.51562e-05	0.59	1	F:transferase activity, transferring acyl groups other than amino-acyl groups		no IPS match
comp24528_c0_seq2	-1.12061	-1.5444	-0.157369	-1.79071	receptor-kinase isolog	3349	20	1.13478e-173	0.607	1	F:kinase activity	-	no IPS match
comp23724_c0_seq3	-2.06736	-1.55906	-0.894161	-1.98072	---NA---	267	0			0	-		SignalP-NN(euk) (SIGNALP), tmhmm (TMHMM)
comp23697_c0_seq2	-1.99872	-2.81091	-0.990173	-2.29321	---NA---	512	0			0	-		no IPS match
comp15902_c0_seq1	-1.45511	-2.84358	-1.42356	-0.857849	---NA---	261	0			0	-		SignalP-NN(euk) (SIGNALP)
comp29076_c0_seq2	-1.44288	-1.58063	-0.731518	-1.06373	probable calcium-binding protein cml25-like	999	20	2.96695e-101	0.7165	1	F:calcium ion binding	-	IPR002048 (SMART); IPR011992 (G3DSA:1.10.238.GENE3D); IPR018247 (PROSITE); PTHR10891 (PANTHER), PTHR10891:SF298 (PANTHER), SSF47473 (SUPERFAMILY)
comp21942_c0_seq1	-1.02887	-1.28286	-0.411137	-1.98357	squamosa promoter binding 4	671	20	4.07742e-104	0.7945	7	F:metal ion binding; F:sequence-specific DNA binding transcription factor activity; F:DNA binding; P:regulation of vegetative phase change; P:regulation of transcription, DNA-dependent; C:transcription factor complex;	-	IPR004333 (G3DSA:4.10.1100.GENE3D); PTHR31251 (PANTHER), PTHR31251:SF0 (PANTHER)
comp31310_c0_seq1	-1.68226	-2.36052	-0.57169	-1.98754	duf246 domain-containing protein at1g04910-like	2599	20	0	0.846	1	C:chloroplast	-	IPR019378 (PFAM); IPR024709 (PIR); PTHR31741 (PANTHER), PTHR31741:SF0 (PANTHER), SignalP-NN(euk) (SIGNALP), tmhmm (TMHMM)
comp17970_c0_seq2	-2.03204	-0.344386	-1.60206	-0.988307	unknown	582	1	1.68976e-05	0.65	0	-		SignalP-NN(euk) (SIGNALP), tmhmm (TMHMM)
comp26947_c0_seq8	-1.04273	-1.56585	-1.94172	-1.12462	---NA---	697	0			0	-		no IPS match
comp195592_c0_seq1	-2.13206	-0.930641	-1.54184	-2.19933	unknown	838	1	3.05188e-21	0.55	1	F:DNA binding		no IPS match
comp22012_c0_seq3	-1.17359	-2.32548	-1.67246	-0.593948	nudix hydrolase 1-like	893	20	1.15007e-59	0.769	4	C:cytosol; F:8-oxo-7,8-dihydroguanosine triphosphate pyrophosphatase activity; F:dihydroneopterin triphosphate pyrophosphohydrolase activity; P:DNA repair	-	IPR000086 (PFAM); IPR015797 (G3DSA:3.90.79.GENE3D); IPR020084 (PROSITE); IPR020476 (PRINTS); PTHR22769 (PANTHER)
comp30531_c0_seq4	-0.682363	-1.01392	-1.01845	-1.75375	piriformospora indica-insensitive protein 2-like	604	20	5.08781e-13	0.649	7	P:symbiosis, encompassing mutualism through parasitism; C:plasma membrane; P:response to symbiotic fungus; P:post-embryonic development; P:signal transduction; C:chloroplast; P:organ development	-	SignalP-NN(euk) (SIGNALP)
comp276745_c0_seq1	-0.951612	-0.849533	-1.23123	-1.0919	---NA---	419	0			0	-		SignalP-NN(euk) (SIGNALP)
comp888_c0_seq1	-2.08817	-1.87001	-1.62816	-0.150821	pinus taeda anonymous locus 0_8304_02 genomic sequence	983	20	1.0507e-36	0.5745	2	F:nucleoside-triphosphatase activity; F:ATP binding	EC:3.6.1.15	IPR025753 (PFAM); PTHR23070 (PANTHER), PTHR23070:SF1 (PANTHER), SignalP-NN(euk) (SIGNALP)
comp274614_c0_seq1	-3.45649	-4.47957	-3.03832	-2.21295	flavanone 3-dioxygenase-like	287	20	5.30175e-11	0.6715	1	F:oxidoreductase activity	-	IPR027443 (G3DSA:2.60.120.GENE3D); PTHR10209 (PANTHER), PTHR10209:SF55 (PANTHER), SSF51197 (SUPERFAMILY)
comp273029_c0_seq1	-0.618241	-1.40064	-1.55823	-1.40977	---NA---	202	0			0	-		SignalP-NN(euk) (SIGNALP)
comp29557_c0_seq11	-1.51522	-0.410902	-1.31773	-0.840448	catechol o-methyltransferase isoform 1	1022	20	7.29324e-133	0.6695	11	F:catechol O-methyltransferase activity; C:intracellular membrane-bounded organelle; C:microsome; P:catecholamine metabolic process; C:cytosol; P:neurotransmitter biosynthetic process; P:xenobiotic metabolic process; P:methylation; P:regulation of cellular process; C:plasma membrane; P:tyrosine metabolic process	EC:2.1.1.6	IPR002935 (PANTHER); IPR025782 (PROFILE); G3DSA:3.40.50.150 (GENE3D), PTHR10509:SF2 (PANTHER), SignalP-NN(euk) (SIGNALP), SSF53335 (SUPERFAMILY)
comp24156_c0_seq1	-1.22987	-1.08717	-1.3441	-0.713052	40s ribosomal protein s14-like	1217	20	2.05228e-80	0.9695	7	C:nucleolus; C:cytosolic ribosome; F:structural constituent of ribosome; C:plasma membrane; C:chloroplast; P:translation; P:ribosome biogenesis	-	IPR001971 (G3DSA:3.30.420.GENE3D); IPR018102 (PROSITE); PTHR11759:SF1 (PANTHER), SSF53137 (SUPERFAMILY)
comp29337_c0_seq4	-0.261985	-1.2606	-1.04714	-1.89391	nbs lrr	658	20	8.35972e-15	0.471	7	P:defense response; F:ADP binding; F:ATP binding; F:nucleotide binding; F:nucleoside-triphosphatase activity; P:signal transduction; C:intracellular		G3DSA:3.80.10.10 (GENE3D), PTHR32200 (PANTHER), PTHR32200:SF1 (PANTHER), SSF52058 (SUPERFAMILY)
comp28455_c0_seq4	-1.88673	-2.75412	-0.686327	-1.67949	nuclease s1	1396	20	4.159e-161	0.787	4	F:nucleic acid binding; F:T/G mismatch-specific endonuclease activity; P:DNA catabolic process; F:single-stranded DNA endodeoxyribonuclease activity	-	no IPS match
comp132729_c0_seq1	-1.38155	-1.33833	-1.15667	-1.07146	unknown	227	3	2.87603e-18	0.74	1	F:protein binding	-	IPR001623 (G3DSA:1.10.287.GENE3D); PTHR24078 (PANTHER)
comp23276_c0_seq1	-1.66836	-3.09209	-0.949197	-2.04088	mlp-like protein 423-like	1033	20	1.43192e-96	0.7415	2	P:response to biotic stimulus; P:defense response	-	IPR000916 (PFAM); IPR023393 (G3DSA:3.30.530.GENE3D); IPR024948 (SMART); IPR024949 (PRINTS); PTHR31907 (PANTHER), PTHR31907:SF0 (PANTHER), SSF55961 (SUPERFAMILY)
comp25330_c1_seq1	-0.486427	-1.39027	-1.11363	-1.15603	laccase	943	20	0	0.7765	5	F:hydroquinone:oxygen oxidoreductase activity; F:copper ion binding; C:apoplast; P:lignin catabolic process; P:oxidation-reduction process	EC:1.10.3.2	IPR001117 (PFAM); IPR008972 (G3DSA:2.60.40.GENE3D); IPR011706 (PFAM); PTHR11709 (PANTHER), PTHR11709:SF25 (PANTHER)
comp235618_c0_seq1	-3.92697	-1.66351	-0.668542	-2.95969	---NA---	545	0			0	-		no IPS match
comp276913_c0_seq1	-1.22384	-0.433254	-2.16956	-1.19703	---NA---	209	0			0	-		no IPS match
comp5310_c0_seq1	-4.21467	-1.79721	-2.02846	-5.30818	unknown	631	2	1.02933e-05	0.725	0	-		tmhmm (TMHMM)
comp24171_c0_seq1	-0.434078	-1.88648	-0.783365	-1.18578	indole-3-acetate o-methyltransferase 1-like	1537	20	4.23099e-154	0.7245	8	F:indole acetic acid carboxyl methyltransferase activity; F:identical protein binding; F:S-adenosylmethionine-dependent methyltransferase activity; P:xylan biosynthetic process; P:polarity specification of adaxial/abaxial axis; F:magnesium ion binding; P:glucuronoxylan metabolic process; P:auxin homeostasis	-	IPR005299 (PFAM); G3DSA:3.40.50.150 (GENE3D), PTHR31009 (PANTHER), PTHR31009:SF0 (PANTHER), SSF53335 (SUPERFAMILY)
comp28660_c0_seq11	-1.98755	-2.93294	-1.21505	-3.26803	xyloglucan endotransglycosylase hydrolase partial	1267	20	0	0.7865	5	F:hydrolase activity, hydrolyzing O-glycosyl compounds; P:cellular glucan metabolic process; C:apoplast; C:cell wall; F:xyloglucan:xyloglucosyl transferase activity	EC:3.2.1.0; EC:2.4.1.207	IPR000757 (PFAM); IPR008264 (PRINTS); IPR008985 (SUPERFAMILY); IPR010713 (PFAM); IPR013320 (G3DSA:2.60.120.GENE3D); IPR016455 (PIR); PTHR31062 (PANTHER), SignalP-NN(euk) (SIGNALP), tmhmm (TMHMM)
comp29239_c0_seq1	-1.59237	-1.27194	-0.636996	-0.785346	auxin-induced protein	1212	20	2.60895e-88	0.6165	1	C:membrane		IPR000620 (PFAM); PTHR31218 (PANTHER), SignalP-NN(euk) (SIGNALP), tmhmm (TMHMM), SSF103481 (SUPERFAMILY)
comp480175_c0_seq1	-1.10069	-1.44203	-1.996	-1.21419	40s ribosomal protein s23	223	20	1.37855e-42	0.981	4	F:structural constituent of ribosome; C:small ribosomal subunit; P:translation; P:ribosome biogenesis	-	IPR006032 (PIR); IPR012340 (G3DSA:2.40.50.GENE3D)
comp102086_c0_seq1	-0.544911	-1.61613	-1.44851	-0.6539	---NA---	425	0			0	-		no IPS match
comp28891_c0_seq1	-1.24828	-0.521244	-2.59248	-2.32913	rossmann-fold nad -binding domain-containing protein	1700	20	0	0.8165	17	P:negative regulation of abscisic acid mediated signaling pathway; P:response to glucose stimulus; P:oxidation-reduction process; P:response to sucrose stimulus; P:response to endoplasmic reticulum stress; P:response to fructose stimulus; P:farnesol metabolic process; P:systemic acquired resistance; F:dihydrokaempferol 4-reductase activity; C:vacuolar membrane; F:nucleotide binding; F:coenzyme bi…	EC:1.1.1.219; EC:1.1.1.216	no IPS match
comp278226_c0_seq1	-1.02082	-1.70917	-1.12202	-0.46515	---NA---	267	0			0	-		no IPS match
comp27829_c0_seq4	-1.93585	-1.06714	-0.904131	-0.357387	pinus taeda anonymous locus 2_1534_01 genomic sequence	2003	20	7.88669e-46	0.74	1	F:binding	-	SignalP-NN(euk) (SIGNALP), tmhmm (TMHMM)
comp29952_c0_seq1	-1.8526	-0.42972	-0.718957	-1.01215	---NA---	707	0			0	-		no IPS match
comp19314_c0_seq1	-1.75006	-1.53043	-0.264166	-0.988059	probable polygalacturonase-like	2194	20	0	0.8135	7	F:galacturan 1,4-alpha-galacturonidase activity; C:extracellular region; C:vacuole; F:polygalacturonase activity; ; P:starch metabolic process; P:sucrose metabolic process	EC:3.2.1.67; EC:3.2.1.15	no IPS match
comp25829_c0_seq1	-2.37311	-5.29063	-2.73051	-2.81113	---NA---	631	0			0	-		SignalP-NN(euk) (SIGNALP)
comp6814_c0_seq1	-0.905527	-1.71202	-1.07788	-0.924401	---NA---	251	0			0	-		no IPS match
comp21201_c1_seq1	-1.56502	-1.60935	-0.49865	-1.43433	protein notum homolog	412	20	3.54373e-65	0.6995	2	F:carboxylesterase activity; C:plant-type cell wall	EC:3.1.1.1	IPR004963 (PANTHER); PTHR21562:SF1 (PANTHER), SignalP-NN(euk) (SIGNALP)
comp19912_c0_seq1	-1.71138	-1.10057	-0.735628	-1.52034	at3g03680	1706	20	8.4913e-36	0.6825	1	F:protein binding		IPR000008 (PFAM); IPR008973 (SUPERFAMILY); IPR018029 (PROFILE); G3DSA:2.60.40.150 (GENE3D), PTHR10194 (PANTHER), PTHR10194:SF51 (PANTHER), tmhmm (TMHMM)
comp30003_c0_seq3	-1.74977	-1.27828	-0.913772	-0.560905	nuclear autoantigenic sperm isoform x3	3840	20	1.40913e-79	0.588	0	-		SignalP-NN(euk) (SIGNALP), tmhmm (TMHMM)
comp149461_c0_seq1	-1.79446	-2.59454	-0.526201	-3.35791	---NA---	295	0			0	-		SignalP-NN(euk) (SIGNALP)
comp14986_c0_seq2	-1.27562	-2.11152	-0.455497	-1.64574	---NA---	561	0			0	-		no IPS match
comp26309_c1_seq2	-1.35927	-1.89256	-0.992665	-1.07971	xyloglucan endotransglucosylase hydrolase	283	20	4.0812e-15	0.7685	5	P:cellular glucan metabolic process; F:hydrolase activity, hydrolyzing O-glycosyl compounds; C:apoplast; C:cell wall; F:xyloglucan:xyloglucosyl transferase activity	EC:3.2.1.0; EC:2.4.1.207	SignalP-NN(euk) (SIGNALP), tmhmm (TMHMM)
comp326078_c0_seq1	-1.11688	-2.33154	-0.990879	-0.946444	nfx1-type zinc finger-containing protein 1	357	20	4.2249e-28	0.56	1	F:binding	-	PTHR10887 (PANTHER), PTHR10887:SF10 (PANTHER)
comp29242_c1_seq6	-3.27865	-4.32209	-6.05765	-4.56641	serine threonine-protein kinase pbs1-like	810	20	6.80044e-11	0.5545	5	C:peroxisome; P:protein autophosphorylation; F:protein serine/threonine kinase activity; P:serine family amino acid metabolic process; F:ATP binding	EC:2.7.11.0	IPR000719 (PROFILE); IPR011009 (SUPERFAMILY); IPR013320 (G3DSA:2.60.120.GENE3D); G3DSA:3.30.200.20 (GENE3D), PTHR24420 (PANTHER), SignalP-NN(euk) (SIGNALP), tmhmm (TMHMM)
comp366954_c0_seq1	-0.617474	-2.00427	-0.509395	-1.57701	---NA---	359	0			0	-		no IPS match
comp26947_c0_seq12	-0.951636	-1.49103	-1.95196	-1.01901	---NA---	564	0			0	-		no IPS match
comp27370_c0_seq8	-0.343801	-2.10445	-1.15486	-1.17422	---NA---	387	0			0	-		no IPS match
comp265258_c0_seq1	-2.62962	-3.85888	-3.26402	-0.463384	---NA---	294	0			0	-		no IPS match
comp28455_c0_seq5	-1.90666	-2.78506	-0.672716	-1.64968	nuclease s1	1414	20	5.17847e-161	0.787	4	F:nucleic acid binding; F:T/G mismatch-specific endonuclease activity; P:DNA catabolic process; F:single-stranded DNA endodeoxyribonuclease activity	-	no IPS match
comp229375_c0_seq1	-0.984839	-1.72972	-0.778842	-0.84216	---NA---	472	0			0	-		no IPS match
comp20194_c0_seq1	-2.2099	-2.07244	-1.22965	-1.12582	---NA---	633	0			0	-		SignalP-NN(euk) (SIGNALP), tmhmm (TMHMM)
comp431_c1_seq1	-1.32689	-1.65572	-0.742904	-1.82144	nfx1-type zinc finger-containing protein 1-like	563	20	6.0392e-28	0.613	5	F:nucleic acid binding; F:zinc ion binding; P:regulation of transcription, DNA-dependent; C:nucleus; F:sequence-specific DNA binding transcription factor activity		PTHR10887 (PANTHER), PTHR10887:SF10 (PANTHER)
comp23985_c0_seq1	-2.21275	-1.32706	-0.26869	-2.08374	---NA---	862	0			0	-		PR01217 (PRINTS)
comp26661_c0_seq17	-1.10822	-1.55876	-0.542558	-0.974415	---NA---	330	0			0	-		no IPS match
comp23916_c0_seq1	-0.972589	-3.08375	-1.11844	-1.98259	pinus taeda anonymous locus umn_2818_01 genomic sequence	1312	20	4.90213e-66	0.8285	5	C:apoplast; P:syncytium formation; P:cell-cell signaling; F:signal transducer activity; P:signal transduction	-	IPR008801 (PFAM); PS51257 (PROFILE), SignalP-NN(euk) (SIGNALP), tmhmm (TMHMM)
comp31340_c1_seq10	-2.05919	-1.26385	-1.04386	-0.490519	pentatricopeptide repeat-containing protein	1434	20	2.11985e-07	0.6595	3	F:metal ion binding; F:zinc ion binding; P:biological_process		SignalP-NN(euk) (SIGNALP)
comp24549_c0_seq1	-0.710467	-1.51379	-1.93489	-2.51198	---NA---	264	0			0	-		tmhmm (TMHMM)
comp30611_c0_seq8	-1.71501	-1.65756	-0.602052	-1.6269	gdsl esterase lipase	1291	20	9.07776e-99	0.6295	1	F:hydrolase activity, acting on ester bonds	-	no IPS match
comp31340_c1_seq23	-2.08218	-1.33728	-1.06859	-0.537097	pentatricopeptide repeat-containing protein	2981	20	1.44169e-72	0.53	2	C:membrane; F:protein binding	-	IPR002885 (PFAM); IPR011990 (G3DSA:1.25.40.GENE3D); PTHR24015 (PANTHER), PTHR24015:SF0 (PANTHER), SSF48452 (SUPERFAMILY)
comp24715_c1_seq1	-0.626291	-1.72355	-1.32898	-1.57068	short-chain dehydrogenase reductase 2a	583	20	1.82254e-56	0.756	3	F:oxidoreductase activity; F:nucleotide binding; P:oxidation-reduction process	-	IPR002198 (PRINTS); IPR002347 (PRINTS); IPR016040 (G3DSA:3.40.50.GENE3D); PTHR24322 (PANTHER), PF13561 (PFAM), tmhmm (TMHMM), SSF51735 (SUPERFAMILY)
comp30711_c0_seq8	-0.452556	-2.53727	-3.51755	-3.4417	---NA---	717	0			0	-		SignalP-NN(euk) (SIGNALP), tmhmm (TMHMM)
comp228543_c0_seq1	-1.60889	-2.47779	-0.550221	-0.992124	---NA---	239	0			0	-		SignalP-NN(euk) (SIGNALP), tmhmm (TMHMM)
comp10424_c0_seq1	-1.25527	-1.35316	-0.731913	-1.02108	---NA---	216	0			0	-		SignalP-NN(euk) (SIGNALP), tmhmm (TMHMM)
comp15687_c1_seq1	-2.16658	-0.181951	-2.93182	-2.70587	---NA---	282	0			0	-		SignalP-NN(euk) (SIGNALP), tmhmm (TMHMM)
comp110_c0_seq1	-1.06054	-0.624502	-2.29339	-0.964677	acyl- desaturase	287	20	5.50561e-43	0.9685	6	P:fatty acid biosynthetic process; F:stearoyl-CoA 9-desaturase activity; F:heme binding; C:integral to membrane; C:endoplasmic reticulum; P:electron transport chain	EC:1.14.19.1	SignalP-NN(euk) (SIGNALP)
comp27194_c0_seq3	-1.18626	-1.28234	-1.29703	-1.33079	unknown	847	1	1.9047e-23	0.6	0	-		G3DSA:3.80.10.10 (GENE3D), SignalP-NN(euk) (SIGNALP), SSF52047 (SUPERFAMILY)
comp2339_c0_seq1	-1.3758	-1.70618	-0.995547	-1.87599	---NA---	236	0			0	-		tmhmm (TMHMM)
comp305426_c0_seq1	-1.40203	-1.93579	-0.346636	-2.58759	---NA---	209	0			0	-		SignalP-NN(euk) (SIGNALP)
comp11839_c0_seq1	-1.59423	-1.81794	-1.59435	-0.748303	pinus taeda anonymous locus 0_11531_01 genomic sequence	1928	20	2.03166e-92	0.854	0	-		IPR006458 (PFAM)
comp269924_c0_seq1	-1.64051	-0.790629	-2.29462	-1.31448	f-box-like protein	381	20	1.67991e-70	0.7795	1	F:protein binding		IPR006652 (PFAM); IPR015916 (G3DSA:2.130.10.GENE3D); PTHR24412 (PANTHER), PTHR24412:SF100 (PANTHER), SSF117281 (SUPERFAMILY)
comp154100_c0_seq1	-1.83134	-4.85206	-1.82643	-1.78544	---NA---	323	0			0	-		no IPS match
comp26947_c0_seq6	-1.05463	-1.49096	-1.9564	-1.09784	---NA---	546	0			0	-		SignalP-NN(euk) (SIGNALP)
comp29689_c0_seq2	-0.874198	-1.51718	-1.60977	-0.425929	---NA---	353	0			0	-		tmhmm (TMHMM)
comp7522_c0_seq1	-1.0612	-1.28923	-0.976687	-0.686339	microtubule-associated protein 70-2-like	277	4	7.62958e-05	0.67	0	-		no IPS match
comp2855_c0_seq1	-1.12804	-2.10707	-0.49462	-1.25555	nuclease s1	261	20	5.55345e-46	0.8705	4	F:nucleic acid binding; F:T/G mismatch-specific endonuclease activity; P:DNA catabolic process; F:single-stranded DNA endodeoxyribonuclease activity	-	IPR003154 (PFAM); IPR008947 (G3DSA:1.10.575.GENE3D); PTHR32188 (PANTHER)
comp383635_c0_seq1	-1.48276	-1.6789	-2.00507	-0.21894	lrr receptor-like serine threonine-protein kinase	293	20	6.42132e-18	0.617	5	P:cellular process; F:kinase activity; P:metabolic process; C:plasma membrane; F:protein binding	-	IPR001611 (PFAM); G3DSA:3.80.10.10 (GENE3D), PTHR24420 (PANTHER), PF13855 (PFAM), SignalP-NN(euk) (SIGNALP), SSF52058 (SUPERFAMILY)
comp6291_c0_seq2	-0.79134	-1.94451	-2.33274	-0.76454	leucine-rich-repeat protein	1019	20	1.49427e-50	0.737	3	F:hydrolase activity; P:DNA endoreduplication; F:protein binding	-	IPR001611 (PFAM); IPR003591 (SMART); IPR025875 (PFAM); G3DSA:3.80.10.10 (GENE3D), PTHR23155 (PANTHER), PTHR23155:SF34 (PANTHER), PF13504 (PFAM), SM00364 (SMART), SSF52058 (SUPERFAMILY)
comp16657_c1_seq1	-3.23136	-0.82355	-1.56635	-2.76185	---NA---	227	0			0	-		SignalP-NN(euk) (SIGNALP), tmhmm (TMHMM)
comp31348_c0_seq5	-0.910326	-1.93137	-0.904312	-1.04983	---NA---	314	0			0	-		SignalP-NN(euk) (SIGNALP)
comp20063_c0_seq1	-0.97818	-0.968357	-0.988913	-1.20491	proline transporter 2	808	20	1.20226e-70	0.777	7	P:amine transport; P:amino acid import; C:cytoplasmic membrane-bounded vesicle; C:plasma membrane; F:L-proline transmembrane transporter activity; P:proline transport; C:integral to membrane	-	IPR013057 (PFAM); PTHR22950 (PANTHER), SignalP-NN(euk) (SIGNALP), tmhmm (TMHMM)
comp198002_c0_seq1	-1.87764	-3.02765	-2.03303	-2.46662	---NA---	388	0			0	-		no IPS match
comp198483_c0_seq1	-0.703217	-2.33055	-0.872761	-1.61822	---NA---	602	0			0	-		SignalP-NN(euk) (SIGNALP), tmhmm (TMHMM)
comp31008_c0_seq1	-0.885944	-2.53539	-0.792623	-1.08943	udp-glycosyltransferase 86a1	1439	20	1.00043e-170	0.5865	2	P:metabolic process; F:transferase activity, transferring hexosyl groups	EC:2.4.1.0	IPR002213 (PANTHER); PTHR11926:SF15 (PANTHER), SSF53756 (SUPERFAMILY)
comp27761_c0_seq4	-1.22398	-2.00639	-1.5495	-1.48344	pinus taeda anonymous locus umn_1780_01 genomic sequence	609	2	5.81207e-14	0.595	0	-		no IPS match
comp31945_c0_seq1	-1.48967	-2.44038	-0.509355	-1.95994	gibberellin-regulated protein	1060	20	1.56885e-66	0.7725	3	C:cytoplasmic membrane-bounded vesicle; P:secretion by cell; P:cell proliferation	-	IPR003854 (PFAM); SignalP-NN(euk) (SIGNALP), tmhmm (TMHMM)
comp2433_c0_seq1	-0.644247	-1.12168	-0.660137	-1.58827	---NA---	402	0			0	-		no IPS match
comp27545_c0_seq10	-2.65058	-1.06137	-2.31091	-2.34427	---NA---	724	0			0	-		no IPS match
comp14611_c0_seq1	-0.812074	-0.928298	-0.733644	-1.59774	---NA---	317	0			0	-		no IPS match
comp9059_c0_seq1	-1.01665	-3.26146	-0.982538	-2.09153	---NA---	457	0			0	-		tmhmm (TMHMM)
comp24982_c0_seq1	-1.29645	-2.53735	-1.16052	-1.78484	---NA---	685	0			0	-		tmhmm (TMHMM)
comp26985_c0_seq1	-1.98337	-1.35822	-0.992492	-0.336798	dna binding	2385	20	6.79697e-78	0.569	1	C:plasma membrane		no IPS match
comp28955_c0_seq5	-1.15232	-1.04521	-1.25637	-1.02692	unknown	1312	1	6.2398e-13	0.75	0	-		no IPS match
comp21794_c0_seq1	-1.4392	-0.654536	-0.961374	-2.29514	mads-box protein soc1-like	1028	20	6.65045e-92	0.8305	9	P:response to gibberellin stimulus; P:protein import into nucleus, translocation; F:DNA binding; F:protein dimerization activity; F:sequence-specific DNA binding transcription factor activity; F:transcription factor binding; P:positive regulation of transcription, DNA-dependent; C:transcription factor complex;	-	IPR002100 (PRINTS); IPR002487 (PFAM); PTHR11945 (PANTHER), PTHR11945:SF19 (PANTHER)
comp455504_c0_seq1	-0.921026	-1.14332	-2.11407	-1.41662	---NA---	225	0			0	-		no IPS match
comp31350_c0_seq14	-1.92609	-2.08931	-1.66304	-0.487336	flavonoid 3-	638	20	2.12427e-97	0.6785	7	F:heme binding; C:membrane; F:oxidoreductase activity, acting on paired donors, with incorporation or reduction of molecular oxygen; F:monooxygenase activity; F:electron carrier activity; P:oxidation-reduction process; P:electron transport	-	IPR001128 (PRINTS); IPR002401 (PRINTS); PTHR24298 (PANTHER)
comp15902_c0_seq2	-1.35712	-0.78644	-1.54963	-0.716769	---NA---	294	0			0	-		no IPS match
comp27644_c0_seq1	-0.691758	-1.66027	-1.3099	-1.33002	---NA---	260	0			0	-		no IPS match
comp18254_c0_seq3	-1.86127	-2.22025	-0.873168	-0.821288	dna-directed rna polymerase d subunit 2a-like	1746	20	0	0.7335	9	C:RNA polymerase complex; F:DNA-directed RNA polymerase activity; F:DNA binding; P:posttranscriptional gene silencing by RNA; F:ribonucleoside binding; P:transcription, DNA-dependent; C:nucleolus; P:purine nucleobase metabolic process; P:pyrimidine nucleobase metabolic process	EC:2.7.7.6	IPR007120 (G3DSA:2.40.270.GENE3D); IPR007121 (PROSITE); IPR007641 (PFAM); IPR007647 (PFAM); IPR014724 (G3DSA:2.40.50.GENE3D); IPR015712 (PANTHER); G3DSA:3.90.1100.10 (GENE3D), PTHR20856:SF6 (PANTHER), SSF64484 (SUPERFAMILY)
comp14986_c0_seq1	-1.07199	-2.1822	-0.723834	-1.67737	---NA---	540	0			0	-		no IPS match
comp236648_c0_seq1	-0.116513	-1.57145	-2.07087	-1.79883	---NA---	395	0			0	-		no IPS match
comp31340_c1_seq14	-2.04675	-1.28959	-1.00266	-0.29657	pentatricopeptide repeat-containing protein	1368	20	1.91597e-07	0.6595	3	F:metal ion binding; F:zinc ion binding; P:biological_process		SignalP-NN(euk) (SIGNALP)
comp28660_c0_seq24	-1.34672	-2.53816	-0.97725	-2.94538	xyloglucan endotransglycosylase hydrolase partial	341	20	1.47001e-64	0.753	5	F:xyloglucan:xyloglucosyl transferase activity; F:hydrolase activity, hydrolyzing O-glycosyl compounds; C:cell wall; P:cellular glucan metabolic process; C:apoplast	EC:2.4.1.207; EC:3.2.1.0	IPR000757 (PFAM); IPR008985 (SUPERFAMILY); IPR010713 (PFAM); IPR013320 (G3DSA:2.60.120.GENE3D); PTHR31062 (PANTHER)
comp14602_c1_seq1	-2.3733	-0.946774	-1.82842	-0.89405	geranylgeranyl diphosphate synthase	820	20	3.21747e-129	0.78	2	P:isoprenoid biosynthetic process; F:transferase activity	-	IPR000092 (PFAM); IPR008949 (G3DSA:1.10.600.GENE3D); IPR017446 (PANTHER); PTHR12001:SF8 (PANTHER)
comp24574_c0_seq1	-1.63292	-1.02291	-0.774813	-1.95574	---NA---	569	0			0	-		tmhmm (TMHMM)
comp29696_c0_seq1	-1.73718	-1.93494	-1.34709	-1.72032	plasma membrane associated protein	995	20	3.05955e-58	0.802	2	C:cytoplasmic membrane-bounded vesicle; C:membrane	-	IPR008390 (PFAM); SignalP-NN(euk) (SIGNALP), tmhmm (TMHMM)
comp20813_c0_seq1	-0.731013	-1.64747	-1.44896	-0.332936	tpr domain protein	666	20	1.06633e-22	0.5845	1	F:protein binding		IPR001440 (PFAM); IPR011990 (G3DSA:1.25.40.GENE3D); IPR013026 (PROFILE); PTHR26312 (PANTHER), PTHR26312:SF53 (PANTHER), SSF48452 (SUPERFAMILY)
comp122047_c0_seq1	-1.62924	-3.02553	-0.726335	-2.27294	---NA---	312	0			0	-		SignalP-NN(euk) (SIGNALP), tmhmm (TMHMM)
comp1566_c0_seq1	-0.581866	-1.6002	-2.32819	-3.21843	unknown	349	20	5.62167e-24	0.651	0	-		IPR006476 (PFAM); PTHR31871 (PANTHER)
comp148561_c0_seq1	-1.60674	-1.69809	-1.11847	-0.389894	petal differentiation and expansion group 2-like protein	757	20	1.56737e-09	0.495	0	-		no IPS match
comp15648_c0_seq1	-1.33539	-0.928168	-0.17874	-1.62241	unknown	206	1	7.63274e-25	0.89	0	-		no IPS match
comp22653_c0_seq1	-1.08023	-1.70024	-0.848255	-0.756837	sodium hydrogen exchanger 4-like	2667	20	0	0.7835	12	P:transmembrane transport; P:sodium ion transport; F:sodium:hydrogen antiporter activity; P:potassium ion homeostasis; P:response to salt stress; C:integral to membrane; C:vacuolar membrane; P:leaf development; P:lithium ion transport; P:regulation of pH; C:plasma membrane; P:proton transport	-	IPR004709 (PRINTS); IPR006153 (PFAM); IPR018422 (PANTHER); PTHR10110:SF20 (PANTHER), tmhmm (TMHMM)
comp16609_c0_seq1	-0.433534	-1.42037	-0.881539	-1.92446	pinus taeda anonymous locus 0_10413_02 genomic sequence	1351	20	3.41648e-38	0.591	2	F:zinc ion binding; F:protein binding	-	IPR001841 (PFAM); IPR013083 (G3DSA:3.30.40.GENE3D); PTHR22763 (PANTHER), SSF57850 (SUPERFAMILY)
comp67508_c0_seq1	-1.30519	-1.35821	-0.48896	-0.996911	sphingolipid desaturase-like partial	395	20	6.56916e-27	0.7945	4	P:fatty acid biosynthetic process; F:oxidoreductase activity, acting on paired donors, with oxidation of a pair of donors resulting in the reduction of molecular oxygen to two molecules of water; F:heme binding; P:oxidation-reduction process	EC:1.14.19.0	IPR005804 (PFAM); PTHR19353 (PANTHER), PTHR19353:SF7 (PANTHER)
comp28179_c0_seq4	-1.19584	-1.4682	-0.934344	-0.47273	hin1 like protein	1041	20	2.08039e-78	0.5875	0	-		IPR004864 (PFAM); PTHR31415 (PANTHER), PTHR31415:SF0 (PANTHER), SignalP-NN(euk) (SIGNALP), tmhmm (TMHMM)
comp24549_c0_seq2	-0.583477	-1.32763	-1.93788	-2.13644	unknown	249	1	0.000975793	0.71	0	-		no IPS match
comp13585_c0_seq1	-1.51235	-1.25938	-1.43129	-0.167902	pinus taeda anonymous locus cl3702contig1_01 genomic sequence	1457	8	1.88315e-48	0.79	2	F:molecular_function; P:biological_process		no IPS match
comp21365_c0_seq1	-0.477137	-1.9398	-1.36248	-0.716717	---NA---	802	0			0	-		no IPS match
comp25636_c0_seq1	-2.17917	-1.84351	-0.499992	-2.43182	pinus taeda anonymous locus umn_4898_01 genomic sequence	871	20	3.56482e-38	0.7315	2	P:metal ion transport; F:metal ion binding	-	IPR006121 (PFAM); G3DSA:3.30.70.100 (GENE3D), PTHR22814 (PANTHER), PTHR22814:SF52 (PANTHER)
comp5292_c0_seq1	-2.47967	-1.1074	-2.2537	-0.78686	truncated tir-nbs-lrr protein	407	9	1.26264e-27	0.5756	7	P:defense response; F:ADP binding; P:signal transduction; C:intracellular; F:ATP binding; F:nucleotide binding; F:nucleoside-triphosphatase activity		no IPS match
comp786_c0_seq1	-2.36721	-2.86805	-1.62817	-0.508455	---NA---	513	0			0	-		no IPS match
comp377378_c0_seq1	-1.10294	-2.93634	-1.86936	-1.38775	---NA---	278	0			0	-		no IPS match
comp208330_c0_seq1	-1.31686	-1.67895	-1.99191	-0.99318	---NA---	344	0			0	-		SignalP-NN(euk) (SIGNALP), tmhmm (TMHMM)
comp31065_c0_seq16	-1.51423	-1.54544	-0.751468	-0.924886	protein	1784	20	1.59945e-149	0.705	7	P:galactolipid metabolic process; P:response to other organism; F:acyl-CoA hydrolase activity; F:nutrient reservoir activity; F:phospholipase activity; C:plasma membrane; P:phospholipid catabolic process	EC:3.1.2.20	IPR002641 (PFAM); IPR016035 (SUPERFAMILY); G3DSA:3.40.1090.10 (GENE3D), PTHR32241 (PANTHER), PTHR32241:SF0 (PANTHER), tmhmm (TMHMM)
comp447217_c0_seq1	-1.29139	-4.29761	-4.42509	-1.28837	---NA---	236	0			0	-		SignalP-NN(euk) (SIGNALP)
comp25433_c0_seq5	-1.02454	-3.10723	-0.839043	-2.57005	growth-regulating factor 4-like	1330	20	3.78801e-11	0.5285	5	P:regulation of transcription, DNA-dependent; F:ATP binding; F:hydrolase activity, acting on acid anhydrides, in phosphorus-containing anhydrides; C:nucleus; C:plastid		PTHR31602 (PANTHER)
comp28955_c0_seq3	-1.13479	-1.04115	-1.37229	-1.09249	---NA---	921	0			0	-		no IPS match
comp15157_c1_seq1	-3.77805	-1.27732	-1.07487	-3.18022	---NA---	294	0			0	-		no IPS match
comp29108_c0_seq1	-1.05348	-1.78006	-0.468891	-0.775259	unknown	1689	4	1.29628e-109	0.5625	0	-		tmhmm (TMHMM)
comp20714_c0_seq1	-1.77828	-0.887827	-0.999047	-0.474701	calcium dependent protein partial	458	20	1.34177e-77	0.8765	5	F:calcium ion binding; P:protein phosphorylation; F:ATP binding; F:protein serine/threonine kinase activity; P:serine family amino acid metabolic process	EC:2.7.11.0	IPR000719 (PFAM); IPR002048 (PFAM); IPR011009 (SUPERFAMILY); IPR011992 (G3DSA:1.10.238.GENE3D); IPR018247 (PROSITE); G3DSA:1.10.510.10 (GENE3D), PTHR24349 (PANTHER), PTHR24349:SF23 (PANTHER), SSF47473 (SUPERFAMILY)
comp30_c1_seq1	-1.37877	-1.14165	-0.726255	-1.36677	cc-nbs-lrr resistance protein	1145	20	1.77914e-121	0.4965	2	F:hydrolase activity; F:adenyl ribonucleotide binding	-	tmhmm (TMHMM)
comp171071_c0_seq1	-2.5016	-0.829343	-1.61079	-1.1408	pinus taeda anonymous locus 0_10415_01 genomic sequence	241	20	2.00566e-12	0.759	3	C:membrane; C:cytoplasmic part; C:intracellular membrane-bounded organelle	-	IPR007770 (PFAM); PTHR31621 (PANTHER), tmhmm (TMHMM)
comp24761_c1_seq5	-0.829592	-2.40781	-1.09106	-0.800434	gata transcription factor 12-like	2272	20	9.9903e-58	0.559	4	F:sequence-specific DNA binding transcription factor activity; F:zinc ion binding; F:sequence-specific DNA binding; C:nucleus		IPR000679 (PFAM); IPR013088 (G3DSA:3.30.50.GENE3D); IPR016679 (PIR); PTHR10071 (PANTHER), PTHR10071:SF113 (PANTHER), SSF57716 (SUPERFAMILY)
comp18503_c0_seq1	-2.221	-2.51053	-0.745615	-2.64224	---NA---	359	0			0	-		no IPS match
comp9880_c0_seq1	-2.20103	-1.95206	-2.49292	-2.36952	tir-nbs-lrr resistance protein	2741	20	1.16433e-101	0.4525	2	P:defense response; F:ADP binding		IPR000767 (PRINTS); IPR002182 (PFAM); IPR027417 (SUPERFAMILY); G3DSA:3.40.50.300 (GENE3D)
comp3684_c0_seq1	-1.16501	-2.9582	-0.759622	-1.57915	vegetative incompatibility protein het-e-1-like	808	1	0.000921451	0.63	0	-		no IPS match
comp13572_c0_seq1	-1.74461	-1.99246	-1.25744	-1.27032	transcription factor bhlh49-like	2473	20	3.25156e-135	0.571	1	F:protein dimerization activity		IPR011598 (G3DSA:4.10.280.GENE3D); PTHR12565 (PANTHER), PTHR12565:SF7 (PANTHER)
comp340948_c0_seq1	-1.25937	-1.45106	-1.34036	-0.514821	---NA---	232	0			0	-		no IPS match
comp26282_c1_seq1	-1.39351	-1.48799	-1.80763	-0.596926	probable s-acyltransferase at1g69420-like	625	20	4.30285e-10	0.8575	1	F:zinc ion binding	-	SignalP-NN(euk) (SIGNALP), tmhmm (TMHMM)
comp19206_c0_seq1	-0.616157	-1.80867	-0.945614	-1.44833	probable e3 ubiquitin-protein ligase bah1-like	1495	20	2.52573e-117	0.619	3	P:response to stimulus; F:protein binding; F:zinc ion binding	-	IPR001841 (PFAM); IPR013083 (G3DSA:3.30.40.GENE3D); IPR017907 (PROSITE); PTHR23041 (PANTHER), PTHR23041:SF6 (PANTHER), SSF57850 (SUPERFAMILY)
comp329816_c0_seq1	-3.19639	-4.16574	-0.706983	-2.09145	---NA---	219	0			0	-		SignalP-NN(euk) (SIGNALP)
comp18899_c0_seq1	-0.858849	-3.16922	-1.95247	-1.23715	unknown	485	2	7.4145e-16	0.82	0	-		IPR004883 (PFAM); PTHR31301 (PANTHER)
comp25936_c0_seq1	-1.23093	-2.40559	-0.962962	-1.11383	universal stress protein mj0577-like isoform 2	932	20	1.02394e-50	0.712	1	P:response to stress		no IPS match
comp31340_c1_seq9	-2.03911	-1.36263	-0.984476	-0.452598	pentatricopeptide repeat-containing protein	2093	20	8.84092e-75	0.529	2	C:membrane; F:protein binding	-	IPR002885 (PFAM); IPR011990 (G3DSA:1.25.40.GENE3D); PTHR24015 (PANTHER), PTHR24015:SF0 (PANTHER), SSF48452 (SUPERFAMILY)
comp179147_c0_seq1	-1.27706	-1.99546	-0.977809	-0.518463	---NA---	276	0			0	-		no IPS match
comp101703_c0_seq1	-0.84667	-1.75112	-0.330566	-1.10259	gdsl esterase lipase	1489	20	0	0.5355	2	F:hydrolase activity, acting on ester bonds; P:lipid metabolic process	-	IPR001087 (PFAM); IPR013831 (G3DSA:3.40.50.GENE3D); PTHR22835 (PANTHER), PTHR22835:SF39 (PANTHER), SignalP-NN(euk) (SIGNALP), tmhmm (TMHMM)
comp14047_c0_seq1	-0.761374	-1.54911	-1.11616	-0.907085	---NA---	362	0			0	-		no IPS match
comp7498_c0_seq1	-1.4591	-1.19594	-0.856358	-1.84294	---NA---	394	0			0	-		no IPS match
comp28660_c0_seq23	-1.97102	-2.93846	-1.19766	-3.16539	xyloglucan endotransglycosylase hydrolase partial	1270	20	0	0.7835	5	P:cellular glucan metabolic process; F:hydrolase activity, hydrolyzing O-glycosyl compounds; C:apoplast; C:cell wall; F:xyloglucan:xyloglucosyl transferase activity	EC:3.2.1.0; EC:2.4.1.207	IPR000757 (PFAM); IPR008264 (PRINTS); IPR008985 (SUPERFAMILY); IPR010713 (PFAM); IPR013320 (G3DSA:2.60.120.GENE3D); IPR016455 (PIR); PTHR31062 (PANTHER), tmhmm (TMHMM)
comp105372_c0_seq2	-0.788558	-2.85225	-1.21503	-1.45133	cytokinin hydroxylase-like	1062	20	3.70803e-82	0.649	6	F:oxidoreductase activity; C:plasmodesma; P:trans-zeatin biosynthetic process; F:electron carrier activity; F:heme binding; P:oxidation-reduction process	-	IPR001128 (G3DSA:1.10.630.GENE3D); PTHR24282 (PANTHER), PTHR24282:SF1 (PANTHER), SignalP-NN(euk) (SIGNALP)
comp16714_c0_seq1	-1.87844	-2.04794	-0.833872	-2.2424	unknown	897	2	2.45106e-34	0.8	0	-		IPR008801 (PFAM); SignalP-NN(euk) (SIGNALP)
comp23132_c0_seq1	-0.716782	-2.07832	-1.28156	-0.492069	protein	617	20	2.89566e-27	0.61	0	-		IPR006904 (PANTHER); PTHR16007:SF5 (PANTHER), SignalP-NN(euk) (SIGNALP), tmhmm (TMHMM)
comp173812_c0_seq1	-3.3916	-1.3519	-2.06757	-4.41808	---NA---	239	0			0	-		no IPS match
comp457172_c0_seq1	-2.05557	-3.35847	-2.34937	-2.06298	2og-fe oxygenase family protein	217	20	1.40657e-16	0.667	2	F:oxidoreductase activity, acting on paired donors, with incorporation or reduction of molecular oxygen, 2-oxoglutarate as one donor, and incorporation of one atom each of oxygen into both donors; P:metabolic process	EC:1.14.11.0	IPR026992 (PFAM); IPR027443 (G3DSA:2.60.120.GENE3D); PTHR10209 (PANTHER), PTHR10209:SF55 (PANTHER), SSF51197 (SUPERFAMILY)
comp24761_c1_seq1	-0.778901	-2.30655	-1.18943	-0.765482	gata transcription factor 12-like	1915	20	1.25029e-44	0.8785	8	F:zinc ion binding; P:response to light stimulus; P:circadian rhythm; F:sequence-specific DNA binding; F:sequence-specific DNA binding transcription factor activity; P:positive regulation of transcription, DNA-dependent; C:transcription factor complex;	-	no IPS match
comp20572_c0_seq1	-1.31148	-0.702861	-1.80223	-0.609413	---NA---	208	0			0	-		SignalP-NN(euk) (SIGNALP), tmhmm (TMHMM)
comp29105_c0_seq1	-1.295	-1.66132	-1.37825	-0.815086	15 kda seleno	1368	20	4.24512e-99	0.851	1	F:selenium binding	-	IPR012336 (SUPERFAMILY); IPR014912 (PFAM); PTHR13077 (PANTHER), PTHR13077:SF1 (PANTHER), SignalP-NN(euk) (SIGNALP)
comp30468_c0_seq1	-1.23973	-1.39809	-1.75303	-0.356296	---NA---	343	0			0	-		no IPS match
comp270730_c0_seq1	-1.08918	-1.45336	-0.739915	-0.843386	---NA---	649	0			0	-		no IPS match
comp14208_c0_seq1	-1.8514	-1.86678	-0.622926	-3.1466	unknown	517	2	4.59801e-23	0.585	0	-		no IPS match
comp2320_c0_seq1	-3.09362	-1.2004	-2.00908	-1.69273	60s ribosomal protein l4	224	20	1.06927e-14	0.732	1	P:mycelium development	-	no IPS match
comp26100_c0_seq1	-1.19392	-2.43699	-0.372063	-1.49075	probable lrr receptor-like serine threonine-protein kinase at1g34110-like	867	20	2.04382e-97	0.866	9	F:receptor activity; P:protein phosphorylation; F:ATP binding; F:2-alkenal reductase [NAD(P)] activity; C:integral to membrane; F:protein serine/threonine kinase activity; P:transmembrane receptor protein tyrosine kinase signaling pathway; P:oxidation-reduction process; P:serine family amino acid metabolic process	EC:1.3.1.74; EC:2.7.11.0	IPR000719 (PFAM); IPR002290 (SMART); IPR008271 (PROSITE); IPR011009 (SUPERFAMILY); G3DSA:1.10.510.10 (GENE3D), PTHR24420 (PANTHER), PTHR24420:SF64 (PANTHER)
comp13688_c0_seq1	-1.68094	-4.1185	-3.48097	-4.78863	---NA---	516	0			0	-		SignalP-NN(euk) (SIGNALP)
comp229071_c0_seq1	-4.46212	-1.27953	-2.77808	-1.28898	---NA---	333	0			0	-		SignalP-NN(euk) (SIGNALP)
comp31340_c1_seq16	-2.05045	-1.31501	-0.987048	-0.458877	pentatricopeptide repeat-containing protein	3012	20	1.55148e-72	0.53	1	C:membrane	-	no IPS match
comp18162_c0_seq1	-0.762091	-1.76325	-1.07793	-0.554717	---NA---	900	0			0	-		no IPS match
comp252238_c0_seq1	-1.0349	-1.60576	-1.1153	-0.378091	---NA---	528	0			0	-		no IPS match
comp30059_c0_seq6	-1.87887	-3.16219	-1.59177	-1.42303	pectate lyase	1893	20	0	0.8875	2	F:pectate lyase activity; C:membrane	EC:4.2.2.2	no IPS match
