# Supplementary material for: The Temporal Transcriptomic Response of Pinus massoniana Seedlings to Phosphorus Deficiency
Source: PLoS One. 2014 Aug 28;9(8):e105068. doi: 10.1371/journal.pone.0105068 (PMC4148236; doi:10.1371/journal.pone.0105068)
Supplement: Table S2 — Transcripts differentially expressed during different durations of Pi-deficiency stress experienced by P2 seedlings. Values are normalized against the microarray data (P<0.05) and log 2 transformed. Where possible, annotations are included. (XLS) [file pone.0105068.s002.xls]

## Sheet: 2
Supplementary Table 2: Transcripts differentially expressed during different durations of Pi-deficiency stress experienced by P2 seedlings. Values are normalized against the microarray data (P <0.05) and log 2 transformed. Where possible, annotations are included.
Seq. Name	P2-12dvsCK-12d	P2-24dvsCK-24d	P2-48dvsCK-48d	P2-60dvsCK-60d	Seq. Description	Seq. Length	#Hits	min. eValue	mean Similarity	#GOs	GOs	Enzyme Codes	InterProScan
comp22457_c0_seq2	2.83983	1.72305	4.2154	1.98633	---NA---	463	0			0	-		no IPS match
comp17821_c0_seq1	1.13875	1.20156	0.9611	1.60247	atp synthase subunit mitochondrial	688	20	2.46646e-118	0.9695	10	F:proton-transporting ATPase activity, rotational mechanism; F:proton-transporting ATP synthase activity, rotational mechanism; P:ATP hydrolysis coupled proton transport; C:mitochondrial nucleoid; C:mitochondrial proton-transporting ATP synthase, catalytic core; P:mycelium development; P:ATP synthesis coupled proton transport; P:ATP catabolic process; F:ATP binding; P:oxidative phosphorylation	-	no IPS match
comp473352_c0_seq1	1.5752	0.229787	1.11976	1.96913	---NA---	248	0			0	-		no IPS match
comp451241_c0_seq1	1.65105	0.808556	1.60601	0.785574	---NA---	250	0			0	-		no IPS match
comp242157_c0_seq1	2.10566	1.32515	1.24607	2.18574	unknown	359	3	1.03073e-35	0.7533	0	-		no IPS match
comp424484_c0_seq1	3.19417	1.76715	4.05195	0.987464	mitochondrial phosphate carrier	278	20	1.01794e-45	0.676	3	C:integral to membrane; C:membrane; P:transport		IPR018108 (PFAM); IPR023395 (G3DSA:1.50.40.GENE3D); PTHR24089 (PANTHER), PTHR24089:SF50 (PANTHER), SignalP-NN(euk) (SIGNALP), tmhmm (TMHMM)
comp16177_c0_seq1	2.49348	1.28071	1.15471	0.969319	pleiotropic drug resistance protein 1-like	1139	20	0	0.8715	13	P:response to ozone; F:heme-transporting ATPase activity; F:organic phosphonate transmembrane-transporting ATPase activity; P:ATP catabolic process; P:lead ion transport; F:ATP binding; F:polyamine-transporting ATPase activity; P:abscisic acid transport; C:plasma membrane; P:heme transport; P:organic phosphonate transport; P:organophosphate ester transport; P:polyamine transport	EC:3.6.3.41; EC:3.6.3.28; EC:3.6.3.31	IPR013525 (PFAM); IPR027417 (SUPERFAMILY); G3DSA:3.40.50.300 (GENE3D), PTHR19241 (PANTHER), PTHR19241:SF10 (PANTHER), tmhmm (TMHMM)
comp30934_c1_seq2	1.27506	1.68212	1.11776	0.147084	---NA---	1218	0			0	-		no IPS match
comp27874_c2_seq5	1.99066	1.26055	2.19833	0.499233	unknown	590	5	1.45186e-06	0.906	1	P:response to stress		SignalP-NN(euk) (SIGNALP), tmhmm (TMHMM)
comp29118_c0_seq3	2.31099	0.905936	1.08654	1.83352	transcription factor partial	767	20	3.95369e-54	0.7055	1	F:sequence-specific DNA binding transcription factor activity	-	IPR001471 (G3DSA:3.30.730.GENE3D)
comp20715_c0_seq1	1.4019	1.02842	1.4914	0.34133	senescence-inducible chloroplast stay-green protein	294	20	2.00737e-32	0.9195	3	P:chlorophyll catabolic process; P:PSII associated light-harvesting complex II catabolic process; C:plastid	-	no IPS match
comp30649_c1_seq2	2.06871	0.65593	2.21085	2.17799	probably inactive leucine-rich repeat receptor-like protein kinase at2g25790-like	1230	20	1.45766e-64	0.5735	4	P:cellular process; F:transferase activity, transferring phosphorus-containing groups; C:plasma membrane; F:protein binding	-	IPR001611 (PFAM); IPR003591 (SMART); IPR013210 (PFAM); IPR025875 (PFAM); PR00019 (PRINTS), G3DSA:3.80.10.10 (GENE3D), PTHR24420 (PANTHER), PTHR24420:SF44 (PANTHER), PF13855 (PFAM), SM00365 (SMART), SignalP-NN(euk) (SIGNALP), tmhmm (TMHMM), SSF52058 (SUPERFAMILY)
comp24026_c0_seq1	3.64144	3.56368	3.43133	0.52708	---NA---	314	0			0	-		no IPS match
comp21779_c1_seq2	2.16988	1.55056	0.787165	0.736111	dormancy auxin associated-like partial	415	20	1.04701e-33	0.685	0	-		IPR008406 (PFAM)
comp22506_c0_seq3	2.07699	0.640996	0.685739	2.04414	transcription initiation factor iia large subunit-like	1900	20	0	0.595	2	C:transcription factor TFIIA complex; P:transcription initiation from RNA polymerase II promoter	-	IPR004855 (PANTHER); IPR009083 (SUPERFAMILY); IPR009088 (G3DSA:2.30.18.GENE3D); IPR013028 (G3DSA:1.10.287.GENE3D); PTHR12694:SF8 (PANTHER)
comp30662_c0_seq1	1.90749	0.779918	1.29412	0.887736	glycosyl hydrolase-like partial	259	20	9.79585e-36	0.75	7	F:hydrolase activity, hydrolyzing O-glycosyl compounds; P:carbohydrate metabolic process; F:cation binding; P:response to abiotic stimulus; P:response to stress; P:response to other organism; C:cell periphery	EC:3.2.1.0	IPR000490 (PFAM); IPR013781 (G3DSA:3.20.20.GENE3D); IPR017853 (SUPERFAMILY); PTHR32227 (PANTHER), PTHR32227:SF33 (PANTHER)
comp31075_c0_seq13	1.83945	1.75189	0.93095	0.620677	---NA---	1098	0			0	-		no IPS match
comp11782_c0_seq1	1.79869	0.554344	1.33572	0.934612	---NA---	322	0			0	-		tmhmm (TMHMM)
comp264824_c0_seq1	3.22512	2.77569	0.883021	1.43591	---NA---	233	0			0	-		no IPS match
comp25232_c0_seq1	1.86785	0.671049	0.646403	1.8122	transcription factor 2	2047	20	0	0.981	5	F:sequence-specific DNA binding transcription factor activity; F:DNA binding; P:regulation of transcription, DNA-dependent; C:transcription factor complex;	-	no IPS match
comp216440_c0_seq1	3.7366	3.16153	2.74978	1.20186	pinus taeda anonymous locus 0_13209_02 genomic sequence	266	15	9.91899e-11	0.7407	2	P:metal ion transport; F:metal ion binding	-	SignalP-NN(euk) (SIGNALP)
comp30527_c0_seq1	1.67082	0.811006	1.504	0.232313	nucleolar protein 14-like	3565	20	0	0.68	2	C:cytosol; C:small-subunit processome	-	IPR005343 (PFAM); IPR007276 (PANTHER); PTHR23183:SF0 (PANTHER)
comp46374_c0_seq1	0.884121	2.46496	0.789616	1.3819	---NA---	284	0			0	-		no IPS match
comp28338_c0_seq2	1.87154	1.43939	1.62867	0.237815	alpha beta-hydrolases superfamily protein	966	20	1.18688e-48	0.808	1	C:cytoplasmic membrane-bounded vesicle	-	G3DSA:3.40.50.1820 (GENE3D), SignalP-NN(euk) (SIGNALP)
comp31014_c0_seq5	2.37513	1.73127	0.927408	1.32548	---NA---	331	0			0	-		no IPS match
comp23468_c0_seq3	2.44094	1.66014	4.14907	0.882858	---NA---	620	0			0	-		SignalP-NN(euk) (SIGNALP), tmhmm (TMHMM)
comp247416_c0_seq1	1.5108	0.554505	0.768823	1.90954	---NA---	305	0			0	-		tmhmm (TMHMM)
comp21077_c0_seq3	2.57527	1.52295	2.3392	0.642774	unknown	839	1	7.59539e-10	0.65	5	P:regulation of transcription, DNA-dependent; P:transcription, DNA-dependent; C:nucleus; F:sequence-specific DNA binding transcription factor activity; F:DNA binding		SignalP-NN(euk) (SIGNALP), tmhmm (TMHMM)
comp24486_c0_seq1	1.42102	0.125054	1.50645	1.22994	unknown	519	1	1.08466e-21	0.83	0	-		no IPS match
comp13412_c0_seq1	1.72019	0.747171	1.66635	0.553396	l-type lectin-domain containing receptor kinase -like	238	20	8.57604e-19	0.8455	11	P:protein phosphorylation; C:mitochondrion; P:response to salicylic acid stimulus; C:cytoplasmic membrane-bounded vesicle; F:ATP binding; F:non-membrane spanning protein tyrosine kinase activity; P:transmembrane receptor protein serine/threonine kinase signaling pathway; F:transmembrane receptor protein serine/threonine kinase activity; F:carbohydrate binding; C:plasma membrane; P:serine family a…	EC:2.7.10.2	IPR008985 (SUPERFAMILY); IPR013320 (G3DSA:2.60.120.GENE3D); PTHR24420 (PANTHER), PTHR24420:SF23 (PANTHER), SignalP-NN(euk) (SIGNALP), tmhmm (TMHMM)
comp226558_c0_seq1	3.77909	1.67803	1.30869	1.54691	fructose-bisphosphate class ii protein	249	20	3.73686e-27	0.92	11	P:gluconeogenesis; P:glycolysis; F:fructose-bisphosphate aldolase activity; C:cytosol; F:zinc ion binding; C:mitochondrion; P:fructose metabolic process; P:mannose metabolic process; P:inositol metabolic process; P:pentose-phosphate shunt; P:carbon utilization	EC:4.1.2.13	IPR000771 (PFAM); IPR013785 (G3DSA:3.20.20.GENE3D); PTHR30559 (PANTHER), PTHR30559:SF0 (PANTHER), SSF51569 (SUPERFAMILY)
comp14062_c0_seq1	3.21609	4.65315	3.52905	1.4788	---NA---	474	0			0	-		no IPS match
comp30004_c0_seq15	3.28399	2.5442	2.42405	0.737438	dormancy auxin associated-like partial	347	19	6.59168e-24	0.7221	0	-		no IPS match
comp23933_c0_seq1	2.22326	1.86864	2.28003	0.174122	auxin aluminum responsive-like protein	1488	20	1.14363e-128	0.876	0	-		IPR024286 (PFAM); G3DSA:3.60.20.10 (GENE3D), PTHR11772 (PANTHER), SSF56235 (SUPERFAMILY)
comp31014_c0_seq7	2.56556	1.68802	0.861393	1.10417	---NA---	424	0			0	-		no IPS match
comp20879_c0_seq4	1.47482	0.99518	1.14234	0.510077	nac domain ipr003441	2096	20	0	0.6395	2	F:DNA binding; P:regulation of transcription, DNA-dependent	-	IPR003441 (PFAM); PTHR31989 (PANTHER), PTHR31989:SF0 (PANTHER)
comp231920_c0_seq1	1.11802	1.24188	1.11529	1.11817	heat shock protein partial	329	20	2.71754e-63	0.9565	4	P:protein refolding; C:cytoplasm; F:ATP binding; P:response to stress	-	IPR002423 (PANTHER); IPR027410 (G3DSA:3.30.260.GENE3D); PTHR11353:SF9 (PANTHER), SSF54849 (SUPERFAMILY)
comp24801_c0_seq2	1.97141	2.90836	1.16084	0.706303	---NA---	665	0			0	-		no IPS match
comp31032_c0_seq2	0.297731	0.871599	1.54221	1.32576	---NA---	328	0			0	-		no IPS match
comp27210_c0_seq1	3.05371	2.74793	2.40999	0.590996	dormancy auxin associated-like partial	828	20	4.6767e-55	0.7095	0	-		SignalP-NN(euk) (SIGNALP)
comp18819_c0_seq1	0.721522	0.985784	0.676093	2.08529	---NA---	257	0			0	-		no IPS match
comp30293_c1_seq1	1.43879	0.802842	0.357036	1.68787	---NA---	242	0			0	-		no IPS match
comp8287_c0_seq2	2.1528	0.65377	1.81336	0.906076	---NA---	786	0			0	-		no IPS match
comp27457_c0_seq2	1.56586	1.01665	1.73492	0.476825	senescence-inducible chloroplast stay-green protein	1347	20	0	0.7525	1	P:cellular catabolic process	-	IPR024438 (PFAM); PTHR31750 (PANTHER)
comp230377_c0_seq1	1.49703	1.37377	0.523837	0.768479	pinus taeda anonymous locus 2_9289_01 genomic sequence	292	20	2.84488e-12	0.753	0	-		no IPS match
comp16401_c0_seq1	0.839617	0.852791	2.10748	1.3705	---NA---	649	0			0	-		no IPS match
comp24371_c1_seq1	1.65947	0.814964	1.18578	0.427826	unknown	398	2	5.03248e-05	0.57	0	-		no IPS match
comp263465_c0_seq1	0.881194	1.70355	1.22033	2.39754	60s ribosomal protein l8	239	20	7.06739e-35	0.941	2	C:ribosome; P:ribosome biogenesis	-	no IPS match
comp14478_c0_seq1	2.19842	1.04725	2.63461	0.525014	---NA---	278	0			0	-		no IPS match
comp482_c0_seq1	2.7261	2.43836	0.917852	1.4197	acyl- desaturase	512	20	8.92837e-98	0.9415	6	P:fatty acid biosynthetic process; F:stearoyl-CoA 9-desaturase activity; F:heme binding; C:integral to membrane; C:endoplasmic reticulum; P:electron transport chain	EC:1.14.19.1	IPR005804 (PFAM); IPR015876 (PRINTS); PTHR11351 (PANTHER), PTHR11351:SF14 (PANTHER), SignalP-NN(euk) (SIGNALP), tmhmm (TMHMM)
comp16110_c0_seq1	0.944138	0.992776	0.483272	1.74271	---NA---	689	0			0	-		no IPS match
comp30996_c0_seq1	3.80753	2.0553	3.66698	2.82944	---NA---	258	0			0	-		no IPS match
comp23303_c0_seq1	2.2735	1.18934	2.63302	2.89391	protein tar1-like	242	20	7.60344e-41	0.838	1	F:endonuclease activity		no IPS match
comp26293_c1_seq1	1.00993	1.01301	1.71361	0.529994	---NA---	221	0			0	-		no IPS match
comp13973_c0_seq1	2.36944	0.448356	1.40499	1.87126	epoxide hydrolase	282	20	2.08655e-14	0.8125	3	C:peroxisome; P:metabolic process; F:hydrolase activity	-	G3DSA:3.40.50.1820 (GENE3D), PTHR10992 (PANTHER), PTHR10992:SF279 (PANTHER), SSF53474 (SUPERFAMILY)
comp27210_c0_seq2	3.24829	2.96439	2.30373	0.934405	dormancy auxin associated-like partial	703	20	3.72788e-58	0.7205	0	-		SignalP-NN(euk) (SIGNALP)
comp247891_c1_seq1	2.03393	1.40892	1.09283	0.788587	phosphatidyl synthase	205	20	2.20937e-33	0.9555	2	P:metabolic process; F:hydrolase activity	-	no IPS match
comp30289_c0_seq1	1.2567	0.220646	1.64736	1.6702	glucan -beta-glucosidase	1830	20	0	0.7225	4	P:carbohydrate metabolic process; F:hydrolase activity, hydrolyzing O-glycosyl compounds; F:cation binding; F:actin filament binding	EC:3.2.1.0	IPR001547 (PFAM); IPR008999 (SUPERFAMILY); IPR010431 (PANTHER); IPR013781 (G3DSA:3.20.20.GENE3D); IPR017853 (SUPERFAMILY); IPR018087 (PROSITE); G3DSA:2.80.10.50 (GENE3D), PTHR10551:SF6 (PANTHER), SignalP-NN(euk) (SIGNALP), tmhmm (TMHMM)
comp476761_c0_seq1	1.1223	2.11293	1.26515	0.319747	pr-1-like protein	201	20	1.23381e-24	0.7185	1	C:extracellular region		no IPS match
comp19367_c0_seq1	2.33161	0.981763	0.55612	1.43421	u-box domain-containing protein	3098	20	0	0.6245	2	C:chloroplast stroma; F:protein binding	-	IPR000225 (PFAM); IPR011989 (G3DSA:1.25.10.GENE3D); IPR016024 (SUPERFAMILY); PTHR23315 (PANTHER)
comp29423_c0_seq4	2.54462	0.518133	2.36924	4.16902	embryo-abundant protein	830	20	4.79242e-58	0.71	4	P:defense response to fungus; P:killing of cells of other organism; F:aspartic-type endopeptidase inhibitor activity; P:defense response to bacterium	-	IPR002902 (PFAM); PTHR32080 (PANTHER), PS51257 (PROFILE), SignalP-NN(euk) (SIGNALP), tmhmm (TMHMM)
comp28763_c1_seq8	2.02777	0.235045	1.39015	1.39829	cytochrome p450 71a1-like	1004	20	4.65831e-96	0.7535	7	F:heme binding; C:integral to membrane; F:oxidoreductase activity, acting on paired donors, with incorporation or reduction of molecular oxygen; F:monooxygenase activity; F:electron carrier activity; P:oxidation-reduction process; P:electron transport	-	IPR001128 (PRINTS); IPR002401 (PRINTS); IPR017972 (PROSITE); PTHR24298 (PANTHER), PTHR24298:SF0 (PANTHER)
comp21136_c0_seq1	2.13708	0.664442	1.88782	0.598274	at1g15070 f9l1_1	2388	20	0	0.735	1	C:chloroplast	-	IPR016969 (PIR); G3DSA:3.40.50.1820 (GENE3D), PTHR10992 (PANTHER), PF12697 (PFAM), SSF53474 (SUPERFAMILY)
comp278961_c0_seq1	2.01048	1.27445	0.618212	0.878764	phosphoglycerate mutase 1	340	20	3.89615e-62	0.9995	10	P:respiratory burst; C:cytosol; P:regulation of pentose-phosphate shunt; F:phosphoglycerate mutase activity; F:protein kinase binding; P:gluconeogenesis; P:regulation of glycolysis; F:bisphosphoglycerate mutase activity; C:nucleus; F:bisphosphoglycerate 2-phosphatase activity	EC:5.4.2.1; EC:5.4.2.4; EC:3.1.3.13	IPR005952 (PANTHER); IPR013078 (PFAM); G3DSA:3.40.50.1240 (GENE3D), PTHR11931:SF0 (PANTHER), SSF53254 (SUPERFAMILY)
comp17362_c0_seq2	2.06438	1.39134	1.26369	1.65337	flavanone 3-beta-hydroxylase	1314	20	3.86611e-142	0.729	3	P:secondary metabolic process; F:oxidoreductase activity, acting on paired donors, with incorporation or reduction of molecular oxygen, 2-oxoglutarate as one donor, and incorporation of one atom each of oxygen into both donors; P:oxidation-reduction process	EC:1.14.11.0	IPR005123 (PFAM); IPR026992 (PFAM); IPR027443 (G3DSA:2.60.120.GENE3D); PTHR10209 (PANTHER), PTHR10209:SF55 (PANTHER), SSF51197 (SUPERFAMILY)
comp30953_c1_seq33	0.979309	1.04001	1.23	1.00765	---NA---	348	0			0	-		no IPS match
comp26956_c0_seq2	1.31538	0.745924	0.925505	1.05437	peroxidase-like partial	540	20	7.6333e-17	0.884	5	F:heme binding; F:peroxidase activity; P:oxidation-reduction process; P:response to oxidative stress; P:peroxidase reaction	EC:1.11.1.7	tmhmm (TMHMM)
comp23894_c0_seq5	1.51454	1.40246	1.83324	0.40401	---NA---	471	0			0	-		SignalP-NN(euk) (SIGNALP), tmhmm (TMHMM)
comp27874_c2_seq2	1.6594	1.42687	2.12678	0.663203	---NA---	515	0			0	-		no IPS match
comp7571_c0_seq1	1.04026	0.940148	2.71887	1.67461	plasma membrane proteolipid 3	260	20	8.0307e-20	0.925	3	C:plasma membrane; C:integral to membrane; P:mycelium development	-	IPR000612 (PANTHER); PTHR21659:SF0 (PANTHER), tmhmm (TMHMM)
comp17692_c0_seq1	2.13547	1.40098	1.87195	0.416866	---NA---	1311	0			0	-		tmhmm (TMHMM)
comp13041_c0_seq1	2.13074	2.07993	1.487	2.15267	---NA---	407	0			0	-		no IPS match
comp31075_c0_seq5	1.79898	1.6686	0.88888	0.573692	---NA---	928	0			0	-		no IPS match
comp18983_c0_seq1	2.52034	2.10354	2.24575	0.180209	---NA---	362	0			0	-		no IPS match
comp334812_c0_seq1	2.11093	1.08235	0.872232	1.9327	---NA---	206	0			0	-		no IPS match
comp11785_c0_seq1	2.04264	2.36982	0.956951	1.6272	c78a4_pinra ame: full=cytochrome p450 78a4	272	1	1.07191e-06	0.66	8	F:metal ion binding; P:oxidation-reduction process; F:oxidoreductase activity, acting on paired donors, with incorporation or reduction of molecular oxygen; F:heme binding; F:oxidoreductase activity; F:electron carrier activity; F:iron ion binding; F:monooxygenase activity		no IPS match
comp30487_c1_seq15	2.1961	0.880746	2.40889	1.51245	l-type lectin-domain containing receptor kinase -like	707	20	9.0797e-58	0.742	22	P:negative regulation of defense response; F:carbohydrate binding; P:cellular response to nitrogen starvation; P:jasmonic acid mediated signaling pathway; P:salicylic acid biosynthetic process; P:regulation of protein dephosphorylation; P:systemic acquired resistance, salicylic acid mediated signaling pathway; P:regulation of plant-type hypersensitive response; P:regulation of hydrogen peroxide m…	EC:2.7.11.0	IPR000719 (PFAM); IPR011009 (SUPERFAMILY); G3DSA:1.10.510.10 (GENE3D), PTHR24420 (PANTHER), PTHR24420:SF169 (PANTHER)
comp31014_c0_seq3	2.34008	1.89583	0.600728	1.43536	---NA---	499	0			0	-		SignalP-NN(euk) (SIGNALP), tmhmm (TMHMM)
comp272080_c0_seq1	1.49435	0.811451	1.26121	0.562577	protein	231	20	1.89395e-12	0.735	1	C:cytoplasmic membrane-bounded vesicle	-	PR00019 (PRINTS), G3DSA:3.80.10.10 (GENE3D), PTHR24420 (PANTHER), PF13855 (PFAM), SSF52058 (SUPERFAMILY)
comp460974_c0_seq1	2.44187	3.4766	1.59356	1.68789	---NA---	235	0			0	-		no IPS match
comp27011_c0_seq2	1.84802	1.22571	0.818151	1.17735	unknown	962	20	1.07421e-105	0.518	0	-		IPR025322 (PFAM)
comp10048_c0_seq1	2.93654	2.69633	1.97797	0.692874	---NA---	358	0			0	-		no IPS match
comp202170_c0_seq1	1.16588	1.39961	1.00278	0.606213	---NA---	867	0			0	-		no IPS match
comp30004_c0_seq5	3.27945	2.31948	1.54697	1.9764	---NA---	540	0			0	-		no IPS match
comp27457_c0_seq6	1.90434	1.10379	0.997937	0.573259	unknown	538	1	8.30218e-32	0.61	0	-		no IPS match
comp30949_c0_seq1	1.92255	0.957157	0.681687	2.12961	alcohol dehydrogenase class iii	585	20	7.83534e-63	0.7105	4	F:oxidoreductase activity, acting on the CH-OH group of donors, NAD or NADP as acceptor; F:zinc ion binding; P:oxidation-reduction process; F:nucleotide binding	EC:1.1.1.0	IPR002085 (PANTHER); IPR002328 (PROSITE); IPR011032 (G3DSA:3.90.180.GENE3D); IPR013154 (PFAM); PTHR11695:SF4 (PANTHER)
comp344424_c0_seq1	0.60535	1.77268	3.45795	1.66954	calcipressin family protein	324	20	2.78006e-36	0.631	1	P:calcium-mediated signaling	-	IPR006931 (PFAM)
comp19235_c0_seq1	1.64445	0.658199	2.33548	1.71083	unknown	323	1	3.08286e-06	0.74	0	-		no IPS match
comp22088_c0_seq1	1.63171	1.29503	1.29318	0.624681	---NA---	669	0			0	-		tmhmm (TMHMM)
comp30996_c0_seq6	4.04518	2.05066	3.77358	2.87815	---NA---	293	0			0	-		SignalP-NN(euk) (SIGNALP)
comp519330_c0_seq1	2.14112	3.85969	0.723448	2.67389	mitochondrial import inner membrane translocase subunit tim-17	243	20	8.12079e-24	0.9275	1	C:integral to membrane	-	no IPS match
comp31390_c0_seq16	1.74499	1.50372	2.23998	0.365765	predicted protein	1939	20	3.06414e-14	0.663	2	F:molecular_function; P:biological_process		IPR007650 (PFAM)
comp27874_c2_seq4	1.80863	1.33252	2.21717	0.630463	---NA---	635	0			1	P:response to stress	-	IPR003496 (PFAM)
comp13313_c0_seq1	1.62526	0.403907	1.48931	0.873978	isoform 1	4059	20	0	0.66	15	P:telomere maintenance in response to DNA damage; P:chromatin silencing by small RNA; P:response to gamma radiation; P:reciprocal meiotic recombination; P:xylan biosynthetic process; P:multicellular organism reproduction; P:meiotic chromosome segregation; P:meiotic DNA double-strand break formation; P:positive regulation of cell proliferation; P:RNA processing; P:regulation of telomere maintenanc…	-	SignalP-NN(euk) (SIGNALP), tmhmm (TMHMM)
comp414558_c0_seq1	1.50904	1.16597	1.82506	2.16779	---NA---	218	0			0	-		SignalP-NN(euk) (SIGNALP)
comp30934_c1_seq11	2.11994	1.80921	2.4635	0.517518	---NA---	1960	0			0	-		no IPS match
comp266515_c0_seq1	0.94235	0.797211	2.16612	1.65184	wall-associated receptor kinase-like 14-like	795	20	8.79665e-19	0.4825	12	F:molecular_function; P:biological_process; F:kinase activity; F:ATP binding; F:protein kinase activity; P:protein phosphorylation; F:transferase activity, transferring phosphorus-containing groups; C:cellular_component; F:protein serine/threonine kinase activity; P:phosphorylation; F:nucleotide binding; F:receptor activity		SignalP-NN(euk) (SIGNALP)
comp16351_c0_seq1	2.86185	1.24185	1.65038	0.776462	---NA---	279	0			0	-		no IPS match
comp31361_c1_seq26	1.16586	0.874839	1.40631	1.06395	serine threonine-protein kinase afc1	1414	20	2.99976e-100	0.867	5	P:protein phosphorylation; F:protein serine/threonine/tyrosine kinase activity; F:ATP binding; F:protein serine/threonine kinase activity; P:serine family amino acid metabolic process	EC:2.7.12.1; EC:2.7.11.0	IPR000719 (PFAM); IPR002290 (SMART); IPR008271 (PROSITE); IPR011009 (SUPERFAMILY); G3DSA:1.10.510.10 (GENE3D), PTHR24058 (PANTHER)
comp322680_c0_seq1	1.78664	0.620425	2.28481	0.762898	udp-glycosyltransferase 85a2-like	225	20	5.43152e-15	0.6575	1	F:UDP-glucosyltransferase activity	-	no IPS match
comp33534_c0_seq1	0.554469	1.14195	1.14286	1.75207	---NA---	243	0			0	-		SignalP-NN(euk) (SIGNALP)
comp277172_c0_seq1	1.1896	1.5375	0.500939	0.823908	---NA---	308	0			0	-		no IPS match
comp17362_c0_seq1	2.02804	1.25228	1.30487	1.62948	flavanone 3-beta-hydroxylase	1271	20	2.54166e-142	0.729	3	P:secondary metabolic process; F:oxidoreductase activity, acting on paired donors, with incorporation or reduction of molecular oxygen, 2-oxoglutarate as one donor, and incorporation of one atom each of oxygen into both donors; P:oxidation-reduction process	EC:1.14.11.0	IPR005123 (PFAM); IPR026992 (PFAM); IPR027443 (G3DSA:2.60.120.GENE3D); PTHR10209 (PANTHER), PTHR10209:SF55 (PANTHER), SSF51197 (SUPERFAMILY)
comp92494_c0_seq1	2.26101	1.52268	1.00312	0.629256	---NA---	229	0			0	-		no IPS match
comp11963_c0_seq1	1.73746	1.21219	0.613264	1.30698	---NA---	624	0			0	-		SignalP-NN(euk) (SIGNALP)
comp178762_c0_seq1	1.13328	1.45307	0.546667	1.99337	---NA---	539	0			0	-		SignalP-NN(euk) (SIGNALP)
comp26732_c0_seq1	1.5578	0.593875	0.831673	1.07317	xs domain containing expressed	1478	20	1.48752e-29	0.5835	1	P:gene silencing by RNA	-	IPR005380 (PFAM); PTHR21596 (PANTHER), PTHR21596:SF1 (PANTHER)
comp14834_c0_seq1	1.40301	1.38863	1.73216	1.58523	---NA---	503	0			0	-		SignalP-NN(euk) (SIGNALP), tmhmm (TMHMM)
comp30977_c1_seq15	1.41017	1.03462	1.33842	0.872004	ubiquitin-like protein	365	20	3.06937e-41	0.909	6	C:vacuole; P:response to UV-B; P:cellular protein modification process; P:ubiquitin-dependent protein catabolic process; C:nucleus; F:protein binding	-	IPR000626 (PFAM); IPR019954 (PROSITE); IPR019955 (PROFILE); IPR019956 (PRINTS); G3DSA:3.10.20.90 (GENE3D), PTHR10666 (PANTHER), SSF54236 (SUPERFAMILY)
comp31014_c0_seq6	2.19418	2.09124	0.708754	1.39567	---NA---	655	0			0	-		no IPS match
comp347573_c0_seq1	2.48651	0.796196	1.53931	1.20634	---NA---	208	0			0	-		SignalP-NN(euk) (SIGNALP)
comp17105_c0_seq1	0.796239	3.15539	1.41481	2.42781	---NA---	275	0			0	-		tmhmm (TMHMM)
comp20755_c1_seq1	1.59986	0.542018	0.894479	2.3607	quinone oxidoreductase-like protein	309	20	4.03649e-32	0.8	6	C:plastid envelope; F:oxidoreductase activity; C:chloroplast part; F:zinc ion binding; F:nucleotide binding; P:oxidation-reduction process	-	IPR002085 (PANTHER); IPR011032 (G3DSA:3.90.180.GENE3D); IPR013154 (PFAM); PTHR11695:SF34 (PANTHER)
comp274942_c0_seq1	2.48977	1.29858	0.616235	2.45039	burp domain-containing protein	293	20	3.60071e-24	0.5865	3	P:response to stress; P:response to chemical stimulus; P:response to abiotic stimulus	-	SignalP-NN(euk) (SIGNALP), tmhmm (TMHMM)
comp14731_c0_seq2	2.34359	2.10856	0.609496	1.62136	---NA---	1368	0			0	-		SignalP-NN(euk) (SIGNALP)
comp352666_c0_seq1	2.34976	1.26557	1.6477	3.08048	60s ribosomal protein l3	419	20	2.50408e-76	0.9385	4	C:ribosome; F:structural constituent of ribosome; P:translation; P:ribosome biogenesis	-	IPR000597 (PFAM); IPR009000 (SUPERFAMILY); G3DSA:2.40.30.10 (GENE3D), PTHR11363 (PANTHER)
comp25093_c0_seq2	3.85078	2.11084	2.11769	1.66497	---NA---	591	0			0	-		no IPS match
comp27874_c2_seq1	1.65919	1.18657	2.07011	0.453246	---NA---	550	0			0	-		no IPS match
comp230164_c0_seq1	2.9257	2.20472	0.821619	1.71634	60s ribosomal protein l36	229	20	4.74635e-18	0.963	4	C:ribosome; F:structural constituent of ribosome; P:translation; P:ribosome biogenesis	-	IPR000509 (PANTHER)
comp12573_c0_seq1	2.63832	1.84216	1.44053	0.424204	unknown	925	3	1.94522e-17	0.7733	3	P:protein folding; F:heat shock protein binding; F:unfolded protein binding	-	SignalP-NN(euk) (SIGNALP)
comp13897_c0_seq1	1.6892	2.33059	0.653513	0.999962	isocitrate lyase	1406	20	0	0.908	4	C:peroxisome; P:tricarboxylic acid cycle; F:isocitrate lyase activity; P:glyoxylate cycle	EC:4.1.3.1	IPR000918 (PFAM); IPR006254 (PIR); IPR015813 (G3DSA:3.20.20.GENE3D); IPR018523 (PROSITE); PTHR21631 (PANTHER)
comp30427_c0_seq3	2.04237	0.997915	1.41403	0.562121	ma3 domain-containing protein isoform 1	2709	20	0	0.8055	4	F:translation initiation factor activity; C:ribosome; P:regulation of translational initiation; P:RNA metabolic process	-	IPR003891 (PFAM); IPR016021 (G3DSA:1.25.40.GENE3D); IPR016024 (SUPERFAMILY); PTHR12626 (PANTHER), PTHR12626:SF0 (PANTHER)
comp341130_c0_seq1	1.29592	1.10803	1.42617	0.313558	40s ribosomal protein s19	376	20	1.14487e-61	0.916	4	C:ribosome; F:structural constituent of ribosome; P:translation; P:ribosome biogenesis	-	no IPS match
comp307_c0_seq1	1.29214	2.23161	0.551448	1.48557	plasma membrane h+-atpase pma1	338	20	6.31492e-57	0.9135	8	F:hydrogen-exporting ATPase activity, phosphorylative mechanism; C:integral to membrane; F:metal ion binding; P:ATP catabolic process; F:ATP binding; P:oxidative phosphorylation; P:proton transport; F:cation-transporting ATPase activity	EC:3.6.3.6	IPR001757 (PANTHER); IPR023298 (G3DSA:1.20.1110.GENE3D); PTHR24093:SF127 (PANTHER), SignalP-NN(euk) (SIGNALP), tmhmm (TMHMM)
comp161436_c0_seq1	1.51503	1.09246	1.13686	0.401865	---NA---	292	0			0	-		no IPS match
comp2832_c0_seq1	0.514266	1.84199	2.56828	0.974355	protein	704	20	4.62786e-43	0.71	8	P:defense response; F:ADP binding; C:intracellular; F:protein kinase activity; F:ATP binding; P:signal transduction; F:nucleoside-triphosphatase activity; F:protein binding	EC:3.6.1.15	IPR000157 (PFAM); G3DSA:3.40.50.10140 (GENE3D), PTHR11017 (PANTHER), PTHR11017:SF130 (PANTHER)
comp16444_c0_seq3	0.15346	1.17375	1.17932	1.68796	---NA---	704	0			0	-		no IPS match
comp31075_c0_seq4	1.80601	1.60238	0.823283	0.671752	---NA---	912	0			0	-		no IPS match
comp16847_c0_seq1	1.57864	1.65448	2.53079	0.442771	---NA---	728	0			0	-		no IPS match
comp162239_c0_seq1	2.26948	1.00621	1.21862	3.4202	unknown	292	10	3.41587e-17	0.725	0	-		no IPS match
comp80020_c0_seq1	0.214213	1.25881	1.44514	1.15326	pinus taeda anonymous locus 0_2628_01 genomic sequence	340	2	1.14407e-18	0.74	3	P:regulation of transcription, DNA-dependent; F:sequence-specific DNA binding; F:sequence-specific DNA binding transcription factor activity		no IPS match
comp28675_c0_seq3	1.92168	2.47531	4.03073	0.799511	---NA---	619	0			0	-		no IPS match
comp21683_c0_seq1	1.10169	1.72453	1.04989	1.99123	60s ribosomal protein l10a	389	20	7.69111e-72	0.9705	5	F:structural constituent of ribosome; F:RNA binding; C:large ribosomal subunit; P:translation; P:ribosome biogenesis	-	IPR002143 (PFAM); IPR016094 (G3DSA:3.30.190.GENE3D); IPR016095 (G3DSA:3.40.50.GENE3D); IPR023673 (PROSITE); IPR023674 (SUPERFAMILY); PTHR23105 (PANTHER), PTHR23105:SF4 (PANTHER)
comp31075_c0_seq14	1.81786	1.65572	0.852188	0.609774	---NA---	1046	0			0	-		no IPS match
comp397225_c0_seq1	1.5323	1.26323	1.36173	0.144769	homocitrate synthase	212	20	1.36494e-40	0.9655	5	F:homocitrate synthase activity; C:nucleus; C:mitochondrion; P:lysine biosynthetic process via aminoadipic acid; P:pyruvate metabolic process	EC:2.3.3.14	IPR000891 (PFAM); IPR002034 (PROSITE); IPR011872 (PTHR10277:PANTHER); IPR013785 (G3DSA:3.20.20.GENE3D); PTHR10277 (PANTHER), SSF51569 (SUPERFAMILY)
comp30662_c1_seq2	2.24465	0.884946	1.60941	0.606413	protein	382	20	4.70395e-57	0.7175	3	F:hydrolase activity, hydrolyzing O-glycosyl compounds; P:carbohydrate metabolic process; F:cation binding	EC:3.2.1.0	IPR000490 (PFAM); IPR013781 (G3DSA:3.20.20.GENE3D); IPR017853 (SUPERFAMILY); PTHR32227 (PANTHER), SignalP-NN(euk) (SIGNALP)
comp22457_c0_seq1	2.95371	1.86573	4.56156	1.75022	---NA---	639	0			0	-		no IPS match
comp6722_c0_seq1	1.04535	3.16616	2.36214	1.24397	eukaryotic translation elongation factor 1 alpha 2	319	14	2.14621e-07	0.7964	4	F:translation elongation factor activity; F:GTP binding; C:ribosome; P:regulation of translational elongation	-	SignalP-NN(euk) (SIGNALP), tmhmm (TMHMM)
comp31365_c0_seq1	2.09019	0.744981	2.35036	1.29463	bcl-2-associated athanogene 6	749	19	5.11465e-16	0.5511	13	F:chaperone binding; C:plasmodesma; P:response to hydrogen peroxide; P:response to endoplasmic reticulum stress; P:response to cold; F:calmodulin binding; P:response to heat; P:defense response to fungus; P:protein folding; P:heat acclimation; P:vegetative to reproductive phase transition of meristem; P:induction of programmed cell death; P:response to high light intensity		no IPS match
comp31365_c0_seq2	1.82098	0.701848	2.3261	1.24969	bag family molecular chaperone regulator 6-like	1856	20	2.03586e-36	0.54	3	P:cellular process; P:response to heat; F:chaperone binding	-	IPR000048 (PFAM); IPR003103 (PFAM); SSF63491 (SUPERFAMILY)
comp24837_c0_seq4	1.80236	0.70737	0.888305	1.03664	craniofacial development protein isoform 1	1880	20	0	0.5375	0	-		no IPS match
comp24837_c0_seq1	1.77514	0.613023	0.882627	1.21769	craniofacial development protein isoform 1	1783	20	0	0.5375	0	-		no IPS match
comp21077_c1_seq1	1.5899	0.694507	2.29525	1.41173	---NA---	361	0			0	-		no IPS match
comp174076_c0_seq1	2.13574	2.84841	0.275784	2.43586	heat shock protein 90	432	20	7.83806e-34	0.8425	4	P:protein folding; F:unfolded protein binding; F:ATP binding; P:response to stress	-	no IPS match
comp106460_c0_seq1	2.36026	0.995472	2.19814	1.14999	---NA---	513	0			0	-		no IPS match
comp18586_c0_seq1	4.25208	0.402202	2.95352	3.819	catechol o-methyltransferase	280	11	1.46927e-06	0.59	1	F:protein dimerization activity	-	IPR011991 (G3DSA:1.10.10.GENE3D); IPR012967 (PFAM); SSF46785 (SUPERFAMILY)
comp843_c0_seq1	1.18963	0.869549	1.92138	0.528977	pinus taeda anonymous locus 0_2628_01 genomic sequence	235	20	2.66857e-23	0.5905	5	F:sequence-specific DNA binding transcription factor activity; F:sequence-specific DNA binding; P:regulation of transcription, DNA-dependent; C:transcription factor complex;	-	tmhmm (TMHMM)
comp25563_c1_seq1	1.62871	0.743376	1.10093	0.585442	---NA---	1168	0			0	-		no IPS match
comp40016_c0_seq1	1.2151	0.306036	1.46538	1.33316	vq motif-containing protein	826	20	3.56738e-11	0.821	2	P:xylem development;	-	SignalP-NN(euk) (SIGNALP)
comp315520_c0_seq1	1.79317	2.99377	0.790481	1.06351	---NA---	360	0			0	-		no IPS match
comp226199_c0_seq1	1.28851	3.04309	1.95864	1.55696	gag non-ltr retrotransposase	226	20	7.20651e-09	0.5185	2	F:nucleic acid binding; F:zinc ion binding		IPR025558 (PFAM)
comp13592_c0_seq1	0.322542	0.800431	1.35093	1.64755	60s ribosomal protein l10	327	20	1.15126e-68	0.987	4	C:ribosome; F:structural constituent of ribosome; P:translation; P:ribosome biogenesis	-	no IPS match
comp24784_c0_seq1	1.48397	1.4311	1.4253	0.44639	l-type lectin-domain containing receptor kinase -like	448	18	1.3481e-51	0.6411	4	F:protein serine/threonine kinase activity; P:serine family amino acid metabolic process; F:ATP binding; P:protein phosphorylation	EC:2.7.11.0	IPR000719 (PROFILE); IPR008985 (SUPERFAMILY); IPR013320 (G3DSA:2.60.120.GENE3D); IPR017441 (PROSITE); G3DSA:3.30.200.20 (GENE3D), PTHR24420 (PANTHER), PTHR24420:SF169 (PANTHER), tmhmm (TMHMM)
comp29814_c0_seq6	1.9442	1.31089	2.04574	0.530854	pinus taeda anonymous locus 2_1628_01 genomic sequence	817	20	3.87425e-97	0.774	6	F:heme binding; F:oxidoreductase activity, acting on paired donors, with incorporation or reduction of molecular oxygen; F:monooxygenase activity; F:electron carrier activity; P:oxidation-reduction process; P:electron transport	-	no IPS match
comp17984_c0_seq1	1.23457	0.743714	0.508385	1.70492	non-ltr retrolelement reverse transcriptase	940	20	5.99041e-14	0.502	2	F:nucleic acid binding; F:zinc ion binding	-	IPR001878 (G3DSA:4.10.60.GENE3D); IPR025558 (PFAM); SignalP-NN(euk) (SIGNALP)
comp22457_c0_seq4	2.87995	1.81185	4.47289	1.86229	---NA---	753	0			0	-		no IPS match
comp18348_c0_seq1	1.31278	2.45723	0.540679	1.0152	protein	826	20	8.18215e-90	0.701	3	F:molecular_function; P:biological_process; C:cellular_component		no IPS match
comp45177_c0_seq1	1.71087	0.926077	0.431419	1.87548	---NA---	802	0			0	-		no IPS match
comp25274_c0_seq3	1.65885	1.45197	2.06941	0.619267	udp-glycosyltransferase 74e2-like	1273	20	0	0.659	3	F:UDP-glucosyltransferase activity; P:cellular response to stress; P:metabolic process	-	IPR002213 (PANTHER); G3DSA:3.40.50.2000 (GENE3D), PTHR11926:SF15 (PANTHER), SSF53756 (SUPERFAMILY)
comp17604_c0_seq1	2.73982	1.36633	2.0182	1.25164	polyneuridine-aldehyde esterase	1253	20	1.12724e-154	0.6165	2	F:hydrolase activity; F:polyneuridine-aldehyde esterase activity		G3DSA:3.40.50.1820 (GENE3D), PTHR10992 (PANTHER), PTHR10992:SF56 (PANTHER), PF12697 (PFAM), SSF53474 (SUPERFAMILY)
comp17692_c0_seq3	2.10205	1.22443	1.81239	0.265214	---NA---	1268	0			0	-		tmhmm (TMHMM)
comp150499_c0_seq1	2.51533	3.15846	0.631489	1.4337	---NA---	449	0			0	-		no IPS match
comp359748_c0_seq1	1.20542	0.639496	0.968845	1.44052	cysteine-rich receptor-like protein kinase 25	312	20	7.9922e-34	0.5915	2	F:protein kinase activity; F:nucleotide binding	-	IPR002902 (PFAM)
comp28688_c1_seq1	3.9279	1.48901	2.60451	0.781697	ethylene-responsive transcription factor	1790	20	7.24337e-177	0.802	16	P:response to jasmonic acid stimulus; P:response to water deprivation; P:response to salt stress; P:response to salicylic acid stimulus; P:cellular response to freezing; F:DNA binding; P:response to abscisic acid stimulus; F:sequence-specific DNA binding transcription factor activity; P:para-aminobenzoic acid metabolic process; P:response to cyclopentenone; P:response to ethylene stimulus; P:orga…	-	IPR001471 (PRINTS); IPR016177 (SUPERFAMILY); PTHR31677 (PANTHER)
comp807_c0_seq1	1.91155	1.1462	1.17337	0.846764	---NA---	434	0			0	-		no IPS match
comp18838_c0_seq1	0.536079	2.37171	0.944809	1.81813	---NA---	771	0			0	-		no IPS match
comp437_c0_seq1	1.15604	1.29757	1.98938	0.426726	cbl-interacting serine threonine-protein kinase 1-like	505	20	8.49486e-47	0.699	5	P:protein phosphorylation; F:ATP binding; P:signal transduction; F:protein serine/threonine kinase activity; P:serine family amino acid metabolic process	EC:2.7.11.0	IPR001772 (SUPERFAMILY); IPR004041 (PFAM); G3DSA:3.30.310.80 (GENE3D)
comp31096_c0_seq2	1.78205	1.69589	1.09438	0.503324	pinus taeda anonymous locus 0_18014_01 genomic sequence	1307	20	7.2849e-54	0.5985	3	P:response to abscisic acid stimulus; C:cell wall; C:vacuole		IPR002902 (PFAM); PTHR32411 (PANTHER), tmhmm (TMHMM)
comp15017_c0_seq1	2.19421	1.02331	0.487304	1.78236	abc transporter d family member chloroplastic-like	2771	20	0	0.7685	9	F:xenobiotic-transporting ATPase activity; C:integral to membrane; P:ATP catabolic process; F:ATP binding; P:maltose metabolic process; P:starch biosynthetic process; C:chloroplast; P:glucosinolate biosynthetic process; P:drug transmembrane transport	EC:3.6.3.44	IPR003439 (PFAM); IPR003593 (SMART); IPR010509 (PFAM); IPR011527 (SUPERFAMILY); IPR017871 (PROSITE); IPR017940 (PROFILE); IPR027417 (SUPERFAMILY); G3DSA:1.20.1560.10 (GENE3D), G3DSA:3.40.50.300 (GENE3D), PTHR11384 (PANTHER), PTHR11384:SF3 (PANTHER), tmhmm (TMHMM)
comp25434_c0_seq6	2.30228	1.72969	3.27071	3.93444	cytochrome p450 liketbp	430	19	2.53165e-22	0.6468	1	F:endonuclease activity		no IPS match
comp30934_c1_seq4	2.16733	1.77535	2.47334	0.39136	---NA---	2105	0			0	-		no IPS match
comp24801_c0_seq1	2.26384	3.16359	4.49055	1.38112	---NA---	539	0			0	-		no IPS match
comp7146_c0_seq1	1.93614	0.32967	1.32683	1.24651	---NA---	484	0			0	-		no IPS match
comp2282_c0_seq1	2.92212	1.64824	2.90749	1.06744	---NA---	274	0			0	-		no IPS match
comp30727_c0_seq16	2.50896	0.912559	1.47538	0.80749	lectin protein kinase family protein	238	13	3.51066e-20	0.5892	5	F:carbohydrate binding; P:protein phosphorylation; F:ATP binding; F:protein serine/threonine kinase activity; P:serine family amino acid metabolic process	EC:2.7.11.0	no IPS match
comp7778_c0_seq1	1.66436	0.74516	2.56501	1.4865	upf0591 membrane protein	206	20	5.61854e-24	0.9235	0	-		no IPS match
comp29678_c0_seq1	2.26375	0.783918	2.84317	3.56081	anti-microbial protein	734	20	2.20207e-69	0.864	4	C:extracellular region; P:defense response; C:cell wall; P:negative regulation of growth	-	IPR011024 (SUPERFAMILY); IPR015201 (PRODOM); IPR015791 (G3DSA:2.60.20.GENE3D); SignalP-NN(euk) (SIGNALP), tmhmm (TMHMM)
comp26479_c0_seq4	4.99455	0.772085	5.17528	4.07826	transcription elongation regulator 1-like	633	20	8.78979e-13	0.515	2	P:RNA splicing; F:RNA polymerase binding		no IPS match
comp31075_c0_seq17	1.9053	1.51841	1.2639	0.548931	---NA---	249	0			0	-		tmhmm (TMHMM)
comp30953_c1_seq40	0.919098	1.00109	1.17962	1.0187	---NA---	530	0			0	-		no IPS match
comp21733_c0_seq1	2.39869	0.526836	1.45663	0.983916	---NA---	279	0			0	-		no IPS match
comp10843_c0_seq2	2.49816	1.283	0.99389	1.07664	alba-like protein c9orf23 homolog	1374	20	2.00074e-92	0.8585	1	F:DNA binding	-	SignalP-NN(euk) (SIGNALP), tmhmm (TMHMM)
comp12985_c0_seq1	1.94643	0.536045	1.77721	1.37992	---NA---	761	0			0	-		SignalP-NN(euk) (SIGNALP)
comp462761_c0_seq1	3.03215	3.31222	0.78351	1.18369	---NA---	318	0			0	-		no IPS match
comp337537_c0_seq1	0.433813	0.889646	1.676	1.59225	amino-terminal enhancer of split	575	20	2.30952e-99	0.991	13	P:regulation of growth; P:cellular response to extracellular stimulus; P:negative regulation of response to cytokine stimulus; P:organ morphogenesis; P:negative regulation of protein binding; P:skeletal system development; P:negative regulation of transcription from RNA polymerase II promoter; F:transcription corepressor activity; P:negative regulation of canonical Wnt receptor signaling pathway;…	-	IPR005617 (PFAM); PTHR10814 (PANTHER)
comp18892_c0_seq1	0.838154	0.744186	1.68212	0.759494	cyanidin-3-o-glucoside 2-o-glucuronosyltransferase-like	459	20	3.2628e-46	0.6515	2	F:transferase activity, transferring hexosyl groups; P:metabolic process	EC:2.4.1.0	IPR002213 (PANTHER); PTHR11926:SF15 (PANTHER), SSF53756 (SUPERFAMILY)
comp438514_c0_seq1	1.91819	1.16516	0.64669	0.559648	---NA---	220	0			0	-		no IPS match
comp15222_c0_seq1	0.467479	1.26077	1.24658	1.62457	---NA---	214	0			0	-		SignalP-NN(euk) (SIGNALP)
comp158283_c0_seq1	3.70821	0.667899	1.97281	2.00403	class iv chitinase chia4-	250	20	7.2679e-12	0.9145	4	F:chitinase activity; P:chitin catabolic process; F:chitin binding; P:cell wall macromolecule catabolic process	EC:3.2.1.14	IPR000726 (PFAM); IPR023346 (SUPERFAMILY); G3DSA:1.10.530.10 (GENE3D), PTHR22595 (PANTHER), PTHR22595:SF7 (PANTHER)
comp30949_c0_seq2	2.67479	1.33876	1.26724	1.37957	glutathione-dependent formaldehyde dehydrogenase	2975	20	0	0.74	16	P:indoleacetic acid biosynthetic process; C:cytosol; F:S-nitrosoglutathione reductase activity; P:seed development; P:oxidation-reduction process; P:regulation of transport; F:zinc ion binding; C:peroxisome; P:cell death; F:S-(hydroxymethyl)glutathione dehydrogenase activity; P:heat acclimation; P:isopentenyl diphosphate biosynthetic process, mevalonate-independent pathway; P:formaldehyde metabol…	EC:1.1.1.284	IPR002048 (PFAM); IPR011992 (G3DSA:1.10.238.GENE3D); IPR018247 (PROSITE); SSF47473 (SUPERFAMILY)
comp8911_c0_seq1	3.19939	1.24911	2.63745	3.66035	serine-type endopeptidase inhibitor	482	18	4.1607e-08	0.5494	2	F:serine-type endopeptidase inhibitor activity; P:response to oxidative stress		SignalP-NN(euk) (SIGNALP)
comp26053_c0_seq7	3.76682	1.39779	1.57818	3.46787	---NA---	494	0			0	-		SignalP-NN(euk) (SIGNALP)
comp6308_c0_seq2	1.13986	1.73995	0.833552	0.394051	unknown	321	2	2.73972e-18	0.715	1	F:metal ion binding	-	no IPS match
comp41145_c0_seq1	1.33594	2.27581	1.72255	0.767653	---NA---	496	0			0	-		no IPS match
comp28763_c1_seq7	2.6058	0.449232	1.49273	1.21392	---NA---	414	0			0	-		SignalP-NN(euk) (SIGNALP)
comp27228_c0_seq2	1.91552	1.15835	0.804106	0.541102	pleiotropic drug resistance protein	4224	20	0	0.818	11	P:response to ozone; F:organic phosphonate transmembrane-transporting ATPase activity; P:ATP catabolic process; P:lead ion transport; F:ATP binding; F:polyamine-transporting ATPase activity; P:abscisic acid transport; C:plasma membrane; P:organic phosphonate transport; P:organophosphate ester transport; P:polyamine transport	EC:3.6.3.28; EC:3.6.3.31	IPR003439 (PFAM); IPR003593 (SMART); IPR013525 (PFAM); IPR013581 (PFAM); IPR027417 (SUPERFAMILY); G3DSA:3.40.50.300 (GENE3D), PTHR19241 (PANTHER), PTHR19241:SF10 (PANTHER), PF14510 (PFAM), tmhmm (TMHMM)
comp30727_c0_seq3	2.12615	0.93298	2.03342	0.892139	l-type lectin-domain containing receptor kinase -like	289	20	1.58455e-29	0.621	5	P:protein phosphorylation; F:protein serine/threonine kinase activity; F:ATP binding; F:carbohydrate binding; P:serine family amino acid metabolic process	EC:2.7.11.0	IPR001220 (PFAM); IPR008985 (SUPERFAMILY); IPR013320 (G3DSA:2.60.120.GENE3D); PTHR32401 (PANTHER), PTHR32401:SF0 (PANTHER)
comp26293_c1_seq2	1.03966	1.02048	1.66892	0.349792	---NA---	241	0			0	-		no IPS match
comp8543_c0_seq1	3.16644	1.01134	1.14692	1.73001	alcohol dehydrogenase	306	20	8.40133e-14	0.822	4	F:nucleotide binding; P:oxidation-reduction process; F:zinc ion binding; F:alcohol dehydrogenase (NAD) activity	EC:1.1.1.1	SignalP-NN(euk) (SIGNALP)
comp27066_c1_seq2	1.8941	0.573134	1.04019	0.730629	pinus taeda anonymous locus 0_8111_01 genomic sequence	768	20	5.97953e-29	0.779	3	F:oxidoreductase activity, acting on the CH-OH group of donors, NAD or NADP as acceptor; P:oxidation-reduction process; F:coenzyme binding	EC:1.1.1.0	no IPS match
comp15841_c0_seq1	1.86378	0.728493	0.733722	0.73496	auxin-induced protein 5ng4-like	1691	20	5.5025e-112	0.6655	1	C:membrane		no IPS match
comp31361_c1_seq13	1.58267	0.804237	1.29566	0.774129	serine threonine-protein kinase afc2-like	1801	20	6.73804e-148	0.8445	4	F:ATP binding; P:protein phosphorylation; F:protein serine/threonine kinase activity; P:serine family amino acid metabolic process	EC:2.7.11.0	IPR000719 (PFAM); IPR002290 (SMART); IPR008271 (PROSITE); IPR011009 (SUPERFAMILY); G3DSA:1.10.510.10 (GENE3D), PTHR24058 (PANTHER)
comp280025_c0_seq1	1.35233	0.755557	2.88908	2.96779	1-aminocyclopropane-1-carboxylate synthase	416	20	4.3873e-18	0.788	7	P:response to hormone stimulus; F:pyridoxal phosphate binding; P:response to external stimulus; P:1-aminocyclopropane-1-carboxylate biosynthetic process; F:transferase activity; F:1-aminocyclopropane-1-carboxylate synthase activity;	EC:4.4.1.14	no IPS match
comp605_c0_seq1	1.67704	0.674377	1.59625	0.505723	concanavalin a-like lectin kinase-like protein	236	20	5.65016e-34	0.7345	7	C:cytoplasmic membrane-bounded vesicle; F:carbohydrate binding; P:protein phosphorylation; F:ATP binding; C:membrane; F:protein serine/threonine kinase activity; P:serine family amino acid metabolic process	EC:2.7.11.0	IPR001220 (PFAM); IPR008985 (SUPERFAMILY); IPR013320 (G3DSA:2.60.120.GENE3D); PTHR32401 (PANTHER), PTHR32401:SF0 (PANTHER)
comp31361_c1_seq25	1.10242	0.968989	1.1767	0.904301	serine threonine protein kinase afc2	683	20	3.95152e-32	0.8345	5	P:protein phosphorylation; F:protein serine/threonine/tyrosine kinase activity; F:ATP binding; F:protein serine/threonine kinase activity; P:serine family amino acid metabolic process	EC:2.7.12.1; EC:2.7.11.0	IPR011009 (SUPERFAMILY); G3DSA:3.30.200.20 (GENE3D), PTHR24058 (PANTHER)
comp29468_c1_seq2	1.71797	0.920201	1.22122	1.40191	---NA---	668	0			0	-		IPR008889 (PFAM); SignalP-NN(euk) (SIGNALP)
comp12867_c0_seq1	1.06263	1.12508	1.37384	0.4699	pg1 partial	335	20	1.88116e-08	0.622	0	-		no IPS match
comp30934_c1_seq9	2.05623	1.73515	2.50014	0.464638	---NA---	2027	0			0	-		no IPS match
comp5152_c0_seq1	1.92061	0.587008	1.34006	0.711032	---NA---	715	0			0	-		no IPS match
comp112407_c0_seq1	1.20561	0.838392	1.35585	1.5719	---NA---	211	0			0	-		no IPS match
comp31075_c0_seq8	1.78209	1.64394	0.893498	0.622386	---NA---	283	0			0	-		no IPS match
comp459177_c0_seq1	2.09096	3.57467	1.41227	0.823528	mitochondrial inner membrane translocase subunit	293	20	4.56411e-32	0.9935	1	C:integral to membrane	-	no IPS match
comp21039_c0_seq1	1.09381	0.724098	1.35005	0.964943	---NA---	362	0			0	-		SignalP-NN(euk) (SIGNALP), tmhmm (TMHMM)
comp25648_c0_seq2	1.36115	0.758	1.65482	0.338569	unknown	316	1	1.24919e-28	0.84	0	-		no IPS match
comp21102_c0_seq1	2.01119	1.55955	0.496054	1.0463	---NA---	559	0			0	-		no IPS match
comp21779_c1_seq1	2.31328	1.60198	0.843282	0.728383	dormancy auxin associated-like partial	379	20	1.03105e-37	0.7865	0	-		IPR008406 (PFAM)
comp203694_c0_seq1	1.33226	0.881908	0.996432	1.22201	abc transporter c family member 3-like	328	20	4.33298e-18	0.5875	7	C:plant-type vacuole; C:plasmodesma; F:chlorophyll catabolite transmembrane transporter activity; C:vacuolar membrane; F:glutathione S-conjugate-exporting ATPase activity; C:apoplast; P:transport	-	PTHR24223 (PANTHER), PTHR24223:SF106 (PANTHER)
comp127_c0_seq1	2.39798	1.06093	0.653845	2.14765	mismatched base pair and cruciform dna recognition protein	403	20	5.11179e-41	0.751	0	-		tmhmm (TMHMM)
comp24826_c0_seq1	3.10102	1.04879	2.29157	2.76764	---NA---	295	0			0	-		no IPS match
comp3512_c0_seq1	3.02759	1.74492	2.3102	1.40182	polyneuridine-aldehyde esterase	214	20	5.38915e-24	0.6775	4	P:oxidation-reduction process; F:oxidoreductase activity, acting on paired donors, with incorporation or reduction of molecular oxygen, 2-oxoglutarate as one donor, and incorporation of one atom each of oxygen into both donors; F:oxidoreductase activity; F:iron ion binding		G3DSA:3.40.50.1820 (GENE3D), PTHR10992 (PANTHER), PTHR10992:SF56 (PANTHER), PF12697 (PFAM), SSF53474 (SUPERFAMILY)
comp13984_c0_seq1	1.5462	1.22046	0.647023	0.646242	dormancy auxin associated-like partial	1488	20	6.11906e-59	0.853	0	-		IPR008406 (PFAM)
comp31014_c0_seq8	2.46198	1.95273	0.926566	1.48732	---NA---	701	0			0	-		PF13740 (PFAM)
comp29110_c0_seq12	1.91973	0.884472	0.893393	0.521573	unknown	558	1	3.2205e-12	0.57	3	P:oxidation-reduction process; F:oxidoreductase activity, acting on paired donors, with incorporation or reduction of molecular oxygen, 2-oxoglutarate as one donor, and incorporation of one atom each of oxygen into both donors; F:oxidoreductase activity		no IPS match
comp23813_c0_seq1	2.44628	0.895857	0.849018	0.916359	thaumatin-like protein	960	20	3.78884e-161	0.8945	0	-		IPR001938 (PRINTS); IPR017949 (PROSITE); PTHR31048 (PANTHER), SignalP-NN(euk) (SIGNALP)
comp27413_c0_seq1	2.17188	1.35168	1.89576	0.790032	protein	1328	20	3.4102e-129	0.6185	3	C:nucleus; F:oxidoreductase activity; P:oxidation-reduction process	-	no IPS match
comp21077_c2_seq1	1.05703	1.3766	2.30675	1.06731	ap2 erf domain-containing transcription factor	1472	20	3.24679e-79	0.89	7	F:sequence-specific DNA binding transcription factor activity; F:DNA binding; P:defense response to fungus; P:amino acid transport; P:regulation of transcription, DNA-dependent; C:transcription factor complex;	-	IPR001471 (G3DSA:3.30.730.GENE3D); IPR016177 (SUPERFAMILY); PTHR31190 (PANTHER), PTHR31190:SF0 (PANTHER)
comp14874_c0_seq2	1.06322	2.82237	5.92442	3.15414	---NA---	346	0			0	-		SignalP-NN(euk) (SIGNALP), tmhmm (TMHMM)
comp31361_c1_seq27	1.20905	0.961233	1.43858	1.24528	serine threonine-protein kinase afc1	539	20	2.59457e-31	0.8725	24	P:response to wounding; F:protein binding; F:ferrochelatase activity; P:cellular membrane fusion; P:regulation of plant-type hypersensitive response; P:mRNA processing; P:heme biosynthetic process; P:regulation of transcription, DNA-dependent; F:protein serine/threonine/tyrosine kinase activity; F:protein tyrosine kinase activity; P:protein targeting to membrane; C:chloroplast; P:negative regulat…	EC:4.99.1.1; EC:2.7.12.1; EC:2.7.10.0; EC:2.7.11.0	no IPS match
comp7479_c0_seq1	1.84215	1.08879	1.99806	2.34352	---NA---	308	0			0	-		no IPS match
comp23933_c0_seq2	2.02673	1.86001	2.20456	0.182645	auxin aluminum responsive-like protein	1288	20	1.50144e-129	0.8755	0	-		IPR024286 (PFAM); G3DSA:3.60.20.10 (GENE3D), PTHR11772 (PANTHER), SSF56235 (SUPERFAMILY)
comp14115_c0_seq1	1.71492	1.08883	1.14062	1.86364	unknown	324	3	2.32911e-19	0.7833	0	-		tmhmm (TMHMM)
comp31153_c0_seq3	1.49365	0.338794	1.90454	0.850346	embryo defective 2016 protein	4664	20	0	0.643	3	F:molecular_function; P:embryo development ending in seed dormancy; C:cellular_component		IPR026736 (PANTHER); PTHR23185:SF0 (PANTHER)
comp349638_c0_seq1	1.95119	0.496596	1.14846	2.51538	---NA---	236	0			0	-		no IPS match
comp8287_c0_seq1	2.23139	0.680881	1.89538	0.979862	---NA---	772	0			0	-		no IPS match
comp30004_c0_seq4	3.13699	2.55628	2.53219	0.759907	dormancy auxin associated-like partial	516	20	2.89131e-58	0.697	0	-		IPR008406 (PFAM)
comp32281_c0_seq1	3.36175	1.36293	3.23805	1.8287	---NA---	1198	0			0	-		SignalP-NN(euk) (SIGNALP)
comp16186_c0_seq1	0.970003	1.15688	1.6512	0.572304	---NA---	264	0			0	-		tmhmm (TMHMM)
comp19087_c0_seq1	2.91816	1.54794	1.15181	0.673457	phosphoenolpyruvate carboxykinase	775	20	3.95126e-177	0.957	7	P:gluconeogenesis; F:kinase activity; P:phosphorylation; F:phosphoenolpyruvate carboxykinase (ATP) activity; F:ATP binding; P:tricarboxylic acid cycle; P:carbon utilization	EC:4.1.1.49	no IPS match
comp439883_c0_seq1	1.92401	2.72987	1.99532	1.36077	---NA---	240	0			0	-		no IPS match
comp8704_c0_seq1	2.44501	0.482797	1.58478	1.18741	pinus taeda anonymous locus 0_12973_01 genomic sequence	215	20	5.64603e-37	0.872	7	F:heme binding; C:apoplast; C:cell wall; F:peroxidase activity; P:oxidation-reduction process; P:response to oxidative stress; P:peroxidase reaction	EC:1.11.1.7	IPR000823 (PRINTS); IPR002016 (PFAM); IPR010255 (SUPERFAMILY); G3DSA:1.10.420.10 (GENE3D), PTHR31388 (PANTHER), PTHR31388:SF0 (PANTHER)
comp25016_c0_seq1	0.918145	0.498492	1.87873	1.16471	-dihydroxy-3-keto-5-methylthiopentene dioxygenase 2-like	1105	20	1.34081e-112	0.8365	6	C:cytoplasm; F:metal ion binding; P:L-methionine salvage from methylthioadenosine; F:acireductone dioxygenase [iron(II)-requiring] activity; C:nucleus; P:oxidation-reduction process	EC:1.13.11.54	IPR004313 (PANTHER); IPR011051 (SUPERFAMILY); IPR014710 (G3DSA:2.60.120.GENE3D); PTHR23418:SF0 (PANTHER)
comp22385_c0_seq5	1.73864	0.569261	0.805238	1.20321	at3g10250 f14p13_15	2019	20	8.71954e-75	0.5845	2	F:molecular_function; P:biological_process		IPR006476 (PFAM); PTHR31871 (PANTHER)
comp129508_c0_seq1	2.92097	1.02561	1.14241	1.56714	---NA---	891	0			0	-		tmhmm (TMHMM)
comp17692_c0_seq2	2.81922	2.32899	2.05345	0.602332	---NA---	810	0			0	-		tmhmm (TMHMM)
comp4296_c0_seq2	1.36014	0.907168	0.898139	1.45649	---NA---	422	0			0	-		SignalP-NN(euk) (SIGNALP)
comp424_c0_seq1	1.60322	1.34239	0.572123	2.06151	transcription factor bhlh95-like	444	20	1.3999e-20	0.6845	1	P:embryo development		no IPS match
comp27069_c1_seq1	1.51915	1.2239	1.34457	0.529958	pinus taeda anonymous locus 2_1628_01 genomic sequence	709	20	7.46347e-56	0.769	6	F:heme binding; F:oxidoreductase activity, acting on paired donors, with incorporation or reduction of molecular oxygen; F:monooxygenase activity; F:electron carrier activity; P:oxidation-reduction process; P:electron transport	-	IPR001128 (G3DSA:1.10.630.GENE3D); IPR002403 (PRINTS); IPR017972 (PROSITE); PTHR24298 (PANTHER), PTHR24298:SF0 (PANTHER), tmhmm (TMHMM)
comp361577_c0_seq1	1.24542	0.963374	1.54899	0.449133	ph domain protein	272	20	7.82109e-39	0.8845	1	F:phospholipid binding	-	tmhmm (TMHMM)
comp27423_c0_seq1	3.60378	0.636922	3.03675	1.47687	zinc ion binding protein	797	20	2.1547e-20	0.6245	3	F:zinc ion binding; P:biological_process; C:cellular_component		no IPS match
comp31395_c0_seq7	0.431788	1.80265	2.65882	2.61597	leucine rich repeat protein	401	20	6.07045e-43	0.6325	4	P:cellular process; F:protein kinase activity; P:metabolic process; F:protein binding	-	IPR001611 (PFAM); G3DSA:3.80.10.10 (GENE3D), PTHR24420 (PANTHER), SSF52058 (SUPERFAMILY)
comp149241_c0_seq1	0.792197	0.766908	1.1124	1.56347	uncharacterized loc101205671 isoform 2	759	20	2.6078e-53	0.711	0	-		no IPS match
comp249299_c0_seq1	0.959871	1.77597	0.564604	2.14871	---NA---	224	0			0	-		SignalP-NN(euk) (SIGNALP), tmhmm (TMHMM)
comp443224_c0_seq1	2.00043	1.43242	0.752495	0.471861	hypothetical protein DFA_11828	255	1	1.21046e-05	0.51	0	-		IPR003172 (G3DSA:2.60.40.GENE3D)
comp16444_c0_seq1	0.416758	1.90646	2.43564	1.10931	---NA---	659	0			0	-		no IPS match
comp30724_c0_seq1	1.76219	1.50761	1.14819	1.16524	---NA---	1484	0			0	-		SignalP-NN(euk) (SIGNALP), tmhmm (TMHMM)
comp31014_c0_seq9	2.25665	1.94187	0.553825	1.41853	---NA---	512	0			0	-		tmhmm (TMHMM)
comp20546_c0_seq1	0.640632	0.716772	1.84263	2.3576	---NA---	556	0			0	-		no IPS match
comp16167_c0_seq1	3.331	3.09691	2.44724	2.36684	unknown	473	1	1.8152e-06	0.49	5	P:regulation of transcription, DNA-dependent; P:transcription, DNA-dependent; C:nucleus; F:sequence-specific DNA binding transcription factor activity; F:DNA binding		no IPS match
comp27315_c0_seq1	1.62863	0.625955	1.38725	0.776621	endonuclease exonuclease phosphatase family expressed	736	20	8.2098e-97	0.6965	1	F:hydrolase activity	-	IPR005135 (G3DSA:3.60.10.GENE3D); PTHR12121 (PANTHER), PTHR12121:SF16 (PANTHER)
comp267788_c0_seq1	1.39738	0.867234	1.86986	0.881011	---NA---	405	0			0	-		no IPS match
comp347303_c0_seq1	1.72508	1.75055	1.43789	0.929557	2-methylcitrate dehydratase	204	20	7.58183e-39	0.9015	3	F:2-methylcitrate dehydratase activity; P:propionate catabolic process, 2-methylcitrate cycle; F:2 iron, 2 sulfur cluster binding	EC:4.2.1.79	no IPS match
comp201322_c0_seq1	1.83458	0.263428	1.24153	0.97941	---NA---	378	0			0	-		no IPS match
comp20627_c0_seq1	1.29689	1.82977	2.8422	1.76417	---NA---	734	0			0	-		SignalP-NN(euk) (SIGNALP)
comp30934_c1_seq10	1.19329	1.09277	1.54566	0.395707	---NA---	504	0			0	-		tmhmm (TMHMM)
comp238779_c0_seq1	3.69595	3.66157	1.51171	1.53583	antigenic thaumatin domain-containing protein	399	20	3.54284e-42	0.6085	0	-		SignalP-NN(euk) (SIGNALP)
comp140967_c0_seq1	4.67557	2.55837	2.59098	1.75344	---NA---	443	0			0	-		no IPS match
comp421403_c0_seq1	1.70967	1.15833	0.89012	1.11256	salicylic acid-binding protein 2-like	242	20	1.24999e-39	0.681	4	P:systemic acquired resistance, salicylic acid mediated signaling pathway; F:lipase activity; F:methyl salicylate esterase activity; P:lipid catabolic process	EC:3.1.1.1	G3DSA:3.40.50.1820 (GENE3D), PTHR10992 (PANTHER), PTHR10992:SF56 (PANTHER)
comp73495_c0_seq1	2.63978	1.06747	0.966538	0.818108	---NA---	377	0			0	-		no IPS match
comp29118_c0_seq1	2.47817	0.559028	1.04892	1.82581	transcription factor partial	1254	20	1.42505e-80	0.7245	2	F:sequence-specific DNA binding transcription factor activity; F:DNA binding	-	IPR001471 (PRINTS); IPR016177 (SUPERFAMILY); PTHR31190 (PANTHER), PTHR31190:SF0 (PANTHER)
comp896_c0_seq1	2.77852	1.05223	1.37585	1.63802	mitochondrial h+-transporting atp synthase f1 complex alpha subunit 1	235	20	1.28084e-48	0.999	19	F:proton-transporting ATPase activity, rotational mechanism; P:ADP biosynthetic process; F:proton-transporting ATP synthase activity, rotational mechanism; P:ATP hydrolysis coupled proton transport; F:ADP binding; F:MHC class I protein binding; C:mitochondrial nucleoid; C:mitochondrial proton-transporting ATP synthase, catalytic core; C:COP9 signalosome; P:negative regulation of endothelial cell …	-	IPR000194 (PFAM); IPR005294 (PTHR15184:PANTHER); IPR027417 (SUPERFAMILY); G3DSA:3.40.50.300 (GENE3D), PTHR15184 (PANTHER)
comp27052_c0_seq1	1.09048	0.934503	1.36049	0.678501	unknown	1172	2	1.30131e-06	0.735	0	-		no IPS match
comp436867_c0_seq1	3.57242	3.40508	1.44008	0.875741	---NA---	308	0			0	-		no IPS match
comp9663_c0_seq1	1.82164	0.741799	2.17544	0.601163	---NA---	335	0			0	-		SignalP-NN(euk) (SIGNALP), tmhmm (TMHMM)
comp15622_c0_seq2	2.50683	1.93476	1.5939	0.547701	40s ribosomal protein s4	518	20	2.77349e-116	0.958	5	C:ribosome; F:structural constituent of ribosome; F:RNA binding; P:translation; P:ribosome biogenesis	-	no IPS match
comp1098_c0_seq1	0.994687	0.926725	1.50216	0.776496	Uncharacterized protein isoform 2	1422	7	3.01303e-09	0.4729	0	-		no IPS match
comp5152_c1_seq1	1.75609	0.957303	1.60402	0.852379	---NA---	523	0			0	-		no IPS match
comp29892_c0_seq4	1.61886	1.33441	0.532384	0.81784	---NA---	1225	0			0	-		no IPS match
comp21039_c0_seq3	1.79319	0.469282	1.4728	0.678207	---NA---	318	0			0	-		SignalP-NN(euk) (SIGNALP), tmhmm (TMHMM)
comp24988_c0_seq4	1.48815	0.700922	0.502199	1.67536	---NA---	845	0			0	-		no IPS match
comp26081_c0_seq1	1.98228	0.520667	0.755529	1.66438	caax amino terminal protease family protein	1322	20	1.82708e-136	0.6295	1	C:membrane	-	IPR003675 (PFAM); tmhmm (TMHMM)
comp150286_c0_seq1	2.44385	1.26937	1.31113	1.43575	---NA---	375	0			0	-		no IPS match
comp31445_c2_seq6	1.29402	0.694034	1.74823	0.361709	l-type lectin-domain containing receptor kinase -like	340	20	1.91387e-62	0.8415	16	P:regulation of plant-type hypersensitive response; P:protein phosphorylation; P:cell cycle; C:intracellular; P:response to salicylic acid stimulus; F:ATP binding; P:protein targeting to membrane; P:cellular membrane fusion; P:negative regulation of programmed cell death; P:pollen development; F:cyclin-dependent protein serine/threonine kinase activity; F:carbohydrate binding; C:plasma membrane; …	EC:2.7.11.22; EC:2.7.10.0	IPR000719 (PFAM); IPR008271 (PROSITE); IPR011009 (SUPERFAMILY); IPR020635 (SMART); G3DSA:1.10.510.10 (GENE3D), G3DSA:3.30.200.20 (GENE3D), PTHR24420 (PANTHER), PTHR24420:SF169 (PANTHER)
comp8543_c0_seq2	2.88624	0.968996	1.15599	1.71105	alcohol partial	397	11	9.87163e-07	0.7382	4	F:zinc ion binding; F:oxidoreductase activity; P:oxidation-reduction process; F:nucleotide binding	-	SignalP-NN(euk) (SIGNALP)
comp199165_c0_seq1	2.36798	1.63576	1.43177	1.00721	---NA---	674	0			0	-		tmhmm (TMHMM)
comp280957_c0_seq1	2.82491	0.348455	1.94184	2.68469	lrr receptor-like serine threonine-protein kinase fls2-like	201	20	1.82693e-15	0.633	1	F:transferase activity, transferring phosphorus-containing groups	-	PR00019 (PRINTS), G3DSA:3.80.10.10 (GENE3D), PTHR24420 (PANTHER), PF13855 (PFAM), SSF52058 (SUPERFAMILY)
comp205871_c0_seq1	3.50559	2.63453	3.78833	0.365481	probable 2-oxoglutarate fe -dependent dioxygenase-like	441	20	2.27888e-11	0.6775	2	P:biosynthetic process; F:oxidoreductase activity, acting on paired donors, with incorporation or reduction of molecular oxygen, 2-oxoglutarate as one donor, and incorporation of one atom each of oxygen into both donors	EC:1.14.11.0	no IPS match
comp30909_c0_seq9	0.934683	0.999797	1.83399	0.39506	bromodomain protein	2955	20	3.50691e-70	0.5985	4	F:transferase activity; P:histone acetylation; F:histone acetyltransferase activity; F:transferase activity, transferring acyl groups		no IPS match
comp231913_c0_seq1	2.17121	1.3024	2.02689	2.11252	---NA---	403	0			0	-		SignalP-NN(euk) (SIGNALP)
comp27740_c0_seq2	2.31547	2.20689	3.57663	1.62483	dehydrin 4	1562	8	1.18567e-06	0.725	2	P:response to water stimulus; P:response to stress		no IPS match
comp16148_c0_seq1	1.99177	1.33536	0.6002	2.90464	protein	2307	20	0	0.6655	3	P:proteolysis; F:ATP-dependent peptidase activity; P:ATP-dependent proteolysis	-	IPR003111 (PFAM); IPR015947 (SUPERFAMILY); PTHR14255 (PANTHER)
comp28683_c0_seq8	1.49361	0.389406	1.83222	1.58881	---NA---	290	0			0	-		no IPS match
comp24826_c0_seq2	2.65948	1.06672	2.05807	2.72214	pinus taeda anonymous locus cl1051contig1_03 genomic sequence	496	20	6.80751e-25	0.772	1	P:lipid transport	-	no IPS match
comp24988_c0_seq2	2.03656	0.902357	1.05735	1.63262	---NA---	525	0			0	-		no IPS match
comp82510_c0_seq1	1.15304	1.55381	0.781279	1.02515	---NA---	276	0			0	-		SignalP-NN(euk) (SIGNALP), tmhmm (TMHMM)
comp16900_c1_seq1	3.22283	0.819449	1.22994	1.64616	myb transcription factor	733	20	2.34565e-66	0.7805	6	F:sequence-specific DNA binding transcription factor activity; F:DNA binding; P:regulation of transcription, DNA-dependent; C:transcription factor complex; ; F:chromatin binding	-	IPR001005 (PFAM); IPR009057 (G3DSA:1.10.10.GENE3D); IPR017930 (PROFILE); PTHR10641 (PANTHER), PTHR10641:SF30 (PANTHER)
comp24976_c0_seq1	4.42819	1.06639	3.32548	2.54346	serine-type endopeptidase	703	8	4.35608e-05	0.5475	2	F:serine-type endopeptidase inhibitor activity; P:response to oxidative stress		SignalP-NN(euk) (SIGNALP), tmhmm (TMHMM)
comp206154_c0_seq1	1.98121	0.793516	0.639361	1.64195	flavin-containing monooxygenase yucca8-like	422	20	1.74942e-16	0.893	6	P:auxin biosynthetic process; F:flavin adenine dinucleotide binding; F:NADP binding; F:N,N-dimethylaniline monooxygenase activity; P:brassinosteroid mediated signaling pathway; P:oxidation-reduction process	EC:1.14.13.8	IPR002938 (PFAM); G3DSA:3.50.50.60 (GENE3D), SSF51905 (SUPERFAMILY)
comp5352_c0_seq1	1.74428	1.05893	1.15705	1.74327	---NA---	431	0			0	-		no IPS match
comp31361_c1_seq18	1.19244	0.937037	1.37678	1.14414	serine threonine-protein kinase afc2-like	1481	20	9.45723e-89	0.8455	5	P:protein phosphorylation; F:ATP binding; F:protein serine/threonine kinase activity; C:plastid; P:serine family amino acid metabolic process	EC:2.7.11.0	IPR000719 (PFAM); IPR002290 (SMART); IPR008271 (PROSITE); IPR011009 (SUPERFAMILY); G3DSA:1.10.510.10 (GENE3D), PTHR24058 (PANTHER)
comp24988_c0_seq1	1.26223	0.578177	0.656299	1.57098	---NA---	942	0			0	-		no IPS match
comp21590_c0_seq1	1.53721	1.12911	1.55536	1.05105	probable lrr receptor-like serine threonine-protein kinase at3g47570-like	424	20	1.37717e-18	0.667	1	F:kinase activity	-	IPR013210 (PFAM); IPR025875 (PFAM); G3DSA:3.80.10.10 (GENE3D), PTHR24420 (PANTHER), PTHR24420:SF44 (PANTHER), SignalP-NN(euk) (SIGNALP), tmhmm (TMHMM), SSF52058 (SUPERFAMILY)
comp208600_c0_seq1	1.57609	1.03314	1.29564	0.829109	pentatricopeptide repeat-containing	494	20	2.40032e-45	0.662	0	-		IPR002885 (PFAM); PTHR24015 (PANTHER), PTHR24015:SF169 (PANTHER)
comp27107_c1_seq3	1.63335	0.384008	1.55071	0.706847	l-type lectin-domain containing receptor kinase -like	454	20	1.36141e-67	0.694	8	P:protein phosphorylation; C:intracellular membrane-bounded organelle; F:protein serine/threonine kinase activity; F:ATP binding; C:cytoplasmic part; F:carbohydrate binding; C:membrane; P:serine family amino acid metabolic process	EC:2.7.11.0	IPR000719 (PROFILE); IPR001245 (PFAM); IPR011009 (SUPERFAMILY); IPR013320 (G3DSA:2.60.120.GENE3D); IPR017441 (PROSITE); G3DSA:3.30.200.20 (GENE3D), PTHR24420 (PANTHER), PTHR24420:SF169 (PANTHER), SignalP-NN(euk) (SIGNALP), tmhmm (TMHMM)
comp28149_c0_seq1	1.73216	1.0656	0.669874	2.03915	haloacid dehalogenase-like hydrolase family protein isoform 4	1205	20	6.15478e-63	0.773	3	F:metal ion binding; F:metalloendopeptidase activity; P:rRNA processing	EC:3.4.24.0	IPR002036 (PFAM); IPR023091 (G3DSA:3.40.390.GENE3D); SignalP-NN(euk) (SIGNALP), SSF55486 (SUPERFAMILY)
comp16707_c0_seq1	1.79643	0.927306	1.56511	0.219924	---NA---	436	0			0	-		no IPS match
comp17507_c1_seq1	2.83539	1.78686	1.56243	3.31408	13-hydroxylupanine o-tigloyltransferase-like	479	20	1.17746e-64	0.7075	2	P:alkaloid biosynthetic process; F:13-hydroxylupinine O-tigloyltransferase activity	EC:2.3.1.93	IPR003480 (PFAM); IPR023213 (G3DSA:3.30.559.GENE3D); PTHR31823 (PANTHER), PTHR31823:SF0 (PANTHER), tmhmm (TMHMM)
comp1345_c0_seq1	1.40545	0.749831	0.88086	2.16606	pinus taeda anonymous locus 0_12933_01 genomic sequence	249	20	8.60538e-12	0.6055	0	-		PTHR24015 (PANTHER)
comp31203_c0_seq1	1.09361	0.730467	0.995261	1.72617	probable pre-mrna-splicing factor atp-dependent rna helicase-like	4552	20	0	0.9235	5	F:ATP-dependent helicase activity; F:RNA binding; F:ATP binding; C:cytosol; C:mitochondrion	-	IPR001650 (PFAM); IPR002464 (PROSITE); IPR003029 (PFAM); IPR007502 (PFAM); IPR011545 (PFAM); IPR012340 (G3DSA:2.40.50.GENE3D); IPR014001 (SMART); IPR022967 (SMART); IPR027417 (SUPERFAMILY); G3DSA:3.40.50.300 (GENE3D), PTHR18934 (PANTHER), PTHR18934:SF68 (PANTHER)
comp30338_c3_seq5	1.56553	0.923278	0.936357	0.670135	polyubiquitin 4-like	217	20	2.96721e-44	1	5	C:vacuole; P:response to UV-B; P:cellular protein modification process; P:ubiquitin-dependent protein catabolic process; F:protein binding	-	IPR000626 (PFAM); IPR019954 (PROSITE); IPR019955 (PROFILE); IPR019956 (PRINTS); G3DSA:3.10.20.90 (GENE3D), PTHR10666 (PANTHER), SSF54236 (SUPERFAMILY)
comp22547_c0_seq1	1.96473	0.335135	1.79845	2.51182	unknown	932	8	4.00455e-12	0.6088	0	-		no IPS match
comp179369_c0_seq1	0.894761	1.05245	1.98531	1.1822	---NA---	327	0			0	-		SignalP-NN(euk) (SIGNALP), tmhmm (TMHMM)
comp29240_c0_seq2	1.24317	0.91717	1.24158	1.43879	lrr receptor-like serine threonine-protein kinase efr	805	20	1.18027e-28	0.6375	5	F:protein kinase activity; P:cellular metabolic process; P:macromolecule metabolic process; P:primary metabolic process; F:protein binding	-	IPR001611 (PFAM); IPR003591 (SMART); IPR013210 (PFAM); IPR025875 (PFAM); G3DSA:3.80.10.10 (GENE3D), PTHR24420 (PANTHER), PTHR24420:SF44 (PANTHER), SignalP-NN(euk) (SIGNALP), tmhmm (TMHMM), SSF52058 (SUPERFAMILY)
comp16581_c0_seq2	2.28493	1.82736	1.28066	0.501657	40s ribosomal protein s17	269	20	1.10263e-43	0.9315	4	F:structural constituent of ribosome; C:cytosolic small ribosomal subunit; P:ribosomal small subunit assembly; P:translational elongation	-	SignalP-NN(euk) (SIGNALP)
comp8144_c0_seq1	1.10532	2.91498	2.5296	3.80526	auxin-repressed protein	773	20	9.20365e-19	0.8205	1	F:lyase activity	-	no IPS match
comp30389_c0_seq3	2.61794	1.16876	2.07514	0.776442	abhydrolase domain	1662	20	1.85151e-162	0.725	1	F:catalytic activity	-	no IPS match
comp29110_c0_seq14	1.64766	0.911418	0.60187	1.0709	gibberellin 2-beta-dioxygenase	884	20	1.3987e-117	0.508	3	P:response to stimulus; P:oxidation-reduction process; F:oxidoreductase activity, acting on paired donors, with incorporation or reduction of molecular oxygen, 2-oxoglutarate as one donor, and incorporation of one atom each of oxygen into both donors	EC:1.14.11.0	IPR005123 (PFAM); IPR027443 (G3DSA:2.60.120.GENE3D); PTHR10209 (PANTHER), PTHR10209:SF55 (PANTHER), SSF51197 (SUPERFAMILY)
comp30907_c1_seq1	1.05516	0.595542	1.18457	1.21822	unknown	224	3	7.29663e-16	0.6867	0	-		no IPS match
comp16490_c0_seq1	1.44171	0.962862	1.04524	0.581669	e3 ubiquitin-protein ligase rha1b-like	1267	20	1.88874e-25	0.532	3	P:response to abscisic acid stimulus; F:protein binding; F:zinc ion binding	-	IPR001841 (PFAM); IPR011016 (SMART); IPR013083 (G3DSA:3.30.40.GENE3D); PTHR14155 (PANTHER), PTHR14155:SF40 (PANTHER), SignalP-NN(euk) (SIGNALP), SSF57850 (SUPERFAMILY)
comp18956_c0_seq1	1.56016	1.27413	0.307529	0.911471	---NA---	521	0			0	-		no IPS match
comp24988_c0_seq5	1.36304	0.619055	0.409261	1.8254	---NA---	758	0			0	-		no IPS match
comp10183_c0_seq1	2.84462	3.23879	3.54782	0.581864	---NA---	281	0			0	-		no IPS match
comp15524_c1_seq1	2.8459	1.20335	1.65172	1.39339	thaumatin-like protein	299	12	5.63595e-11	0.8625	0	-		no IPS match
comp27069_c1_seq2	1.38498	1.05832	1.3647	0.565255	pinus taeda anonymous locus 2_1628_01 genomic sequence	430	20	2.64705e-57	0.772	6	F:heme binding; F:oxidoreductase activity, acting on paired donors, with incorporation or reduction of molecular oxygen; F:monooxygenase activity; F:electron carrier activity; P:oxidation-reduction process; P:electron transport	-	IPR001128 (G3DSA:1.10.630.GENE3D); IPR002403 (PRINTS); IPR017972 (PROSITE); PTHR24298 (PANTHER), PTHR24298:SF0 (PANTHER), tmhmm (TMHMM)
comp27874_c2_seq3	1.79989	1.3535	2.12916	0.56601	---NA---	600	0			1	P:response to stress	-	IPR003496 (PFAM)
comp30526_c0_seq2	1.4152	0.541689	1.79339	1.23883	cell wall-associated partial	708	20	5.65709e-26	0.633	1	F:hydrolase activity		no IPS match
comp17507_c2_seq1	2.27109	1.72318	1.24521	2.44143	benzyl alcohol o-benzoyltransferase-like	958	20	3.45556e-115	0.64	1	F:transferase activity, transferring acyl groups	-	IPR003480 (PFAM); IPR023213 (G3DSA:3.30.559.GENE3D); PTHR31823 (PANTHER), PTHR31823:SF0 (PANTHER)
comp434252_c0_seq1	1.05484	0.866789	0.730674	1.59003	---NA---	241	0			0	-		no IPS match
comp26053_c0_seq5	3.61921	1.31706	1.57378	3.32573	---NA---	649	0			0	-		SignalP-NN(euk) (SIGNALP)
comp30311_c0_seq3	1.78833	1.44161	1.43238	0.976016	s-locus receptor-like protein kinase family protein	245	20	4.635e-10	0.6755	2	P:cellular process; F:transferase activity, transferring phosphorus-containing groups	-	IPR001480 (G3DSA:2.90.10.GENE3D); PTHR11795 (PANTHER), PTHR11795:SF72 (PANTHER)
comp28688_c0_seq1	2.40428	2.36177	3.07243	1.30676	---NA---	313	0			0	-		no IPS match
comp30505_c0_seq13	2.2747	1.57884	0.277414	1.69116	unknown	1058	6	1.99203e-114	0.655	0	-		no IPS match
comp187886_c0_seq1	1.84795	0.561203	1.00928	0.593182	---NA---	217	0			0	-		no IPS match
comp13370_c0_seq1	1.25305	0.678604	1.98833	0.449284	probable wrky transcription factor 72-like	427	20	5.60442e-31	0.6875	15	P:intracellular signal transduction; F:transcription regulatory region DNA binding; P:amino acid import; P:respiratory burst involved in defense response; F:sequence-specific DNA binding; P:response to chitin; F:protein binding; F:sequence-specific DNA binding transcription factor activity; P:response to cyclopentenone; P:negative regulation of transcription, DNA-dependent; P:toxin catabolic proc…	-	IPR003657 (G3DSA:2.20.25.GENE3D); PTHR31429 (PANTHER), PTHR31429:SF0 (PANTHER)
comp28367_c0_seq6	1.55803	1.51508	0.424649	0.781231	---NA---	678	0			0	-		SignalP-NN(euk) (SIGNALP), tmhmm (TMHMM)
comp9469_c0_seq1	1.33883	0.987249	2.76667	1.14494	---NA---	346	0			0	-		SignalP-NN(euk) (SIGNALP), tmhmm (TMHMM)
comp20006_c0_seq1	1.69508	1.43616	2.07373	0.715237	---NA---	522	0			0	-		SignalP-NN(euk) (SIGNALP), tmhmm (TMHMM)
comp16779_c0_seq1	1.69126	1.8655	1.10181	1.66875	caffeic acid-o- partial	677	20	9.21328e-37	0.72	4	P:phenylpropanoid biosynthetic process; F:isoliquiritigenin 2'-O-methyltransferase activity; F:licodione 2'-O-methyltransferase activity; C:intracellular part	EC:2.1.1.154; EC:2.1.1.65	no IPS match
comp979_c0_seq1	1.92628	0.849194	0.859409	0.501558	---NA---	384	0			0	-		no IPS match
comp22457_c0_seq3	2.79857	1.79989	4.4911	1.98376	---NA---	929	0			0	-		no IPS match
comp28853_c0_seq6	1.32362	0.763732	1.00475	0.967376	thiamin pyrophosphokinase 1-like	459	20	1.38463e-77	0.7975	8	P:thiamine diphosphate biosynthetic process; P:thiamine metabolic process; F:thiamine diphosphokinase activity; F:kinase activity; P:phosphorylation; F:ATP binding; C:cytosol; C:plastid	EC:2.7.6.2	IPR006282 (TIGRFAMs); IPR007371 (G3DSA:3.40.50.GENE3D); PTHR13622 (PANTHER), PTHR13622:SF1 (PANTHER)
comp427617_c0_seq1	2.71387	0.790809	2.12169	0.913859	---NA---	377	0			0	-		SignalP-NN(euk) (SIGNALP), tmhmm (TMHMM)
comp286641_c0_seq1	1.53303	0.787415	1.47102	1.1071	enolase allergen asp f 22	233	20	1.1205e-43	0.9615	14	P:regulation of vacuole fusion, non-autophagic; C:internal side of plasma membrane; C:fungal-type vacuole; C:soluble fraction; C:mitochondrion; C:phosphopyruvate hydratase complex; C:plasma membrane enriched fraction; F:magnesium ion binding; P:glycolysis; P:gluconeogenesis; F:phosphopyruvate hydratase activity; P:tryptophan biosynthetic process; P:tyrosine biosynthetic process; P:L-phenylalanine…	EC:4.2.1.11	no IPS match
comp10288_c0_seq1	3.57731	2.09612	2.81803	1.3973	---NA---	421	0			0	-		no IPS match
comp30649_c0_seq2	2.09102	0.6445	2.20881	1.15782	receptor like protein	664	20	2.24283e-59	0.5825	1	F:protein binding	-	IPR001611 (PFAM); IPR025875 (PFAM); PR00019 (PRINTS), G3DSA:3.80.10.10 (GENE3D), PTHR24420 (PANTHER), PTHR24420:SF480 (PANTHER), tmhmm (TMHMM), SSF52058 (SUPERFAMILY)
comp58422_c0_seq1	1.886	0.87299	0.488703	1.32039	---NA---	327	0			0	-		no IPS match
comp30561_c1_seq6	4.79155	1.35683	3.33035	3.05154	actin	225	20	6.59556e-44	0.9365	3	C:cytoskeleton; C:cytoplasm; F:ATP binding	-	IPR004000 (PANTHER); G3DSA:3.90.640.10 (GENE3D), PTHR11937:SF52 (PANTHER), SSF53067 (SUPERFAMILY)
comp24970_c0_seq1	1.26102	0.884372	1.61629	0.570283	calmodulin-binding receptor-like cytoplasmic kinase 3-like	1956	20	6.91054e-146	0.723	5	C:cytoplasmic membrane-bounded vesicle; F:ATP binding; P:protein phosphorylation; F:protein serine/threonine kinase activity; F:protein tyrosine kinase activity	EC:2.7.11.0; EC:2.7.10.0	IPR000719 (PROFILE); IPR001245 (PFAM); IPR002290 (SMART); IPR008271 (PROSITE); IPR011009 (SUPERFAMILY); IPR017441 (PROSITE); IPR020635 (SMART); G3DSA:1.10.510.10 (GENE3D), G3DSA:3.30.200.20 (GENE3D), PTHR24420 (PANTHER), PTHR24420:SF192 (PANTHER), SignalP-NN(euk) (SIGNALP), tmhmm (TMHMM)
comp18956_c0_seq2	1.77723	1.26422	0.383152	0.971343	---NA---	564	0			0	-		SignalP-NN(euk) (SIGNALP), tmhmm (TMHMM)
comp20240_c0_seq3	6.37973	3.69594	3.66348	2.07761	---NA---	787	0			0	-		SignalP-NN(euk) (SIGNALP)
comp29442_c0_seq2	2.49534	1.14983	0.507692	1.22177	---NA---	534	0			0	-		no IPS match
comp322858_c0_seq1	2.32565	0.737933	2.33354	2.11275	---NA---	260	0			0	-		no IPS match
comp125642_c0_seq1	3.31771	0.95264	1.2865	3.37653	---NA---	274	0			0	-		no IPS match
comp11734_c0_seq2	1.91933	0.914212	0.482489	1.9712	---NA---	563	0			0	-		no IPS match
comp22506_c0_seq5	2.05224	0.949169	0.856905	2.01506	transcription initiation factor iia large subunit-like	1853	20	1.03399e-177	0.6215	2	C:transcription factor TFIIA complex; P:transcription initiation from RNA polymerase II promoter	-	IPR004855 (PANTHER); IPR009083 (SUPERFAMILY); IPR013028 (G3DSA:1.10.287.GENE3D)
comp31360_c0_seq5	2.02322	0.640254	1.07419	0.593504	peptide transporter ptr1-like	370	20	3.29802e-71	0.65	3	C:integral to membrane; P:oligopeptide transport; F:transporter activity	-	IPR000109 (PANTHER); G3DSA:1.20.1250.20 (GENE3D), PTHR11654:SF37 (PANTHER), SignalP-NN(euk) (SIGNALP), tmhmm (TMHMM)
comp30875_c0_seq14	0.863293	0.23776	1.67578	1.29213	dehydration responsive protein	311	19	7.11147e-26	0.68	0	-		SignalP-NN(euk) (SIGNALP)
comp31361_c1_seq1	1.18386	0.779212	1.41925	1.1952	serine threonine-protein kinase afc1	759	20	8.3088e-17	0.8345	23	P:response to wounding; F:protein binding; F:ferrochelatase activity; P:cellular membrane fusion; P:regulation of plant-type hypersensitive response; P:mRNA processing; P:heme biosynthetic process; P:regulation of transcription, DNA-dependent; F:protein serine/threonine/tyrosine kinase activity; P:protein targeting to membrane; C:chloroplast; P:negative regulation of programmed cell death; P:posi…	EC:4.99.1.1; EC:2.7.12.1; EC:2.7.11.0	no IPS match
comp29114_c0_seq6	3.16995	0.621732	1.50144	1.73619	uncharacterized loc101209587	1107	20	5.27996e-63	0.6355	3	F:molecular_function; P:biological_process; C:cellular_component		IPR007608 (PFAM)
comp2137_c0_seq1	2.82501	0.731895	2.22203	1.8778	---NA---	728	0			0	-		no IPS match
comp3540_c0_seq1	1.18743	1.61139	0.992056	1.91338	isocitrate dehydrogenase	224	20	1.34164e-41	0.928	4	F:NAD binding; F:magnesium ion binding; P:tricarboxylic acid cycle; F:isocitrate dehydrogenase (NAD+) activity	EC:1.1.1.41	no IPS match
comp31361_c1_seq24	1.22438	0.918176	1.49136	1.24561	serine threonine-protein kinase afc2-like	375	20	1.55658e-43	0.9025	6	P:protein autophosphorylation; P:mRNA processing; F:protein serine/threonine/tyrosine kinase activity; F:ATP binding; F:protein serine/threonine kinase activity; P:serine family amino acid metabolic process	EC:2.7.12.1; EC:2.7.11.0	IPR000719 (PFAM); IPR011009 (SUPERFAMILY); G3DSA:3.30.200.20 (GENE3D), PTHR24058 (PANTHER)
comp29426_c0_seq1	1.46442	1.54518	1.0982	0.138707	---NA---	709	0			0	-		SignalP-NN(euk) (SIGNALP), tmhmm (TMHMM)
comp29114_c0_seq5	3.19326	2.18949	1.99562	0.408856	pinus taeda anonymous locus 2_9289_01 genomic sequence	1237	20	8.22335e-87	0.6525	3	F:molecular_function; P:biological_process; C:cellular_component		IPR007608 (PFAM)
comp26620_c0_seq1	2.07647	1.03243	1.67036	0.598952	ring u-box domain-containing protein	3869	20	5.365e-139	0.6245	2	F:protein binding; F:zinc ion binding	-	IPR001841 (PROFILE); IPR013083 (G3DSA:3.30.40.GENE3D); PTHR10044 (PANTHER), PTHR10044:SF7 (PANTHER), PF13920 (PFAM), SSF57850 (SUPERFAMILY)
comp27164_c0_seq1	1.91729	0.728437	1.34353	0.557646	---NA---	669	0			0	-		no IPS match
comp30338_c3_seq6	2.08404	1.3402	1.33154	0.850144	ubiquitin	208	20	2.03767e-41	1	6	C:nucleolus; F:structural constituent of ribosome; C:cytosolic large ribosomal subunit; P:translation; P:ribosome biogenesis; F:protein binding	-	IPR000626 (PFAM); IPR019954 (PROSITE); IPR019955 (PROFILE); IPR019956 (PRINTS); G3DSA:3.10.20.90 (GENE3D), PTHR10666 (PANTHER), SSF54236 (SUPERFAMILY)
comp25398_c1_seq3	1.15012	1.35207	1.71842	0.469687	unknown	579	3	1.77361e-07	0.7167	0	-		no IPS match
comp25093_c0_seq1	3.94905	1.98251	2.00291	1.67799	---NA---	606	0			0	-		no IPS match
comp6499_c0_seq1	1.74877	1.20826	1.71563	0.770223	phosphoenolpyruvate carboxykinase	241	20	4.11331e-28	0.8455	7	P:gluconeogenesis; F:kinase activity; P:phosphorylation; F:phosphoenolpyruvate carboxykinase (ATP) activity; F:ATP binding; P:tricarboxylic acid cycle; P:carbon utilization	EC:4.1.1.49	no IPS match
comp31014_c0_seq1	2.1595	2.12148	0.798447	1.37467	---NA---	1025	0			0	-		no IPS match
comp26479_c1_seq1	3.79161	1.06708	3.27152	2.76879	---NA---	203	0			0	-		no IPS match
comp222125_c0_seq1	1.61634	0.672038	1.04797	1.11382	---NA---	263	0			0	-		tmhmm (TMHMM)
comp30487_c1_seq12	1.83295	1.06412	2.48746	1.06227	l-type lectin-domain containing receptor kinase -like	745	20	3.4476e-62	0.747	7	C:cytoplasmic membrane-bounded vesicle; F:carbohydrate binding; P:protein phosphorylation; F:ATP binding; C:membrane; F:protein serine/threonine kinase activity; P:serine family amino acid metabolic process	EC:2.7.11.0	IPR000719 (PFAM); IPR011009 (SUPERFAMILY); G3DSA:1.10.510.10 (GENE3D), PTHR24420 (PANTHER), PTHR24420:SF169 (PANTHER)
comp149181_c0_seq1	2.20842	0.466299	1.12001	1.28648	clavaminate synthase-like protein at3g21360-like	388	20	8.98411e-34	0.6295	3	C:nucleus; F:oxidoreductase activity; P:oxidation-reduction process	-	IPR003819 (PFAM); G3DSA:3.60.130.10 (GENE3D), SSF51197 (SUPERFAMILY)
comp30928_c0_seq1	2.12568	1.02801	2.16861	1.26772	serine-threonine protein plant-	1746	20	7.75872e-80	0.5125	1	F:protein binding	-	IPR001611 (PFAM); IPR003591 (SMART); PR00019 (PRINTS), G3DSA:3.80.10.10 (GENE3D), PTHR24420 (PANTHER), PF13855 (PFAM), SM00365 (SMART), SignalP-NN(euk) (SIGNALP), SSF52058 (SUPERFAMILY)
comp86401_c0_seq1	2.33062	0.494153	1.84349	2.97115	transcript antisense to ribosomal rna protein	218	20	4.04415e-08	0.6355	1	C:mitochondrion		no IPS match
comp427777_c0_seq1	0.967191	0.64304	1.17485	1.38763	60s ribosomal protein l26	257	20	7.32123e-30	0.903	4	F:structural constituent of ribosome; C:large ribosomal subunit; P:translation; P:ribosome biogenesis	-	IPR005756 (PANTHER); IPR008991 (SUPERFAMILY); IPR014722 (G3DSA:2.30.30.GENE3D)
comp19000_c0_seq1	1.77548	1.91337	1.60529	0.352098	---NA---	225	0			0	-		SignalP-NN(euk) (SIGNALP), tmhmm (TMHMM)
comp18435_c0_seq2	1.81004	0.55287	0.718544	1.85398	non-ltr retrolelement reverse transcriptase	556	20	3.87167e-09	0.5035	0	-		no IPS match
comp16184_c0_seq1	2.36029	0.987121	1.08333	0.779049	protein	1450	20	1.30796e-146	0.885	8	F:poly(A)-specific ribonuclease activity; P:response to wounding; F:nucleic acid binding; P:response to biotic stimulus; P:N-terminal protein myristoylation; C:nucleus; P:RNA modification; P:regulation of RNA metabolic process	EC:3.1.13.4	IPR006941 (PFAM); IPR012337 (SUPERFAMILY); G3DSA:3.30.420.10 (GENE3D), PTHR10797 (PANTHER)
comp15524_c0_seq1	2.55715	1.11341	1.64758	1.7091	thaumatin-like protein	318	20	1.00118e-48	0.8895	0	-		IPR001938 (PRINTS); IPR017949 (PROSITE); PTHR31048 (PANTHER)
comp1313_c0_seq1	1.30134	2.29231	0.920128	1.71435	---NA---	258	0			0	-		no IPS match
comp331664_c0_seq1	0.677886	1.12946	1.87157	0.525802	protein	534	6	1.8485e-44	0.59	0	-		SignalP-NN(euk) (SIGNALP)
comp29992_c0_seq2	1.78908	1.11722	0.715032	0.632804	---NA---	220	0			0	-		tmhmm (TMHMM)
comp26053_c0_seq6	3.66424	1.38377	1.53242	3.36631	---NA---	747	0			0	-		SignalP-NN(euk) (SIGNALP)
comp30222_c0_seq4	1.43965	0.917493	1.78048	0.801976	---NA---	714	0			0	-		SignalP-NN(euk) (SIGNALP)
comp26053_c0_seq2	3.36695	1.45319	1.73786	3.34972	---NA---	384	0			0	-		no IPS match
comp15181_c0_seq2	2.08724	1.08973	1.45906	0.674736	inorganic pyrophosphatase	391	20	1.81261e-85	0.938	5	F:inorganic diphosphatase activity; C:cytoplasm; P:response to stress; F:magnesium ion binding; P:oxidative phosphorylation	EC:3.6.1.1	no IPS match
comp7703_c0_seq1	0.477102	2.11595	2.09633	0.900134	---NA---	308	0			0	-		no IPS match
comp353269_c0_seq1	1.84701	0.977553	1.14814	1.56986	plastid protein	318	20	6.78133e-18	0.6395	9	P:transcription, DNA-dependent; P:regulation of primary metabolic process; P:endonucleolytic cleavage of tetracistronic rRNA transcript (SSU-rRNA, LSU-rRNA, 4.5S-rRNA, 5S-rRNA); P:regulation of cellular metabolic process; C:chloroplast; P:chloroplast organization; P:developmental process; P:regulation of macromolecule metabolic process; C:mitochondrion	-	PTHR31346 (PANTHER)
comp18435_c0_seq1	1.89195	0.722368	0.807337	1.84691	---NA---	352	0			0	-		no IPS match
comp69613_c0_seq1	1.6912	0.923513	1.52907	1.29875	wrky transcription factor	678	20	2.41564e-28	0.488	2	F:sequence-specific DNA binding transcription factor activity; F:sequence-specific DNA binding	-	IPR003657 (G3DSA:2.20.25.GENE3D); PTHR31429 (PANTHER), PTHR31429:SF0 (PANTHER)
comp3309_c0_seq1	1.1086	1.01445	1.17344	2.42893	40s ribosomal protein s3	307	20	6.17629e-67	0.99	5	F:structural constituent of ribosome; F:RNA binding; C:small ribosomal subunit; P:translation; P:ribosome biogenesis	-	no IPS match
comp10321_c0_seq1	2.21731	1.98051	1.03752	1.86445	---NA---	635	0			0	-		no IPS match
comp29717_c0_seq3	3.9829	0.813468	3.20096	5.31944	serine-type endopeptidase inhibitor	498	17	4.73533e-08	0.5359	3	C:cytoplasmic membrane-bounded vesicle; F:serine-type endopeptidase inhibitor activity; P:response to oxidative stress		SignalP-NN(euk) (SIGNALP), tmhmm (TMHMM)
comp30505_c0_seq10	1.25534	1.29485	0.181341	1.31572	unknown	1011	6	8.82848e-102	0.6383	0	-		no IPS match
comp16297_c0_seq1	1.15546	1.51303	0.65184	1.08845	---NA---	379	0			0	-		no IPS match
comp16351_c1_seq1	2.63265	0.865028	1.39602	0.693173	unknown	456	7	1.23383e-25	0.7171	0	-		no IPS match
comp5567_c0_seq1	1.94377	0.879898	0.956721	2.11567	---NA---	250	0			0	-		SignalP-NN(euk) (SIGNALP)
comp15619_c1_seq1	2.41065	1.5584	2.05571	1.48661	polyneuridine-aldehyde esterase	317	20	3.29095e-57	0.607	5	P:systemic acquired resistance; F:methyl indole-3-acetate esterase activity; P:salicylic acid metabolic process; F:methyl salicylate esterase activity; F:methyl jasmonate esterase activity	EC:3.1.1.1	G3DSA:3.40.50.1820 (GENE3D), PTHR10992 (PANTHER), PTHR10992:SF56 (PANTHER)
comp235434_c0_seq1	2.56943	2.72812	0.637563	1.77559	succinate dehydrogenase membrane anchor subunit	281	20	2.20356e-23	0.7135	9	F:succinate dehydrogenase activity; F:iron ion binding; P:electron transport; P:oxidative phosphorylation; P:benzoate metabolic process; P:reductive tricarboxylic acid cycle; C:succinate dehydrogenase complex; C:mitochondrial envelope; C:integral to membrane	EC:1.3.99.1	IPR007992 (PANTHER); G3DSA:1.20.1300.10 (GENE3D), PTHR13337:SF0 (PANTHER), SignalP-NN(euk) (SIGNALP), tmhmm (TMHMM)
comp356424_c0_seq1	2.04513	1.06653	3.01438	1.03369	---NA---	310	0			0	-		no IPS match
comp271359_c0_seq1	0.940279	0.973807	1.64527	0.492713	dnaj heat shock family protein	249	19	2.29119e-17	0.7816	3	P:protein folding; F:unfolded protein binding; F:heat shock protein binding	-	no IPS match
comp30285_c0_seq9	1.65863	2.66603	0.911308	1.44687	---NA---	557	0			0	-		no IPS match
comp18041_c0_seq1	2.33147	1.33865	1.14264	0.704556	transcription factor 2	2359	20	5.78577e-84	0.6345	5	F:sequence-specific DNA binding transcription factor activity; F:DNA binding; P:regulation of transcription, DNA-dependent; C:transcription factor complex;	-	IPR001471 (PRINTS); IPR016177 (SUPERFAMILY); PTHR31657 (PANTHER), PTHR31657:SF0 (PANTHER)
comp276913_c0_seq1	3.70043	3.65418	0.891265	2.6186	---NA---	209	0			0	-		no IPS match
comp116448_c0_seq1	1.71313	1.55537	1.17614	0.441537	---NA---	329	0			0	-		SignalP-NN(euk) (SIGNALP)
comp22146_c0_seq1	1.92374	2.05591	1.15322	1.25235	haloalkane dehalogenase 2-like	1770	20	4.50848e-167	0.7735	4	C:chloroplast envelope; F:hydrolase activity; C:chloroplast stroma; P:mRNA modification	-	IPR000073 (PRINTS); IPR000639 (PRINTS); G3DSA:3.40.50.1820 (GENE3D), PTHR10992 (PANTHER), PTHR10992:SF24 (PANTHER), PF12697 (PFAM), SSF53474 (SUPERFAMILY)
comp20237_c0_seq2	2.07819	0.967772	1.56833	0.572007	---NA---	222	0			0	-		no IPS match
comp30004_c0_seq6	3.34778	2.38818	1.70551	2.07471	---NA---	445	0			0	-		no IPS match
comp29892_c0_seq3	1.4307	1.50778	0.613363	1.00799	gtp-binding nuclear protein partial	974	20	9.71432e-08	0.5	5	C:intracellular membrane-bounded organelle; P:nucleocytoplasmic transport; P:protein transport; F:binding; C:cytoplasmic part	-	SignalP-NN(euk) (SIGNALP), tmhmm (TMHMM)
comp425137_c0_seq1	1.81794	0.983921	0.626764	0.71105	uncharacterized protein	342	5	7.82323e-23	0.684	0	-		no IPS match
comp30336_c1_seq4	1.95209	0.569724	1.83411	0.829564	l-type lectin-domain containing receptor kinase -like	708	20	3.21901e-81	0.623	5	F:carbohydrate binding; P:protein phosphorylation; F:ATP binding; F:protein serine/threonine kinase activity; P:serine family amino acid metabolic process	EC:2.7.11.0	IPR001220 (PFAM); IPR008985 (SUPERFAMILY); IPR013320 (G3DSA:2.60.120.GENE3D); PTHR32401 (PANTHER), PTHR32401:SF0 (PANTHER), SignalP-NN(euk) (SIGNALP)
comp323905_c0_seq1	1.77033	1.24396	1.45826	1.4591	---NA---	390	0			0	-		no IPS match
comp208124_c0_seq1	3.39171	1.24649	2.10499	1.30866	---NA---	212	0			0	-		SignalP-NN(euk) (SIGNALP), tmhmm (TMHMM)
comp14926_c2_seq1	1.94901	0.417092	1.26248	1.35177	m030_arath ame: full=uncharacterized mitochondrial protein g00030 ame: full=orf107a	770	13	9.47301e-37	0.7162	1	C:mitochondrion	-	no IPS match
comp227711_c0_seq1	2.36938	0.800177	0.661906	1.63701	glycerol dehydrogenase	309	20	3.2682e-42	0.854	4	F:glycerol dehydrogenase [NADP+] activity; P:oxidation-reduction process; P:mycelium development; P:glycerolipid metabolic process	EC:1.1.1.72	no IPS match
comp30319_c0_seq2	0.706384	0.322096	1.52509	1.57905	pinus taeda anonymous locus 2_218_01 genomic sequence	496	20	3.37943e-73	0.818	4	F:hydrolase activity, hydrolyzing O-glycosyl compounds; P:carbohydrate metabolic process; F:cation binding; C:anchored to plasma membrane	EC:3.2.1.0	IPR000490 (PFAM); IPR013781 (G3DSA:3.20.20.GENE3D); IPR017853 (SUPERFAMILY); PTHR32227 (PANTHER), PTHR32227:SF29 (PANTHER), tmhmm (TMHMM)
comp14688_c0_seq1	1.723	1.48155	2.18007	0.93668	beta glucanase	329	20	1.13968e-19	0.8895	12	F:hydrolase activity, hydrolyzing O-glycosyl compounds; P:carbohydrate metabolic process; C:vacuole; F:cation binding; P:response to cold; P:response to bacterium; P:defense response to fungus, incompatible interaction; C:cytoplasmic membrane-bounded vesicle; C:plasma membrane; C:cell wall; C:apoplast; P:response to salt stress	EC:3.2.1.0	no IPS match
comp316881_c0_seq1	0.718032	1.33212	1.57475	2.35195	---NA---	284	0			0	-		tmhmm (TMHMM)
comp17099_c0_seq1	1.63869	0.811034	1.01799	0.729825	---NA---	324	0			0	-		no IPS match
comp21077_c0_seq1	1.56157	1.65983	2.61743	0.949224	unknown	789	1	1.29144e-13	0.65	5	P:regulation of transcription, DNA-dependent; P:transcription, DNA-dependent; C:nucleus; F:sequence-specific DNA binding transcription factor activity; F:DNA binding		SignalP-NN(euk) (SIGNALP), tmhmm (TMHMM)
comp273220_c0_seq1	4.02236	1.66354	1.88008	2.8596	---NA---	310	0			0	-		no IPS match
comp271188_c0_seq1	0.873201	2.92946	1.568	1.09456	glutamine synthetase	265	20	3.38597e-49	0.867	5	C:cytoplasm; F:glutamate-ammonia ligase activity; F:ATP binding; P:glutamine biosynthetic process; P:peptidoglycan biosynthetic process	EC:6.3.1.2	no IPS match
comp28903_c0_seq1	1.34643	1.01279	2.3594	1.2068	---NA---	639	0			0	-		SignalP-NN(euk) (SIGNALP)
comp4296_c0_seq1	1.52405	1.04568	0.964336	1.7194	---NA---	732	0			0	-		no IPS match
comp329493_c0_seq1	2.98967	1.73945	1.27131	0.70249	elongation factor 1-beta	386	20	4.47281e-33	0.766	6	F:guanyl-nucleotide exchange factor activity; F:translation elongation factor activity; C:eukaryotic translation elongation factor 1 complex; P:regulation of GTPase activity; C:ribosome; P:regulation of translational elongation	-	IPR001326 (PROSITE); IPR014717 (G3DSA:3.30.70.GENE3D); IPR018940 (PFAM); PTHR11595 (PANTHER)
comp1964_c0_seq1	2.02724	0.674413	0.722066	1.18326	pinus taeda anonymous locus 0_12933_01 genomic sequence	573	20	2.05032e-44	0.6315	2	F:hydrolase activity; F:protein binding	-	IPR002885 (PFAM); IPR011990 (G3DSA:1.25.40.GENE3D); PTHR24015 (PANTHER), PTHR24015:SF88 (PANTHER)
comp13777_c0_seq1	1.08991	1.27688	1.02938	1.15806	---NA---	469	0			0	-		no IPS match
comp31471_c0_seq1	3.49866	1.00366	1.68055	1.7086	catalase	1951	20	0	0.8835	27	P:photoperiodism; C:cell wall; P:hydrogen peroxide catabolic process; P:oxidation-reduction process; C:peroxisome; C:mitochondrion; P:cell death; F:cobalt ion binding; P:response to cold; P:cell redox homeostasis; F:catalase activity; C:chloroplast envelope; P:response to abscisic acid stimulus; C:chloroplast stroma; F:heme binding; P:cellular response to sulfate starvation; C:vacuole; P:cellular…	EC:1.11.1.6	IPR002226 (PROSITE); IPR010582 (PFAM); IPR011614 (G3DSA:2.40.180.GENE3D); IPR018028 (PRINTS); IPR020835 (SUPERFAMILY); IPR024708 (PROSITE); IPR024711 (PIR); PTHR11465:SF0 (PANTHER)
comp22626_c1_seq1	1.91618	1.0912	0.68579	1.5726	---NA---	358	0			0	-		no IPS match
comp31014_c0_seq4	2.6539	2.1126	0.739442	1.51763	---NA---	1012	0			0	-		tmhmm (TMHMM)
comp30505_c0_seq9	1.39221	1.73983	0.243052	2.0601	unknown	1296	6	1.90309e-103	0.6367	0	-		no IPS match
comp28688_c1_seq4	2.41473	1.12378	2.23076	0.9542	ap2 domain transcription factor	374	20	2.29673e-62	0.83	5	F:sequence-specific DNA binding transcription factor activity; F:DNA binding; P:regulation of transcription, DNA-dependent; C:transcription factor complex;	-	IPR001471 (PRINTS); IPR016177 (SUPERFAMILY); PTHR31190 (PANTHER), PTHR31190:SF0 (PANTHER)
comp30536_c0_seq34	1.48078	1.76335	1.52402	0.688771	rop guanine nucleotide exchange factor 1-like	2329	20	0	0.7835	2	F:Rho guanyl-nucleotide exchange factor activity; P:regulation of GTPase activity	-	SignalP-NN(euk) (SIGNALP), tmhmm (TMHMM)
comp23022_c0_seq1	1.82764	0.574776	1.88628	0.526236	chromosome transmission fidelity protein 8 homolog	1011	20	1.2302e-35	0.671	2	F:protein binding; P:regulation of cellular process	-	IPR018607 (PFAM)
comp214_c0_seq1	2.83781	1.79587	1.98533	0.638154	---NA---	269	0			0	-		no IPS match
comp16184_c0_seq2	1.80466	1.25601	1.06456	0.579564	probable ccr4-associated factor 1 homolog 7-like	1675	20	2.8047e-138	0.8835	6	P:response to wounding; F:nucleic acid binding; C:nucleus; P:response to biotic stimulus; F:poly(A)-specific ribonuclease activity; P:regulation of RNA metabolic process	EC:3.1.13.4	IPR006941 (PFAM); IPR012337 (SUPERFAMILY); G3DSA:3.30.420.10 (GENE3D), PTHR10797 (PANTHER)
comp16351_c1_seq2	2.64714	0.867301	1.49067	0.742073	unknown	526	7	2.52991e-25	0.7171	0	-		no IPS match
comp226563_c0_seq1	2.01924	0.78725	0.588115	2.36423	salivary glue protein sgs-4-like	238	4	1.65542e-10	0.6325	1	F:structural constituent of cuticle		no IPS match
comp14946_c0_seq1	3.13137	0.36171	1.86883	2.26801	---NA---	273	0			0	-		no IPS match
comp10350_c0_seq1	2.7707	0.319115	2.66347	1.91825	blue copper protein	1300	20	3.5689e-40	0.66	2	F:copper ion binding; F:electron carrier activity	-	IPR000923 (PROSITE); IPR003245 (PRODOM); IPR008972 (G3DSA:2.60.40.GENE3D); SignalP-NN(euk) (SIGNALP), tmhmm (TMHMM)
comp20509_c0_seq4	2.78261	1.57458	0.837207	3.79929	---NA---	226	0			0	-		SignalP-NN(euk) (SIGNALP)
comp110_c0_seq1	1.79887	2.76905	1.01439	1.27439	acyl- desaturase	287	20	5.41631e-43	0.9685	6	P:fatty acid biosynthetic process; F:stearoyl-CoA 9-desaturase activity; F:heme binding; C:integral to membrane; C:endoplasmic reticulum; P:electron transport chain	EC:1.14.19.1	SignalP-NN(euk) (SIGNALP)
comp20360_c0_seq1	1.25952	0.988487	1.23917	1.71559	---NA---	764	0			0	-		SignalP-NN(euk) (SIGNALP)
comp119289_c0_seq1	2.09396	0.733036	0.875379	2.52532	cytochrome p450 liketbp	349	19	3.74073e-42	0.7405	4	F:sodium channel activity; F:ATP binding; C:membrane; P:sodium ion transmembrane transport	-	no IPS match
comp29240_c0_seq1	1.98316	1.32039	1.67665	1.55299	probable lrr receptor-like serine threonine-protein kinase at1g34110-like	421	9	4.93486e-05	0.63	17	F:transferase activity; C:integral to membrane; P:phosphorylation; C:membrane; F:protein serine/threonine kinase activity; F:protein kinase activity; P:protein phosphorylation; F:nucleotide binding; F:RNA-directed DNA polymerase activity; F:ATP binding; F:RNA binding; F:kinase activity; F:aspartic-type endopeptidase activity; P:RNA-dependent DNA replication; P:proteolysis; F:receptor activity; F:…		no IPS match
comp334127_c0_seq1	2.39595	2.29942	2.43355	2.19251	60s ribosomal protein l27a	222	20	1.59855e-24	0.88	4	C:ribosome; F:structural constituent of ribosome; P:translation; P:ribosome biogenesis	-	no IPS match
comp292730_c0_seq1	0.970993	1.79425	0.289275	1.17226	---NA---	317	0			0	-		no IPS match
comp26239_c0_seq3	0.968888	0.629015	1.2926	1.56004	disease resistance-responsive family	846	1	0.000996652	0.69	0	-		no IPS match
comp24988_c0_seq8	1.93042	0.66778	0.652605	1.10699	---NA---	886	0			0	-		no IPS match
comp233648_c0_seq1	1.19589	1.05225	1.26165	1.26577	40s ribosomal protein s24	206	20	1.17356e-39	0.9275	6	P:maturation of SSU-rRNA from tricistronic rRNA transcript (SSU-rRNA, 5.8S rRNA, LSU-rRNA); C:nucleolus; F:structural constituent of ribosome; P:translational elongation; C:cytosolic small ribosomal subunit; F:nucleotide binding	-	no IPS match
comp30751_c2_seq1	2.58026	0.661704	0.950578	2.71441	abc transporter b family member 1-like	6628	20	0	0.8355	30	P:vernalization response; P:acropetal auxin transport; F:ferric-transporting ATPase activity; P:cell adhesion; P:embryo development ending in seed dormancy; P:actin nucleation; P:positive gravitropism; P:response to nematode; C:integral to membrane; P:anthocyanin accumulation in tissues in response to UV light; F:auxin efflux transmembrane transporter activity; P:photomorphogenesis; P:basipetal a…	EC:3.6.3.30; EC:3.6.3.44	IPR002083 (PFAM); IPR008974 (SUPERFAMILY); G3DSA:2.60.210.10 (GENE3D), PTHR24006 (PANTHER), PTHR24006:SF20 (PANTHER)
comp30487_c1_seq17	1.82306	1.14433	2.48463	1.06263	l-type lectin-domain containing receptor kinase -like	706	20	6.71504e-58	0.74	22	P:negative regulation of defense response; F:carbohydrate binding; P:cellular response to nitrogen starvation; P:jasmonic acid mediated signaling pathway; P:salicylic acid biosynthetic process; P:regulation of protein dephosphorylation; P:systemic acquired resistance, salicylic acid mediated signaling pathway; P:regulation of plant-type hypersensitive response; P:regulation of hydrogen peroxide m…	EC:2.7.11.0	IPR000719 (PFAM); IPR011009 (SUPERFAMILY); G3DSA:1.10.510.10 (GENE3D), PTHR24420 (PANTHER), PTHR24420:SF169 (PANTHER)
comp332716_c0_seq1	1.67116	2.12262	0.859364	0.671109	60s ribosomal protein l18-b	203	20	7.10624e-38	0.9365	4	C:ribosome; F:structural constituent of ribosome; P:translation; P:ribosome biogenesis	-	no IPS match
comp24625_c0_seq1	1.13771	1.01694	1.68181	1.9691	carotenoid cleavage dioxygenase	585	20	3.59894e-95	0.738	2	F:oxidoreductase activity; C:chloroplast	-	IPR004294 (PANTHER); PTHR10543:SF1 (PANTHER)
comp164100_c0_seq1	2.68874	0.486092	1.90678	2.682	---NA---	288	0			0	-		SignalP-NN(euk) (SIGNALP), tmhmm (TMHMM)
comp322222_c0_seq1	1.23598	1.61257	1.44698	1.42422	---NA---	208	0			0	-		tmhmm (TMHMM)
comp21250_c0_seq1	1.89571	0.772053	1.30722	0.835911	unknown	232	1	1.41366e-16	0.76	2	P:defense response; F:ADP binding		SignalP-NN(euk) (SIGNALP)
comp334068_c0_seq1	2.06068	1.24355	1.3533	1.94888	40s ribosomal protein s5	246	20	3.88898e-38	0.861	5	F:structural constituent of ribosome; F:RNA binding; C:small ribosomal subunit; P:translation; P:ribosome biogenesis	-	no IPS match
comp31014_c0_seq2	2.4789	1.84692	0.815208	1.45277	---NA---	688	0			0	-		tmhmm (TMHMM)
comp9579_c0_seq1	2.1509	0.772579	1.88397	1.93145	thaumatin-like protein	545	20	1.6719e-51	0.9155	0	-		IPR001938 (G3DSA:2.60.110.GENE3D); PTHR31048 (PANTHER)
comp16900_c0_seq1	3.02493	0.517227	1.81451	2.54098	---NA---	558	0			0	-		no IPS match
comp15148_c0_seq1	0.680385	0.894236	0.688445	1.78146	ethylene-responsive transcription factor rap2-11-like	763	20	1.58334e-24	0.8525	5	F:sequence-specific DNA binding transcription factor activity; F:DNA binding; P:regulation of transcription, DNA-dependent; C:transcription factor complex;	-	IPR001471 (PRINTS); IPR016177 (SUPERFAMILY); PTHR31194 (PANTHER), PTHR31194:SF0 (PANTHER)
comp20471_c0_seq1	1.36499	1.21717	0.263717	1.44755	flavine-containing monoxygenase	1060	20	6.10328e-29	0.552	2	P:biological regulation; P:cellular process	-	no IPS match
comp191215_c0_seq1	0.745105	1.41765	0.770114	2.08974	carrier protein	259	20	1.04676e-45	0.873	4	C:mitochondrial inner membrane; C:integral to membrane; P:transmembrane transport; F:transporter activity	-	no IPS match
comp444293_c0_seq1	2.1606	2.32911	1.10087	0.95175	glycoside hydrolase family 17 protein	284	20	2.42227e-29	0.7015	2	F:hydrolase activity; C:membrane	-	no IPS match
comp119376_c0_seq1	1.47822	1.633	1.75454	2.65121	hypothetical protein 0_8573_01	248	12	3.60281e-14	0.6	0	-		SignalP-NN(euk) (SIGNALP), tmhmm (TMHMM)
comp22385_c0_seq3	1.65211	0.602613	0.850831	1.28644	at3g10250 f14p13_15	1908	20	4.07043e-75	0.5845	2	F:molecular_function; P:biological_process		IPR006476 (PFAM); PTHR31871 (PANTHER)
comp8407_c0_seq1	1.49529	0.874343	1.30283	0.762904	---NA---	862	0			0	-		no IPS match
comp22256_c0_seq4	2.96361	2.70067	3.44034	2.57101	pinus taeda anonymous locus umn_3013_01 genomic sequence	477	2	9.18361e-06	0.57	0	-		no IPS match
comp27382_c0_seq1	1.78393	2.33065	2.07792	0.817644	tetratricopeptide repeat domain-containing protein	856	3	9.68484e-10	0.5333	3	P:cell differentiation; P:leaf morphogenesis; P:positive regulation of transcription, DNA-dependent		PTHR26312 (PANTHER), PTHR26312:SF53 (PANTHER)
comp22469_c1_seq1	1.28661	0.949081	1.42325	0.796619	unknown	381	2	3.97216e-37	0.835	2	F:aspartic-type endopeptidase activity; P:proteolysis	EC:3.4.23.0	SignalP-NN(euk) (SIGNALP), tmhmm (TMHMM)
comp26437_c0_seq1	3.12432	0.802955	3.73999	2.87047	serine-type endopeptidase inhibitor	572	15	4.05385e-12	0.6393	1	P:response to oxidative stress	-	SignalP-NN(euk) (SIGNALP), tmhmm (TMHMM)
comp25274_c0_seq1	1.62272	1.43591	2.07311	0.661957	udp-glycosyltransferase 74e1-like	1769	20	0	0.6095	2	P:metabolic process; F:transferase activity, transferring hexosyl groups	EC:2.4.1.0	IPR002213 (PANTHER); G3DSA:3.40.50.2000 (GENE3D), PTHR11926:SF15 (PANTHER), SignalP-NN(euk) (SIGNALP), SSF53756 (SUPERFAMILY)
comp656_c0_seq1	1.77561	1.24926	3.68909	4.29977	---NA---	516	0			0	-		no IPS match
comp31325_c0_seq5	1.4463	0.70272	1.12421	0.745805	adipocyte plasma membrane-associated protein	1394	20	0	0.668	3	F:strictosidine synthase activity; P:terpenoid biosynthetic process; P:indole biosynthetic process	EC:4.3.3.2	IPR011042 (G3DSA:2.120.10.GENE3D); IPR018119 (PFAM); PTHR10426 (PANTHER), PTHR10426:SF16 (PANTHER), SignalP-NN(euk) (SIGNALP), tmhmm (TMHMM), SSF63829 (SUPERFAMILY)
comp121836_c0_seq1	2.10496	0.397115	2.05694	3.29231	cytochrome p450 liketbp	378	20	4.89259e-16	0.5505	0	-		no IPS match
comp18819_c0_seq2	0.675572	1.0911	0.725035	1.90491	---NA---	209	0			0	-		no IPS match
comp27888_c0_seq2	1.13601	2.0002	1.5128	0.434065	---NA---	462	0			0	-		no IPS match
comp31390_c0_seq17	1.88067	1.66362	2.22022	0.316368	predicted protein	1346	20	1.11652e-14	0.672	2	F:molecular_function; P:biological_process		IPR007650 (PFAM)
comp20240_c0_seq1	6.10634	3.88571	3.71677	2.11087	---NA---	811	0			0	-		no IPS match
comp31361_c1_seq8	1.13425	0.950253	1.30655	0.88412	serine threonine-protein kinase afc2-like	463	20	1.00033e-49	0.879	5	P:protein phosphorylation; F:protein serine/threonine/tyrosine kinase activity; F:ATP binding; F:protein serine/threonine kinase activity; P:serine family amino acid metabolic process	EC:2.7.12.1; EC:2.7.11.0	no IPS match
comp198257_c0_seq1	2.13766	2.27766	1.5638	0.396687	btb poz domain containing protein	411	20	3.74259e-29	0.8725	0	-		no IPS match
comp30996_c0_seq3	4.69503	3.05583	5.50422	3.39089	---NA---	359	0			0	-		SignalP-NN(euk) (SIGNALP)
comp422729_c0_seq1	1.75075	1.55879	2.14447	0.193312	malate synthase	462	20	7.77493e-97	0.941	6	C:cytoplasm; P:mycelium development; P:tricarboxylic acid cycle; F:malate synthase activity; P:glyoxylate cycle; P:pyruvate metabolic process	EC:2.3.3.9	IPR001465 (PTHR21631:PANTHER); IPR011076 (SUPERFAMILY); G3DSA:3.20.20.360 (GENE3D), PTHR21631 (PANTHER)
comp29069_c0_seq2	4.527	2.35373	0.924591	3.43841	phosphoenolpyruvate carboxykinase	214	20	5.40456e-40	0.957	7	P:gluconeogenesis; F:kinase activity; P:phosphorylation; F:phosphoenolpyruvate carboxykinase (ATP) activity; F:ATP binding; P:tricarboxylic acid cycle; P:carbon utilization	EC:4.1.1.49	no IPS match
comp143694_c0_seq1	1.80865	1.78687	1.38884	2.32628	---NA---	313	0			0	-		no IPS match
comp14514_c0_seq1	1.57029	0.136975	1.25362	1.15504	unknown	253	1	1.11607e-17	0.67	0	-		no IPS match
comp15115_c0_seq2	1.08046	1.36131	1.14915	1.08022	---NA---	319	0			0	-		no IPS match
comp25891_c2_seq3	1.87963	0.809081	0.356931	1.78023	conserved protein	481	20	2.80779e-19	0.611	2	C:plastid; C:chloroplast		no IPS match
comp25434_c0_seq5	1.53077	0.429921	1.72648	2.7623	protein tar1-like	622	20	5.26555e-27	0.7225	2	F:endonuclease activity; C:mitochondrion		tmhmm (TMHMM)
comp5854_c0_seq1	1.66101	0.834345	1.61984	0.396249	glyceraldehyde 3-phosphate dehydrogenase	215	20	1.38456e-25	0.9675	7	C:cytoplasm; F:NAD binding; F:NADP binding; P:glycolysis; F:glyceraldehyde-3-phosphate dehydrogenase (NAD+) (phosphorylating) activity; P:oxidation-reduction process; P:gluconeogenesis	EC:1.2.1.12	IPR016040 (G3DSA:3.40.50.GENE3D); IPR020828 (PFAM); IPR020831 (PANTHER); SSF51735 (SUPERFAMILY)
comp22917_c0_seq3	1.58803	0.360237	1.95826	2.23412	transcript antisense to ribosomal rna protein	556	20	4.65927e-16	0.764	0	-		no IPS match
comp20996_c0_seq2	2.0844	0.776135	0.592723	2.04492	3-deoxy-d-arabino-heptulosonate 7-phosphate synthase	2372	20	0	0.942	11	P:shikimate biosynthetic process; P:response to wounding; P:response to bacterium; P:chorismate biosynthetic process; F:3-deoxy-7-phosphoheptulonate synthase activity; F:lyase activity; C:chloroplast; C:membrane; P:tryptophan biosynthetic process; P:tyrosine biosynthetic process; P:L-phenylalanine biosynthetic process	EC:2.5.1.54	IPR002480 (PANTHER); PTHR21337:SF0 (PANTHER), SSF51569 (SUPERFAMILY)
comp150931_c0_seq1	1.432	1.61572	1.67487	1.53323	---NA---	419	0			0	-		no IPS match
comp29442_c0_seq1	1.91823	1.20876	0.469753	1.20185	---NA---	900	0			0	-		tmhmm (TMHMM)
comp12996_c0_seq1	1.53394	0.414013	1.34979	1.07087	protein binding	584	20	1.29044e-105	0.733	3	C:exocyst; C:cytosol; P:vesicle docking involved in exocytosis	-	IPR004140 (PANTHER); IPR016159 (SUPERFAMILY); PTHR12542:SF7 (PANTHER)
comp228540_c0_seq1	2.03435	0.949459	0.59014	1.01796	---NA---	220	0			2	F:nucleic acid binding; F:zinc ion binding	-	IPR001878 (G3DSA:4.10.60.GENE3D)
comp20237_c0_seq1	2.155	1.11588	1.53443	0.8689	---NA---	777	0			0	-		no IPS match
comp21687_c0_seq2	3.41002	2.38527	1.81486	0.658256	60s ribosomal protein l2	452	20	1.59877e-71	0.9595	4	C:ribosome; F:structural constituent of ribosome; P:translation; P:ribosome biogenesis	-	SignalP-NN(euk) (SIGNALP)
comp21077_c0_seq2	1.1163	2.13558	2.99145	1.1642	---NA---	1039	0			0	-		no IPS match
comp178409_c0_seq1	1.27448	1.32399	1.37323	0.693576	---NA---	292	0			0	-		no IPS match
comp296321_c0_seq1	2.43002	2.39353	3.14659	0.2141	---NA---	211	0			0	-		no IPS match
comp517573_c0_seq1	1.54572	2.23575	1.3568	0.217458	glutathione s-transferase	282	20	1.02343e-34	0.7165	0	-		SignalP-NN(euk) (SIGNALP), tmhmm (TMHMM)
comp31361_c1_seq11	0.595402	0.712802	1.56593	1.39869	serine threonine-protein kinase afc1	457	19	1.46742e-07	0.81	21	P:response to wounding; F:protein binding; F:ferrochelatase activity; P:cellular membrane fusion; P:regulation of plant-type hypersensitive response; P:heme biosynthetic process; P:regulation of transcription, DNA-dependent; P:protein targeting to membrane; C:chloroplast; P:negative regulation of programmed cell death; P:positive regulation of translation; P:protein phosphorylation; F:protein ser…	EC:4.99.1.1; EC:2.7.11.0	SignalP-NN(euk) (SIGNALP), tmhmm (TMHMM)
comp20879_c0_seq3	1.5043	0.926627	1.11981	0.50062	nac domain ipr003441	2327	20	0	0.6395	2	F:DNA binding; P:regulation of transcription, DNA-dependent	-	IPR003441 (PFAM); PTHR31989 (PANTHER), PTHR31989:SF0 (PANTHER)
comp23757_c0_seq1	2.24053	0.810479	0.71073	2.39239	f-box lrr-repeat protein 2-like	2106	20	1.73004e-146	0.7075	1	P:biological_process		IPR006553 (SMART); G3DSA:3.80.10.10 (GENE3D), PTHR23125 (PANTHER), PTHR23125:SF66 (PANTHER), PF13516 (PFAM), SSF52047 (SUPERFAMILY)
comp30272_c0_seq3	5.36436	1.62308	6.43839	4.94496	pinus taeda anonymous locus cl4084contig1_01 genomic sequence	857	20	6.0071e-48	0.737	1	P:xylan metabolic process	-	SignalP-NN(euk) (SIGNALP)
comp29702_c1_seq6	3.1704	1.18038	0.865803	2.0041	pr10 protein	1150	20	3.95558e-99	0.8575	2	P:response to biotic stimulus; P:defense response	-	IPR000916 (PFAM); IPR023393 (G3DSA:3.30.530.GENE3D); IPR024948 (SMART); IPR024949 (PRINTS); SSF55961 (SUPERFAMILY)
comp14148_c1_seq1	1.46905	2.59362	1.29714	0.49427	---NA---	581	0			0	-		no IPS match
comp21796_c0_seq1	3.53388	1.35487	1.65343	1.94602	probable ubiquitin-conjugating enzyme e2 23-like	4156	20	0	0.5775	3	P:cellular macromolecule metabolic process; C:cytosol; P:primary metabolic process	-	SignalP-NN(euk) (SIGNALP), tmhmm (TMHMM)
comp20498_c2_seq1	1.15802	1.06635	1.59654	0.497875	chaperone protein	318	20	1.67245e-45	0.697	5	P:protein folding; F:unfolded protein binding; C:mitochondrion; F:heat shock protein binding; C:plastid	-	IPR001623 (PRINTS); PTHR24078 (PANTHER)
comp54208_c0_seq1	1.45444	0.648582	0.488178	1.65982	unnamed protein product	3051	20	0	0.5835	2	F:molecular_function; P:biological_process		IPR019155 (PFAM); PTHR21481 (PANTHER), SignalP-NN(euk) (SIGNALP)
comp283312_c0_seq1	3.25322	2.17293	1.77963	0.421939	60s ribosomal protein l21	206	20	7.47578e-34	0.9315	4	C:ribosome; F:structural constituent of ribosome; P:translation; P:ribosome biogenesis	-	IPR001147 (G3DSA:2.30.30.GENE3D); IPR008991 (SUPERFAMILY); IPR018259 (PROSITE); PTHR20981:SF0 (PANTHER)
comp499117_c0_seq1	4.76001	3.29043	1.24695	1.44032	succinate dehydrogenase	318	20	4.57056e-52	0.8815	7	F:flavin adenine dinucleotide binding; P:tricarboxylic acid cycle; F:succinate dehydrogenase (ubiquinone) activity; C:mitochondrion; P:electron transport chain; P:oxidative phosphorylation; C:succinate dehydrogenase complex	EC:1.3.5.1	IPR014006 (PTHR11632:PANTHER); IPR015939 (G3DSA:1.20.58.GENE3D); PTHR11632 (PANTHER)
comp249436_c0_seq1	1.31626	1.48778	1.5622	0.364301	---NA---	231	0			0	-		no IPS match
comp346990_c0_seq1	2.62484	1.29762	0.785364	3.33096	---NA---	217	0			0	-		no IPS match
comp31291_c0_seq12	1.1696	0.726082	1.6813	0.764573	PREDICTED: uncharacterized protein LOC101509630	531	5	1.88443e-05	0.604	0	-		tmhmm (TMHMM)
comp22535_c0_seq2	0.644271	1.77608	1.80983	1.9541	---NA---	997	0			0	-		no IPS match
comp335_c0_seq1	1.53777	1.08593	1.27843	2.49903	phosphoenolpyruvate carboxykinase	226	20	1.0362e-44	0.958	7	P:gluconeogenesis; F:kinase activity; P:phosphorylation; F:phosphoenolpyruvate carboxykinase (ATP) activity; F:ATP binding; P:tricarboxylic acid cycle; P:carbon utilization	EC:4.1.1.49	no IPS match
comp18041_c0_seq2	2.31537	1.29061	1.18806	0.737664	transcription factor 2	2458	20	9.31958e-84	0.633	5	F:sequence-specific DNA binding transcription factor activity; F:DNA binding; P:regulation of transcription, DNA-dependent; C:transcription factor complex;	-	IPR001471 (PRINTS); IPR016177 (SUPERFAMILY); PTHR31657 (PANTHER), PTHR31657:SF0 (PANTHER)
comp26053_c0_seq3	3.52654	1.53482	1.71708	3.44353	---NA---	236	0			0	-		no IPS match
comp10843_c0_seq1	2.10332	1.59095	0.830158	1.09405	alba-like protein c9orf23 homolog	1271	20	7.03117e-93	0.8585	1	F:DNA binding	-	no IPS match
comp131986_c0_seq1	1.96683	1.0134	0.758381	3.04761	uncharacterized loc101215398	401	20	2.10658e-26	0.7675	0	-		SignalP-NN(euk) (SIGNALP), tmhmm (TMHMM)
comp21932_c0_seq2	1.91682	0.651154	0.685343	1.42225	uncharacterized n-acetyltransferase ycf52-like	1257	20	6.32769e-150	0.8045	4	P:photosynthesis, light reaction; F:N-acetyltransferase activity; C:chloroplast; P:acyl-carrier-protein biosynthetic process	-	tmhmm (TMHMM)
comp502_c1_seq1	1.67561	1.04764	0.99201	0.737942	rna polymerase ii c-terminal domain phosphatase-like 4-like	235	20	3.37603e-20	0.7695	1	F:hydrolase activity	-	IPR001357 (G3DSA:3.40.50.GENE3D); PTHR23081 (PANTHER)
comp30311_c0_seq1	2.14448	0.714915	1.25704	0.998784	g-type lectin s-receptor-like serine threonine-protein kinase at2g19130-like	638	20	1.24265e-24	0.6055	2	P:cellular process; F:transferase activity, transferring phosphorus-containing groups	-	IPR001480 (G3DSA:2.90.10.GENE3D); PTHR11795 (PANTHER), PTHR11795:SF72 (PANTHER), SignalP-NN(euk) (SIGNALP), tmhmm (TMHMM)
comp20786_c0_seq1	1.63006	0.717815	1.23639	1.11727	double clp-n motif-containing p-loop nucleoside triphosphate hydrolases superfamily protein	6157	20	0	0.589	2	P:circadian rhythm; F:ATP binding	-	IPR013093 (PFAM); IPR023150 (G3DSA:1.10.1780.GENE3D); IPR027417 (SUPERFAMILY); G3DSA:3.40.50.300 (GENE3D), PTHR11638 (PANTHER), PTHR11638:SF2 (PANTHER), SSF81923 (SUPERFAMILY)
comp243021_c0_seq1	1.66246	1.89628	0.68004	1.35014	---NA---	301	0			0	-		no IPS match
comp31032_c0_seq4	0.372024	0.721699	1.60574	1.48128	---NA---	276	0			0	-		no IPS match
comp644167_c0_seq1	0.95718	1.16145	1.52847	0.615837	40s ribosomal protein s7	270	20	1.40034e-26	0.758	11	P:translation; F:RNA binding; P:rRNA processing; F:structural constituent of ribosome; C:plastid; C:cytosolic small ribosomal subunit; C:90S preribosome; C:cell periphery; P:ribosomal small subunit biogenesis; C:small-subunit processome; C:membrane	-	no IPS match
comp6428_c0_seq1	1.38376	0.70282	0.380798	1.81776	---NA---	278	0			0	-		no IPS match
comp30930_c0_seq20	2.23953	0.61502	1.07434	1.37565	disease resistance-like protein gs4-1	524	20	1.04055e-34	0.539	1	F:ADP binding	-	IPR002182 (PFAM); IPR027417 (SUPERFAMILY); G3DSA:3.40.50.300 (GENE3D), PTHR23155 (PANTHER)
comp30291_c2_seq2	2.61395	0.381379	2.54367	3.64991	conserved protein	565	20	8.6382e-26	0.6315	0	-		no IPS match
comp27960_c0_seq2	5.26433	3.06209	4.12578	2.93793	class vii chitinase	1000	20	1.26042e-138	0.84	4	F:chitinase activity; P:chitin catabolic process; F:chitin binding; P:cell wall macromolecule catabolic process	EC:3.2.1.14	IPR000726 (PFAM); IPR016283 (PIR); IPR023346 (SUPERFAMILY); G3DSA:1.10.530.10 (GENE3D), G3DSA:3.30.20.10 (GENE3D), PTHR22595 (PANTHER), PTHR22595:SF17 (PANTHER), SignalP-NN(euk) (SIGNALP), tmhmm (TMHMM)
comp20646_c0_seq1	1.86579	0.780513	1.41374	0.781671	---NA---	206	0			0	-		no IPS match
comp178_c0_seq1	2.6829	6.42944	7.40981	3.40186	---NA---	320	0			0	-		SignalP-NN(euk) (SIGNALP), tmhmm (TMHMM)
comp20996_c0_seq1	2.39631	1.2012	0.679278	2.18703	3-deoxy-d-arabino-heptulosonate 7-phosphate synthase	2423	20	0	0.938	11	P:shikimate biosynthetic process; P:response to wounding; P:response to bacterium; P:chorismate biosynthetic process; F:3-deoxy-7-phosphoheptulonate synthase activity; F:lyase activity; C:chloroplast; C:membrane; P:tryptophan biosynthetic process; P:tyrosine biosynthetic process; P:L-phenylalanine biosynthetic process	EC:2.5.1.54	IPR002480 (PANTHER); PTHR21337:SF0 (PANTHER), SSF51569 (SUPERFAMILY)
comp30142_c1_seq1	2.10742	0.845176	0.906745	2.23841	carotenoid cleavage dioxygenase 4	1390	20	1.6839e-138	0.719	1	C:chloroplast	-	IPR004294 (PANTHER); PTHR10543:SF1 (PANTHER)
comp267478_c0_seq1	1.93252	0.934888	0.61359	0.683914	---NA---	298	0			0	-		no IPS match
comp283235_c0_seq1	2.50034	1.5372	0.55905	1.13719	family a g protein-coupled receptor-like protein	510	20	1.03444e-53	0.8	3	C:membrane; F:ion channel activity; P:ion transport	-	no IPS match
comp266672_c0_seq1	2.76631	2.2891	1.67014	0.29985	---NA---	404	0			0	-		no IPS match
comp23261_c0_seq2	1.27955	1.09664	1.03409	1.27898	probable identified by gene- microarray-based expression analysis	209	3	7.71784e-14	0.8433	0	-		no IPS match
comp183661_c0_seq1	2.06854	0.343926	1.26121	1.15949	---NA---	295	0			0	-		SignalP-NN(euk) (SIGNALP)
comp26992_c0_seq1	-1.40025	-0.920967	-1.38123	-0.318907	mitochondrial-processing peptidase subunit alpha-like	2392	20	0	0.852	11	F:zinc ion binding; P:response to salt stress; C:mitochondrial respiratory chain complex III; C:mitochondrial outer membrane; F:metalloendopeptidase activity; P:proteolysis; C:mitochondrial intermembrane space; F:ATP binding; C:mitochondrial matrix; C:chloroplast; C:plasma membrane	EC:3.4.24.0	IPR001431 (PROSITE); IPR007863 (PFAM); IPR011237 (G3DSA:3.30.830.GENE3D); IPR011249 (SUPERFAMILY); IPR011765 (PFAM); PTHR11851 (PANTHER), PTHR11851:SF49 (PANTHER)
comp19547_c0_seq1	-1.37931	-0.697101	-1.61718	-0.809018	---NA---	1563	0			0	-		no IPS match
comp18724_c0_seq1	-1.52101	-1.63889	-1.45556	-1.12677	---NA---	1007	0			0	-		PS51257 (PROFILE), SignalP-NN(euk) (SIGNALP), tmhmm (TMHMM)
comp19333_c0_seq1	-1.5447	-0.975492	-2.04133	-0.284968	pinus taeda anonymous locus 0_16146_01 genomic sequence	755	20	1.06352e-09	0.494	9	P:defense response; F:ATP binding; F:ADP binding; F:nucleotide binding; F:nucleoside-triphosphatase activity; F:hydrolase activity; F:phosphoprotein phosphatase activity; P:signal transduction; C:intracellular		G3DSA:3.80.10.10 (GENE3D), SSF52058 (SUPERFAMILY)
comp18494_c0_seq1	-1.3208	-0.586063	-1.30711	-2.49519	unknown	375	20	1.37247e-50	0.687	0	-		IPR007493 (G3DSA:2.30.240.GENE3D)
comp15406_c0_seq1	-1.75245	-0.555904	-1.93441	-1.12565	pfkb-type carbohydrate kinase family protein	1576	20	0	0.835	12	F:ribokinase activity; P:D-ribose metabolic process; P:response to cadmium ion; C:plasma membrane; P:phosphorylation; C:chloroplast stroma; F:fructokinase activity; P:pentose-phosphate shunt; P:starch metabolic process; P:sucrose metabolic process; P:fructose metabolic process; P:mannose metabolic process	EC:2.7.1.15; EC:2.7.1.4	no IPS match
comp27439_c0_seq2	-1.77149	-0.942036	-2.81048	-4.07308	---NA---	791	0			0	-		SignalP-NN(euk) (SIGNALP)
comp5146_c0_seq1	-0.482625	-0.803801	-1.19487	-1.75676	seed maturation protein pm39	1660	6	3.21366e-10	0.4583	0	-		no IPS match
comp30605_c0_seq4	-0.890312	-0.555608	-1.92032	-0.660312	hydrolyzing o-glycosyl	1266	19	0	0.7121	3	P:carbohydrate metabolic process; F:hydrolase activity, hydrolyzing O-glycosyl compounds; F:cation binding	EC:3.2.1.0	IPR001547 (PFAM); IPR013781 (G3DSA:3.20.20.GENE3D); IPR017853 (SUPERFAMILY); PTHR31263 (PANTHER), PTHR31263:SF0 (PANTHER), SignalP-NN(euk) (SIGNALP), tmhmm (TMHMM)
comp25334_c0_seq1	-1.60518	-1.40684	-0.79709	-0.234788	cc-nbs-lrr protein	281	20	1.39775e-41	0.8185	2	P:defense response; F:ADP binding	-	IPR002182 (PFAM); PTHR23155 (PANTHER), PTHR23155:SF154 (PANTHER)
comp151481_c0_seq1	-1.52587	-0.666244	-2.36085	-1.04069	---NA---	447	0			0	-		no IPS match
comp25528_c0_seq1	-1.41879	-0.90419	-1.48752	-0.946522	cpd photolyase	2475	20	0	0.7985	11	P:sulfate ion homeostasis; P:cellular response to high light intensity; P:regulation of transcription, DNA-dependent; P:UV protection; P:circadian rhythm; P:photoreactive repair; F:sequence-specific DNA binding transcription factor activity; F:deoxyribodipyrimidine photo-lyase activity; P:cellular response to phosphate starvation; C:transcription factor complex;	EC:4.1.99.3	IPR005101 (PFAM); IPR006050 (PFAM); IPR008148 (PANTHER); IPR014729 (G3DSA:3.40.50.GENE3D); G3DSA:1.10.579.10 (GENE3D), G3DSA:1.25.40.80 (GENE3D), PTHR10211:SF0 (PANTHER)
comp22636_c1_seq1	-5.14611	-2.75726	-3.47424	-5.00696	---NA---	397	0			0	-		SignalP-NN(euk) (SIGNALP), tmhmm (TMHMM)
comp201099_c0_seq1	-3.21855	-1.22153	-2.25056	-1.09554	---NA---	590	0			0	-		SignalP-NN(euk) (SIGNALP)
comp21938_c0_seq1	-1.8782	-0.347662	-1.76287	-1.16867	squamosa promoter-binding-like protein 7-like	2328	20	5.39515e-50	0.6655	2	C:nucleus; F:DNA binding		no IPS match
comp18505_c0_seq1	-1.83407	-2.09012	-0.911961	-0.710214	heavy metal cation transport	352	20	2.31882e-10	0.5665	7	P:ATP metabolic process; F:ATPase activity, coupled to transmembrane movement of ions, phosphorylative mechanism; F:metal ion transmembrane transporter activity; F:nucleotide binding; P:metal ion transport; C:integral to membrane; F:cation-transporting ATPase activity	-	IPR001757 (PANTHER); IPR027265 (PTHR24093:PANTHER); SignalP-NN(euk) (SIGNALP), tmhmm (TMHMM)
comp30654_c0_seq3	-1.40133	-0.335954	-2.05839	-0.97384	udp-glucuronic acid decarboxylase 1-like	1994	20	0	0.851	10	C:Golgi membrane; C:vacuole; F:UDP-glucuronate decarboxylase activity; P:D-xylose metabolic process; C:plasma membrane; F:coenzyme binding; F:nucleotide binding; P:starch metabolic process; P:sucrose metabolic process; P:nucleotide metabolic process	EC:4.1.1.35	IPR001509 (PFAM); IPR016040 (G3DSA:3.40.50.GENE3D); G3DSA:3.90.25.10 (GENE3D), PTHR10366 (PANTHER), PTHR10366:SF35 (PANTHER), SignalP-NN(euk) (SIGNALP), tmhmm (TMHMM), SSF51735 (SUPERFAMILY)
comp26749_c0_seq5	-1.26613	-0.210709	-2.08175	-1.71298	unknown	724	2	1.13924e-13	0.595	0	-		no IPS match
comp20830_c0_seq2	-3.87168	-1.45893	-1.86418	-0.994065	---NA---	610	0			0	-		no IPS match
comp27692_c0_seq3	-1.35678	-1.56505	-3.24823	-1.48604	gdsl esterase lipase at2g42990-like	647	20	3.67136e-56	0.6465	2	F:hydrolase activity, acting on ester bonds; P:lipid metabolic process	-	IPR001087 (PFAM); IPR013831 (G3DSA:3.40.50.GENE3D); PTHR22835 (PANTHER), PTHR22835:SF39 (PANTHER)
comp36415_c0_seq1	-1.75928	-1.19805	-0.697307	-1.70222	---NA---	828	0			0	-		SignalP-NN(euk) (SIGNALP)
comp31261_c0_seq10	-0.57664	-1.08768	-1.02442	-1.84821	pinus taeda anonymous locus 2_10399_01 genomic sequence	1054	20	2.58015e-81	0.799	3	P:auxin mediated signaling pathway; C:mitochondrion; F:calmodulin binding	-	IPR003676 (PFAM); PTHR31374 (PANTHER), PTHR31374:SF0 (PANTHER), SignalP-NN(euk) (SIGNALP)
comp21794_c0_seq2	-2.17621	-1.55882	-1.41564	-2.28963	mads box transcription factor 9	843	20	1.78004e-103	0.838	9	P:response to gibberellin stimulus; P:protein import into nucleus, translocation; F:DNA binding; F:protein dimerization activity; F:sequence-specific DNA binding transcription factor activity; F:transcription factor binding; P:positive regulation of transcription, DNA-dependent; C:transcription factor complex;	-	IPR002100 (PRINTS); IPR002487 (PFAM); PTHR11945 (PANTHER), PTHR11945:SF19 (PANTHER)
comp29346_c0_seq6	-0.213983	-1.3461	-1.46473	-1.70059	pinus taeda anonymous locus 2_5882_01 genomic sequence	1546	20	3.99708e-126	0.6355	3	F:molecular_function; C:chloroplast; P:biological_process		IPR003690 (PFAM); PTHR13068 (PANTHER), PTHR13068:SF3 (PANTHER)
comp26489_c0_seq1	-0.491171	-0.957145	-1.97087	-1.15005	unknown	326	1	1.48382e-17	0.76	0	-		no IPS match
comp19440_c0_seq3	-1.85531	-1.36721	-1.68834	-2.95373	---NA---	205	0			0	-		SignalP-NN(euk) (SIGNALP)
comp23105_c0_seq2	-3.20697	-2.9925	-1.15093	-1.10822	---NA---	669	0			0	-		no IPS match
comp25993_c0_seq4	-1.27855	-0.728516	-3.31392	-2.997	probable carboxylesterase 6-like	1252	20	2.38305e-140	0.544	2	P:metabolic process; F:hydrolase activity	-	IPR013094 (PFAM); G3DSA:3.40.50.1820 (GENE3D), PTHR23024 (PANTHER), PTHR23024:SF10 (PANTHER), SSF53474 (SUPERFAMILY)
comp226301_c0_seq1	-1.8637	-2.0894	-1.47439	-2.93094	---NA---	402	0			0	-		no IPS match
comp19420_c0_seq1	-2.29517	-1.96135	-1.13692	-1.31669	---NA---	259	0			0	-		SignalP-NN(euk) (SIGNALP), tmhmm (TMHMM)
comp25268_c0_seq1	-1.32796	-1.64866	-1.45307	-0.869146	---NA---	761	0			0	-		tmhmm (TMHMM)
comp422567_c0_seq1	-2.41705	-0.792988	-1.12175	-0.872002	---NA---	264	0			0	-		no IPS match
comp30187_c1_seq14	-3.07094	-2.80106	-2.11278	-0.39647	glycosyl hydrolase-like partial	1418	20	0	0.843	2	P:carbohydrate metabolic process; F:hydrolase activity, hydrolyzing O-glycosyl compounds	EC:3.2.1.0	IPR001764 (PRINTS); IPR002772 (G3DSA:3.40.50.GENE3D); IPR017853 (SUPERFAMILY); IPR019800 (PROSITE); IPR026892 (PANTHER); PTHR30620:SF0 (PANTHER)
comp144887_c0_seq1	-0.664592	-1.68257	-1.49741	-0.365632	calcium-transporting endoplasmic reticulum-type-like	334	20	1.41382e-48	0.8545	14	F:calcium-transporting ATPase activity; P:cellular manganese ion homeostasis; C:integral to membrane; P:manganese ion transport; F:metal ion binding; F:transferase activity, transferring hexosyl groups; P:ATP biosynthetic process; F:ATP binding; P:calcium ion transport; P:response to cadmium ion; C:endoplasmic reticulum membrane; P:response to manganese ion; C:plasma membrane; C:sarcoplasmic reti…	EC:3.6.3.8; EC:2.4.1.0	IPR001757 (PRINTS); IPR023214 (G3DSA:3.40.50.GENE3D); PTHR24093:SF80 (PANTHER)
comp26930_c0_seq1	-1.75463	-0.450148	-0.781898	-1.24095	unknown	679	1	2.0263e-17	0.86	2	P:metal ion transport; F:metal ion binding	-	no IPS match
comp9782_c0_seq1	-4.25133	-3.47364	-2.09758	-2.63997	---NA---	583	0			0	-		no IPS match
comp774_c0_seq1	-1.3737	-1.34725	-1.86501	-1.0322	---NA---	856	0			0	-		no IPS match
comp19487_c1_seq1	-1.83952	-0.292244	-1.09055	-1.21608	unknown	476	6	9.8087e-57	0.735	0	-		IPR025322 (PFAM)
comp25307_c0_seq4	-2.47114	-1.11996	-2.8133	-0.609099	---NA---	690	0			0	-		no IPS match
comp26907_c0_seq1	-1.20508	-1.04475	-1.47977	-1.12097	glucan endo- -beta-glucosidase 5-like	2089	20	0	0.7995	5	C:cytoplasmic membrane-bounded vesicle; F:glucan endo-1,3-beta-D-glucosidase activity; F:cation binding; P:starch metabolic process; P:sucrose metabolic process	EC:3.2.1.39	IPR000490 (PFAM); IPR012946 (PFAM); IPR013781 (G3DSA:3.20.20.GENE3D); IPR017853 (SUPERFAMILY); PTHR32227 (PANTHER), PTHR32227:SF11 (PANTHER), SignalP-NN(euk) (SIGNALP), tmhmm (TMHMM)
comp30783_c0_seq1	-0.598592	-1.13666	-1.16079	-1.58625	protein	419	20	3.80098e-38	0.7005	4	F:2,3-dihydro-2,3-dihydroxybenzoate dehydrogenase activity; P:enterobactin biosynthetic process; F:nucleotide binding; P:oxidation-reduction process	EC:1.3.1.28	IPR002198 (PFAM); IPR002347 (PRINTS); IPR016040 (G3DSA:3.40.50.GENE3D); PTHR24322 (PANTHER), PTHR24322:SF46 (PANTHER), SignalP-NN(euk) (SIGNALP), tmhmm (TMHMM), SSF51735 (SUPERFAMILY)
comp328411_c0_seq1	-1.91627	-1.22076	-2.24051	-0.425629	---NA---	332	0			0	-		SignalP-NN(euk) (SIGNALP)
comp341601_c0_seq1	-0.98659	-1.0183	-2.28697	-0.852248	---NA---	224	0			0	-		no IPS match
comp423375_c0_seq1	-1.91089	-1.23976	-1.03731	-1.49289	---NA---	256	0			0	-		no IPS match
comp436621_c0_seq1	-2.08319	-1.17489	-1.95906	-0.247927	---NA---	222	0			0	-		SignalP-NN(euk) (SIGNALP)
comp27829_c0_seq2	-1.51932	-1.19449	-1.6284	-0.222213	pinus taeda anonymous locus 2_1534_01 genomic sequence	2062	20	8.54372e-46	0.74	1	F:binding	-	SignalP-NN(euk) (SIGNALP), tmhmm (TMHMM)
comp27692_c0_seq2	-2.67794	-1.6772	-1.42914	-2.45296	apg protein	1373	20	1.13654e-117	0.6645	2	F:hydrolase activity, acting on ester bonds; P:lipid metabolic process	-	IPR001087 (PFAM); IPR013831 (G3DSA:3.40.50.GENE3D); PTHR22835 (PANTHER), PTHR22835:SF39 (PANTHER), SignalP-NN(euk) (SIGNALP), tmhmm (TMHMM)
comp22470_c0_seq1	-2.01559	-0.619913	-2.26794	-2.78542	---NA---	656	0			0	-		no IPS match
comp1562_c0_seq1	-1.70245	-1.04692	-2.6494	-2.24316	pinus taeda anonymous locus 2_1551_01 genomic sequence	385	20	4.56454e-13	0.747	5	C:membrane; F:lyase activity; P:syncytium formation; F:pectate lyase activity; P:biological_process		no IPS match
comp28854_c0_seq3	-2.14555	-0.728766	-0.948979	-1.26096	pinus taeda anonymous locus 2_4834_02 genomic sequence	1223	20	1.71106e-73	0.7685	1	C:mitochondrion	-	no IPS match
comp115796_c0_seq1	-2.32853	-0.878903	-0.970268	-2.04275	---NA---	524	0			0	-		no IPS match
comp43573_c0_seq1	-1.807	-0.5438	-2.69429	-1.44855	---NA---	371	0			0	-		no IPS match
comp23985_c0_seq2	-2.69758	-0.488956	-1.99251	-1.71862	---NA---	814	0			0	-		PR01217 (PRINTS)
comp31175_c0_seq8	-1.45828	-2.16206	-1.92504	-2.21316	nc domain-containing protein	579	20	1.33657e-78	0.7095	1	C:mitochondrion	-	IPR000064 (G3DSA:3.90.1720.GENE3D); IPR007053 (PFAM); PTHR31364 (PANTHER), PTHR31364:SF0 (PANTHER)
comp203449_c0_seq1	-2.07387	-1.53507	-0.203773	-1.42962	---NA---	263	0			0	-		no IPS match
comp29055_c0_seq3	-1.92767	-0.478504	-0.845087	-0.78581	cellulose synthase-like protein	3406	20	0	0.808	7	F:cellulose synthase (UDP-forming) activity; C:nucleus; C:plasma membrane; P:starch metabolic process; P:sucrose metabolic process; P:UDP-glucose metabolic process; P:cellulose biosynthetic process	EC:2.4.1.12	G3DSA:3.90.550.10 (GENE3D), PTHR32044 (PANTHER), PTHR32044:SF0 (PANTHER), PF13641 (PFAM), SignalP-NN(euk) (SIGNALP), tmhmm (TMHMM), SSF53448 (SUPERFAMILY)
comp22638_c0_seq1	-1.98098	-0.72809	-2.10025	-0.502522	histone h2a	548	20	1.58989e-44	0.9415	4	C:nucleolus; C:nucleosome; F:DNA binding; P:nucleosome assembly	-	no IPS match
comp27800_c0_seq4	-2.11943	-3.06745	-2.59274	-2.62385	bifunctional monodehydroascorbate reductase and carbonic anhydrase nectarin-3-like	301	20	3.84586e-27	0.65	2	F:metal ion binding; F:lyase activity	-	IPR001148 (G3DSA:3.10.200.GENE3D); IPR023561 (PANTHER); PTHR18952:SF2 (PANTHER), SignalP-NN(euk) (SIGNALP), tmhmm (TMHMM)
comp275134_c0_seq1	-2.14107	-1.35019	-2.17201	-0.385669	gdsl esterase lipase	289	20	9.76861e-29	0.6965	3	C:cytoplasmic part; F:carboxylesterase activity; C:intracellular membrane-bounded organelle	EC:3.1.1.1	IPR013831 (G3DSA:3.40.50.GENE3D); PTHR22835 (PANTHER)
comp19784_c0_seq1	-2.07728	-0.995792	-1.8789	-0.832815	---NA---	907	0			0	-		no IPS match
comp11178_c0_seq1	-1.16335	-1.50549	-0.461543	-1.08837	metallothiol transferase fosb	780	20	1.26533e-47	0.7505	1	F:lyase activity	-	G3DSA:3.10.180.10 (GENE3D), PTHR10374 (PANTHER), PTHR10374:SF0 (PANTHER), SSF54593 (SUPERFAMILY)
comp26150_c0_seq1	-1.75249	-2.67688	-2.11203	-1.94589	nc domain-containing protein	271	20	5.31729e-12	0.556	4	C:mitochondrion; F:molecular_function; P:biological_process; C:cellular_component		IPR007053 (PFAM); PTHR31364 (PANTHER), PTHR31364:SF0 (PANTHER), tmhmm (TMHMM)
comp161863_c0_seq1	-1.10806	-0.905928	-1.28572	-0.783821	---NA---	402	0			0	-		tmhmm (TMHMM)
comp25993_c0_seq3	-1.18818	-0.611926	-2.99477	-2.41361	probable carboxylesterase 6-like	1238	20	3.33432e-140	0.544	2	P:metabolic process; F:hydrolase activity	-	IPR013094 (PFAM); G3DSA:3.40.50.1820 (GENE3D), PTHR23024 (PANTHER), PTHR23024:SF10 (PANTHER), SSF53474 (SUPERFAMILY)
comp21758_c0_seq1	-0.801533	-0.636957	-1.61689	-1.11086	---NA---	243	0			0	-		SignalP-NN(euk) (SIGNALP), tmhmm (TMHMM)
comp129108_c0_seq1	-2.03351	-0.661692	-2.66012	-2.29013	---NA---	232	0			0	-		SignalP-NN(euk) (SIGNALP), tmhmm (TMHMM)
comp30574_c2_seq2	-1.09762	-0.682646	-0.626281	-1.83536	---NA---	992	0			0	-		no IPS match
comp29990_c0_seq1	-1.47572	-0.632959	-1.83105	-0.518918	glucan endo- -beta-glucosidase 3-like	2107	20	0	0.832	5	C:anchored to plasma membrane; F:glucan endo-1,3-beta-D-glucosidase activity; F:cation binding; P:starch metabolic process; P:sucrose metabolic process	EC:3.2.1.39	IPR000490 (PFAM); IPR012946 (PFAM); IPR013781 (G3DSA:3.20.20.GENE3D); IPR017853 (SUPERFAMILY); PTHR32227 (PANTHER), PTHR32227:SF31 (PANTHER), SignalP-NN(euk) (SIGNALP), tmhmm (TMHMM)
comp5561_c0_seq1	-2.51362	-1.48285	-1.50565	-0.546315	---NA---	350	0			0	-		tmhmm (TMHMM)
comp25419_c0_seq2	-2.22222	-2.80127	-1.34675	-0.449288	heavy metal-associated isoprenylated plant protein 26-like	435	20	1.92522e-57	0.866	2	P:metal ion transport; F:metal ion binding	-	SignalP-NN(euk) (SIGNALP)
comp431546_c0_seq1	-1.16541	-0.490249	-1.46653	-2.0775	unknown	359	1	4.4039e-07	0.74	0	-		no IPS match
comp24439_c0_seq1	-1.40142	-0.861067	-2.25639	-0.630633	protein	1678	20	4.63893e-81	0.7745	7	F:sequence-specific DNA binding transcription factor activity; F:sequence-specific DNA binding; F:zinc ion binding; P:regulation of transcription, DNA-dependent; C:transcription factor complex; ; F:protein binding	-	IPR000679 (PFAM); IPR010402 (PFAM); IPR013088 (G3DSA:3.30.50.GENE3D); PTHR10071 (PANTHER), PTHR10071:SF128 (PANTHER), SSF57716 (SUPERFAMILY)
comp12381_c0_seq2	-1.7305	-0.694937	-1.20156	-1.43907	pinus taeda anonymous locus 0_12509_02 genomic sequence	648	20	1.32112e-16	0.6785	9	P:defense response; F:ATP binding; F:ADP binding; F:nucleotide binding; F:nucleoside-triphosphatase activity; P:signal transduction; C:intracellular; C:integral to membrane; C:membrane		no IPS match
comp325867_c0_seq1	-2.33692	-1.45325	-0.364826	-1.08997	hypothetical protein 0_4060_01	341	4	1.2638e-25	0.955	0	-		SignalP-NN(euk) (SIGNALP)
comp30528_c0_seq1	-1.51993	-1.75082	-1.03749	-0.365423	adp-ribosylation factor gtpase-activating protein agd12	1947	20	1.09527e-102	0.805	14	F:zinc ion binding; P:cellular membrane fusion; C:vacuole; P:protein targeting to vacuole; P:cell morphogenesis; F:phospholipid binding; P:endosomal transport; C:Golgi apparatus; P:regulation of ARF GTPase activity; P:Golgi vesicle transport; P:pollen development; P:cell growth; C:plasma membrane; F:ARF GTPase activator activity	-	IPR001164 (PRINTS); PTHR23180 (PANTHER), PTHR23180:SF24 (PANTHER), SSF57863 (SUPERFAMILY)
comp13030_c1_seq1	-1.26359	-0.728691	-1.83235	-0.816854	---NA---	468	0			0	-		SignalP-NN(euk) (SIGNALP)
comp20406_c0_seq1	-2.88112	-1.01991	-2.68376	-0.890335	---NA---	1118	0			0	-		no IPS match
comp279_c0_seq1	-2.06947	-1.55412	-0.773312	-1.07876	---NA---	387	0			0	-		no IPS match
comp21888_c0_seq1	-2.31109	-0.611938	-2.1395	-1.25403	---NA---	339	0			0	-		SignalP-NN(euk) (SIGNALP)
comp436818_c0_seq1	-3.63336	-2.12935	-1.84032	-1.49262	---NA---	227	0			0	-		no IPS match
comp25334_c2_seq1	-1.45471	-1.90999	-1.25248	-0.366784	leucine rich repeat-like partial	593	20	5.12546e-40	0.768	1	F:protein binding	-	IPR001611 (PFAM); G3DSA:3.80.10.10 (GENE3D), PTHR23155 (PANTHER), PTHR23155:SF154 (PANTHER), SSF52058 (SUPERFAMILY)
comp29730_c2_seq16	-1.08856	-2.56231	-1.76269	-3.51987	---NA---	811	0			0	-		no IPS match
comp27829_c0_seq7	-1.55619	-1.19132	-1.68199	-0.325805	pinus taeda anonymous locus 2_1534_01 genomic sequence	2034	20	8.15766e-46	0.74	1	F:binding	-	SignalP-NN(euk) (SIGNALP), tmhmm (TMHMM)
comp27544_c0_seq3	-1.50259	-0.489939	-2.57657	-1.23488	---NA---	429	0			0	-		no IPS match
comp30722_c0_seq4	-1.50946	-1.02051	-1.18117	-0.694671	pinus taeda anonymous locus 0_2069_01 genomic sequence	415	6	4.99447e-30	0.8433	1	F:transferase activity, transferring acyl groups other than amino-acyl groups	EC:2.3.1.0	SignalP-NN(euk) (SIGNALP)
comp45296_c0_seq1	-2.38495	-0.478722	-2.42874	-1.55466	gibberellin induced protein	541	20	5.20678e-32	0.6425	0	-		IPR003854 (PFAM); SignalP-NN(euk) (SIGNALP), tmhmm (TMHMM)
comp603752_c0_seq1	-1.66614	-0.754024	-1.12579	-0.553585	---NA---	201	0			0	-		SignalP-NN(euk) (SIGNALP), tmhmm (TMHMM)
comp7614_c0_seq1	-1.01716	-1.27651	-2.76097	-1.39733	---NA---	378	0			0	-		tmhmm (TMHMM)
comp25670_c0_seq1	-2.41527	-0.503276	-2.05327	-2.47748	(+)-3-carene synthase	772	20	4.07943e-90	0.771	5	C:cytoplasm; P:response to jasmonic acid stimulus; F:terpene synthase activity; P:monoterpene biosynthetic process; F:magnesium ion binding	-	IPR005630 (PFAM); IPR008949 (G3DSA:1.10.600.GENE3D); PTHR31045 (PANTHER), PTHR31045:SF0 (PANTHER)
comp324303_c0_seq1	-2.03341	-0.932262	-1.53252	-0.910968	nodulin 3 family protein	204	20	1.59695e-25	0.8725	6	C:integral to plasma membrane; P:water transport; F:sugar transmembrane transporter activity; P:carbohydrate transport; P:response to fructose stimulus; P:response to salt stress	-	IPR004316 (PFAM); PTHR10791 (PANTHER), SignalP-NN(euk) (SIGNALP), tmhmm (TMHMM)
comp26476_c0_seq1	-1.95365	-2.02762	-0.179453	-1.30221	atp binding	1776	20	3.28704e-67	0.6345	1	F:protein binding	-	IPR000270 (PFAM); G3DSA:3.10.20.240 (GENE3D), PTHR31066 (PANTHER), PTHR31066:SF0 (PANTHER), SSF54277 (SUPERFAMILY)
comp30187_c1_seq5	-3.0087	-2.80708	-2.3342	-0.404388	lysosomal beta glucosidase-like	1170	20	0	0.831	5	F:glucan exo-1,3-beta-glucosidase activity; C:membrane; C:plant-type cell wall; P:starch metabolic process; P:sucrose metabolic process	EC:3.2.1.58	IPR001764 (G3DSA:3.20.20.GENE3D); IPR002772 (G3DSA:3.40.50.GENE3D); IPR017853 (SUPERFAMILY); IPR019800 (PROSITE); IPR026892 (PANTHER); PTHR30620:SF0 (PANTHER)
comp244138_c0_seq1	-1.43947	-0.743963	-1.84683	-0.630841	---NA---	245	0			0	-		no IPS match
comp27078_c1_seq3	-2.66289	-3.33709	-0.80715	-2.74516	uncharacterized loc101218947	1023	20	4.65549e-38	0.5975	0	-		no IPS match
comp261605_c0_seq1	-1.96249	-1.35263	-4.79519	-1.93222	unknown	280	2	1.02989e-17	0.72	0	-		no IPS match
comp117629_c0_seq1	-1.68099	-1.14554	-2.02621	-2.03788	peroxidase 27	302	20	5.83047e-44	0.7465	13	P:response to oxidative stress; P:oxidation-reduction process; P:nitrate transport; P:regulation of anion channel activity; P:cellular response to iron ion starvation; F:peroxidase activity; P:developmental growth; P:iron ion transport; P:response to nitrate; F:heme binding; P:lateral root development; P:root hair cell differentiation; P:peroxidase reaction	EC:1.11.1.7	IPR000823 (PRINTS); IPR002016 (PFAM); IPR010255 (SUPERFAMILY); G3DSA:1.10.420.10 (GENE3D), PTHR31235 (PANTHER)
comp27829_c0_seq6	-1.53538	-1.24465	-1.65307	-0.323559	pinus taeda anonymous locus 2_1534_01 genomic sequence	2155	20	1.02475e-45	0.74	1	F:binding	-	SignalP-NN(euk) (SIGNALP), tmhmm (TMHMM)
comp27829_c0_seq5	-1.5396	-1.22449	-1.62965	-0.323415	pinus taeda anonymous locus 2_1534_01 genomic sequence	2183	20	1.0983e-45	0.74	1	F:binding	-	SignalP-NN(euk) (SIGNALP), tmhmm (TMHMM)
comp30737_c1_seq2	-1.92142	-1.56736	-0.282281	-1.61888	---NA---	243	0			0	-
comp12197_c0_seq1	-1.80032	-3.36239	-2.49662	-4.158	---NA---	348	0			0	-		no IPS match
comp22505_c0_seq1	-3.52715	-1.32712	-2.22179	-2.51481	methyltransferase gamt1	663	20	6.06648e-128	0.613	3	F:S-adenosylmethionine-dependent methyltransferase activity; F:gibberellin carboxyl-O-methyltransferase activity; P:methylation	-	IPR005299 (PFAM); G3DSA:3.40.50.150 (GENE3D), PTHR31009 (PANTHER), PTHR31009:SF0 (PANTHER), SSF53335 (SUPERFAMILY)
comp2607_c0_seq1	-1.81194	-1.64269	-1.59154	-2.62141	---NA---	401	0			0	-
comp9931_c0_seq1	-2.25801	-0.787293	-1.7793	-0.713283	probable receptor protein kinase tmk1-like	3684	20	0	0.628	10	F:protein serine/threonine kinase activity; C:plasmodesma; F:receptor activity; C:plant-type cell wall; P:pollen development; F:nucleotide binding; P:phosphorylation; C:plasma membrane; P:serine family amino acid metabolic process; P:signal transduction	EC:2.7.11.0
comp236549_c0_seq1	-5.17853	-2.63193	-3.67427	-1.56291	---NA---	497	0			0	-		SignalP-NN(euk) (SIGNALP), tmhmm (TMHMM)
comp22588_c0_seq3	-1.1988	-0.557347	-1.41621	-1.49487	unknown	1227	20	2.415e-120	0.495	3	F:molecular_function; P:biological_process; P:response to brassinosteroid stimulus		no IPS match
comp23003_c0_seq2	-2.55579	-1.48499	-2.82061	-0.370027	---NA---	307	0			0	-		no IPS match
comp30528_c0_seq5	-1.72012	-1.63548	-0.82987	-0.456704	adp-ribosylation factor gtpase-activating protein agd12	2176	20	1.26185e-102	0.805	14	F:zinc ion binding; P:cellular membrane fusion; C:vacuole; P:protein targeting to vacuole; P:cell morphogenesis; F:phospholipid binding; P:endosomal transport; C:Golgi apparatus; P:regulation of ARF GTPase activity; P:Golgi vesicle transport; P:pollen development; P:cell growth; C:plasma membrane; F:ARF GTPase activator activity	-	IPR001164 (PRINTS); PTHR23180 (PANTHER), PTHR23180:SF24 (PANTHER), SSF57863 (SUPERFAMILY)
comp208914_c0_seq1	-1.25188	-0.926366	-2.13255	-0.989331	---NA---	377	0			0	-		SignalP-NN(euk) (SIGNALP), tmhmm (TMHMM)
comp31261_c0_seq11	-1.12133	-0.838572	-1.30401	-2.27467	saur family protein	1150	20	2.79272e-78	0.808	3	P:auxin mediated signaling pathway; C:mitochondrion; F:calmodulin binding	-	IPR003676 (PFAM); PTHR31374 (PANTHER), PTHR31374:SF0 (PANTHER), SignalP-NN(euk) (SIGNALP)
comp26644_c0_seq1	-1.41526	-0.846579	-1.71521	-0.890651	---NA---	659	0			0	-		no IPS match
comp275790_c0_seq1	-1.07937	-1.39289	-1.71139	-0.240719	calcium-transporting endoplasmic reticulum-type	251	20	2.49082e-32	0.827	12	F:calcium-transporting ATPase activity; P:cellular manganese ion homeostasis; C:integral to endoplasmic reticulum membrane; P:manganese ion transport; F:metal ion binding; P:ATP biosynthetic process; F:ATP binding; P:calcium ion transport; P:response to cadmium ion; P:response to manganese ion; C:plasma membrane; C:sarcoplasmic reticulum	EC:3.6.3.8	IPR001757 (PANTHER); IPR023299 (G3DSA:3.40.1110.GENE3D); PTHR24093:SF80 (PANTHER), PF13246 (PFAM)
comp30605_c0_seq8	-0.961478	-0.557198	-1.89465	-0.607116	hydrolyzing o-glycosyl	1317	20	0	0.7075	3	P:carbohydrate metabolic process; F:hydrolase activity, hydrolyzing O-glycosyl compounds; F:cation binding	EC:3.2.1.0	IPR001547 (PFAM); IPR013781 (G3DSA:3.20.20.GENE3D); IPR017853 (SUPERFAMILY); PTHR31263 (PANTHER), PTHR31263:SF0 (PANTHER), SignalP-NN(euk) (SIGNALP), tmhmm (TMHMM)
comp16578_c0_seq1	-1.34317	-0.365909	-2.43712	-1.694	phosphoethanolamine n-methyltransferase 3	2491	18	0	0.8533	12	F:phosphoethanolamine N-methyltransferase activity; P:phosphatidylcholine biosynthetic process; P:choline biosynthetic process; P:methylation; P:pollen tube growth; P:maltose metabolic process; P:pollen development; P:starch biosynthetic process; P:pollen tube guidance; C:cytoplasm; P:post-embryonic root development; P:response to stress	EC:2.1.1.103	IPR025714 (PFAM); IPR025771 (PROFILE); G3DSA:3.40.50.150 (GENE3D), PTHR10108 (PANTHER), PTHR10108:SF163 (PANTHER), PF13489 (PFAM), SSF53335 (SUPERFAMILY)
comp20788_c0_seq1	-0.748795	-0.798565	-2.12147	-1.25369	hypothetical protein SELMODRAFT_410819	1898	20	1.58584e-104	0.557	2	P:metabolic process; F:transferase activity, transferring acyl groups		SignalP-NN(euk) (SIGNALP)
comp23728_c0_seq5	-1.09261	-1.1092	-0.962117	-0.983475	---NA---	608	0			0	-		no IPS match
comp332088_c0_seq1	-1.72493	-0.952961	-2.14696	-0.417815	---NA---	233	0			0	-		no IPS match
comp19070_c0_seq1	-4.31916	-0.58206	-2.89227	-2.21636	endoglucanase 8-like	641	20	1.65865e-21	0.8095	8	F:cellulase activity; P:fruit ripening; P:cellulose catabolic process; P:cell wall modification involved in multidimensional cell growth; P:cell wall modification involved in abscission; C:chloroplast; P:starch metabolic process; P:sucrose metabolic process	EC:3.2.1.4	IPR001701 (PFAM); IPR008928 (SUPERFAMILY); IPR012341 (G3DSA:1.50.10.GENE3D); IPR018221 (PROSITE); PTHR22298 (PANTHER), PTHR22298:SF3 (PANTHER)
comp24634_c0_seq1	-1.52057	-0.869919	-1.95092	-0.406398	---NA---	3400	0			0	-		SignalP-NN(euk) (SIGNALP), tmhmm (TMHMM)
comp351064_c0_seq1	-2.63845	-2.73337	-0.294511	-1.96562	---NA---	207	0			0	-		no IPS match
comp17567_c0_seq2	-2.21643	-1.10276	-2.33128	-0.478264	pinus taeda anonymous locus 0_8609_01 genomic sequence	380	20	2.9959e-58	0.7575	0	-		IPR009489 (PFAM)
comp20987_c0_seq1	-0.321895	-1.79761	-1.27196	-1.63607	protein	761	20	2.27621e-38	0.5895	7	P:defense response; F:ATP binding; F:ADP binding; F:nucleotide binding; F:nucleoside-triphosphatase activity; P:signal transduction; C:intracellular		no IPS match
comp393434_c0_seq1	-1.96855	-0.33243	-1.1232	-1.06576	---NA---	312	0			0	-		no IPS match
comp21656_c1_seq2	-3.85433	-1.92674	-2.94785	-1.14498	hydrophobic lea-like protein	475	10	2.19898e-17	0.834	0	-		SignalP-NN(euk) (SIGNALP)
comp12663_c0_seq1	-1.1271	-0.870947	-0.611848	-1.52033	---NA---	286	0			0	-		SignalP-NN(euk) (SIGNALP)
comp264952_c0_seq1	-1.58144	-1.08408	-2.01784	-0.306451	ph-response regulator	329	20	2.29129e-68	0.7835	0	-		IPR009571 (PFAM); SignalP-NN(euk) (SIGNALP), tmhmm (TMHMM)
comp25993_c0_seq2	-1.25468	-0.664032	-3.01744	-2.8385	probable carboxylesterase 6-like	1273	20	2.84775e-146	0.545	2	P:metabolic process; F:hydrolase activity	-	IPR013094 (PFAM); G3DSA:3.40.50.1820 (GENE3D), PTHR23024 (PANTHER), PTHR23024:SF10 (PANTHER), SSF53474 (SUPERFAMILY)
comp232025_c0_seq1	-1.81144	-0.843286	-2.1274	-0.402213	---NA---	242	0			0	-		no IPS match
comp28712_c0_seq1	-1.66279	-0.471276	-2.04471	-0.699084	leucine-rich repeat receptor-like protein kinase pxl2-like	3669	20	0	0.722	8	F:oxidoreductase activity; C:membrane; F:protein serine/threonine kinase activity; P:serine family amino acid metabolic process; F:ATP binding; P:protein phosphorylation; F:protein binding; F:protein tyrosine kinase activity	EC:2.7.11.0; EC:2.7.10.0	IPR000719 (PFAM); IPR001611 (PFAM); IPR002290 (SMART); IPR003591 (SMART); IPR008271 (PROSITE); IPR011009 (SUPERFAMILY); IPR013210 (PFAM); IPR017441 (PROSITE); IPR020635 (SMART); IPR025875 (PFAM); G3DSA:1.10.510.10 (GENE3D), G3DSA:3.30.200.20 (GENE3D), G3DSA:3.80.10.10 (GENE3D), PTHR24420 (PANTHER), PTHR24420:SF313 (PANTHER), PF13504 (PFAM), PF13855 (PFAM), SignalP-NN(euk) (SIGNALP), tmhmm (TMHMM)…
comp15485_c1_seq1	-1.71703	-0.384595	-2.74102	-1.84141	triacylglycerol lipase 1-like	678	20	1.94329e-18	0.616	17	P:circadian regulation of gene expression; F:phospholipase activity; C:mitochondrial matrix; F:galactolipase activity; F:triglyceride lipase activity; F:lipoate synthase activity; P:photomorphogenesis; P:cellular amino acid biosynthetic process; P:serine family amino acid metabolic process; P:nucleobase-containing compound metabolic process; P:regulation of cellular process; F:GTPase activity; F:…	EC:3.1.1.26; EC:3.1.1.3; EC:2.8.1.8	no IPS match
comp24826_c0_seq3	-1.74364	-0.964462	-1.56114	-0.612422	pinus taeda anonymous locus cl1051contig1_03 genomic sequence	880	20	9.91014e-34	0.7075	1	P:lipid transport	-	IPR016140 (PFAM); G3DSA:1.10.110.10 (GENE3D), SignalP-NN(euk) (SIGNALP), tmhmm (TMHMM)
comp30979_c0_seq13	-2.35918	-1.4455	-2.33242	-0.811588	phosphoenolpyruvate carboxylase	2232	20	1.45211e-36	0.5905	2	P:metabolic process; F:catalytic activity	-	SignalP-NN(euk) (SIGNALP)
comp6450_c0_seq1	-3.25051	-1.14579	-2.35038	-0.964961	---NA---	202	0			0	-		tmhmm (TMHMM)
comp37280_c0_seq1	-0.811281	-0.531031	-1.78146	-0.98752	delta-like protein c-like isoform x5	1703	20	1.35764e-137	0.557	1	F:protein binding	-	IPR000742 (PFAM); IPR013032 (PROSITE); G3DSA:2.10.25.10 (GENE3D), PTHR24044 (PANTHER), PTHR24044:SF0 (PANTHER), SignalP-NN(euk) (SIGNALP), tmhmm (TMHMM), SSF57196 (SUPERFAMILY)
comp345622_c0_seq1	-1.52873	-1.76386	-0.420782	-2.05403	---NA---	291	0			0	-		no IPS match
comp12401_c0_seq1	-1.60874	-0.99854	-0.953922	-2.53341	upf0481 protein at3g47200-like	2176	20	4.14654e-53	0.5085	3	F:molecular_function; P:biological_process; C:cellular_component		IPR004158 (PFAM); PTHR31549 (PANTHER), tmhmm (TMHMM)
comp17786_c0_seq2	-1.21461	-1.18068	-2.24219	-0.720041	heavy metal-associated isoprenylated plant protein 26-like	1090	20	3.81476e-58	0.8175	2	P:metal ion transport; F:metal ion binding	-	SignalP-NN(euk) (SIGNALP)
comp12381_c0_seq3	-1.83866	-0.794573	-1.28744	-1.53536	pinus taeda anonymous locus 0_12509_02 genomic sequence	666	20	1.44301e-16	0.6785	9	P:defense response; F:ATP binding; F:ADP binding; F:nucleotide binding; F:nucleoside-triphosphatase activity; P:signal transduction; C:intracellular; C:integral to membrane; C:membrane		no IPS match
comp15510_c0_seq1	-3.11348	-0.71003	-1.84199	-1.57582	phosphoenolpyruvate carboxylase	238	20	4.53795e-09	0.6475	4	P:C4 photosynthesis; F:phosphoenolpyruvate carboxylase activity; P:gluconeogenesis; P:reductive tricarboxylic acid cycle	EC:4.1.1.31	IPR021135 (PFAM)
comp187210_c0_seq1	-1.41406	-1.64148	-1.41999	-0.988133	---NA---	227	0			0	-		no IPS match
comp27960_c0_seq3	-0.725672	-1.56002	-1.07172	-1.94442	class vii chitinase	797	20	4.11353e-93	0.798	3	F:chitinase activity; P:chitin catabolic process; P:cell wall macromolecule catabolic process	EC:3.2.1.14	IPR000726 (PFAM); IPR023346 (SUPERFAMILY); G3DSA:1.10.530.10 (GENE3D), G3DSA:3.30.20.10 (GENE3D), PTHR22595 (PANTHER)
comp28646_c0_seq6	-1.43735	-1.32949	-1.04849	-0.498341	inosine-uridine preferring nucleoside	1638	20	0	0.734	2	F:hydrolase activity; C:cell wall		IPR001910 (G3DSA:3.90.245.GENE3D); IPR023186 (PANTHER)
comp326069_c0_seq1	-2.47893	-0.822332	-1.86532	-1.6936	---NA---	202	0			0	-		no IPS match
comp27370_c0_seq1	-0.170668	-1.26839	-1.60578	-1.25208	---NA---	759	0			0	-		no IPS match
comp24439_c0_seq3	-1.29329	-0.785349	-1.86472	-0.355141	protein	1795	20	6.97162e-74	0.762	7	F:sequence-specific DNA binding transcription factor activity; F:sequence-specific DNA binding; F:zinc ion binding; P:regulation of transcription, DNA-dependent; C:transcription factor complex; ; F:protein binding	-	IPR000679 (PFAM); IPR010402 (PFAM); IPR013088 (G3DSA:3.30.50.GENE3D); PTHR10071 (PANTHER), PTHR10071:SF128 (PANTHER), SSF57716 (SUPERFAMILY)
comp3279_c0_seq1	-5.68085	-3.82503	-2.73413	-1.36489	peroxidase	256	20	1.80534e-09	0.784	6	P:response to oxidative stress; C:cytoplasmic membrane-bounded vesicle; F:heme binding; F:peroxidase activity; P:oxidation-reduction process; P:peroxidase reaction	EC:1.11.1.7	no IPS match
comp26150_c0_seq2	-1.46678	-3.08297	-1.65932	-1.52269	nc domain-containing protein	830	20	2.19756e-21	0.56	3	F:molecular_function; P:biological_process; C:cellular_component		IPR007053 (PFAM); PTHR31364 (PANTHER), PTHR31364:SF0 (PANTHER)
comp23916_c0_seq3	-2.29986	-0.522726	-3.13146	-1.30665	pinus taeda anonymous locus umn_2818_01 genomic sequence	1253	20	5.08685e-66	0.809	5	C:apoplast; P:syncytium formation; P:cell-cell signaling; F:signal transducer activity; P:signal transduction	-	IPR008801 (PFAM); PS51257 (PROFILE), SignalP-NN(euk) (SIGNALP), tmhmm (TMHMM)
comp181717_c0_seq1	-1.58154	-0.647611	-1.31125	-0.541347	myosin-h heavy chain-like	840	20	9.6472e-131	0.82	19	P:root hair cell tip growth; F:signal transducer activity; P:peroxisome localization; C:integral to membrane; C:myosin complex; P:fruit development; P:pollen exine formation; F:identical protein binding; P:cell division; P:actin cytoskeleton organization; F:ATP binding; F:motor activity; F:actin binding; P:post-embryonic development; P:mitochondrion localization; P:trichome branching; P:signal tr…	-	IPR002710 (PROFILE); IPR018444 (PFAM); PTHR25370 (PANTHER), PTHR25370:SF58 (PANTHER)
comp17567_c0_seq3	-2.07466	-0.959693	-2.30243	-0.527919	pinus taeda anonymous locus 0_8609_01 genomic sequence	363	20	3.39362e-60	0.755	0	-		IPR009489 (PFAM)
comp28247_c0_seq2	-1.70816	-1.49451	-0.97124	-0.816243	---NA---	220	0			0	-		SignalP-NN(euk) (SIGNALP)
comp115583_c0_seq1	-0.498144	-0.781829	-1.67443	-1.64724	---NA---	1175	0			0	-		no IPS match
comp19625_c0_seq1	-1.85889	-1.02022	-0.519148	-0.658137	probable beta- -galactosyltransferase 10-like	1915	20	4.46729e-143	0.7675	3	C:membrane; P:protein glycosylation; F:galactosyltransferase activity	-	IPR002659 (PANTHER); PTHR11214:SF6 (PANTHER), SignalP-NN(euk) (SIGNALP), tmhmm (TMHMM)
comp12276_c0_seq1	-2.44768	-1.36449	-0.588793	-1.15002	---NA---	262	0			0	-		no IPS match
comp417062_c0_seq1	-1.54685	-0.945032	-2.02868	-1.53342	---NA---	249	0			0	-		no IPS match
comp23849_c0_seq1	-0.521208	-0.904955	-1.54494	-1.10281	transcription factor transcription regulator	1176	20	2.35818e-18	0.4805	5	F:molecular_function; P:biological_process; C:cellular_component; P:regulation of transcription, DNA-dependent; F:sequence-specific DNA binding transcription factor activity		no IPS match
comp12445_c0_seq1	-1.50636	-0.536611	-1.73277	-0.48281	unknown	831	1	4.8361e-24	0.6	0	-		no IPS match
comp30528_c0_seq3	-1.52209	-1.78836	-0.769461	-0.295176	adp-ribosylation factor gtpase-activating protein agd12	2151	20	1.24451e-102	0.805	14	F:zinc ion binding; P:cellular membrane fusion; C:vacuole; P:protein targeting to vacuole; P:cell morphogenesis; F:phospholipid binding; P:endosomal transport; C:Golgi apparatus; P:regulation of ARF GTPase activity; P:Golgi vesicle transport; P:pollen development; P:cell growth; C:plasma membrane; F:ARF GTPase activator activity	-	IPR001164 (PRINTS); PTHR23180 (PANTHER), PTHR23180:SF24 (PANTHER), SSF57863 (SUPERFAMILY)
comp29457_c0_seq1	-2.11675	-1.56821	-2.22972	-1.76966	---NA---	1217	0			0	-		no IPS match
comp69710_c0_seq1	-2.29035	-1.37442	-1.48989	-0.421891	pinus taeda anonymous locus 0_15581_01 genomic sequence	1056	20	1.16263e-123	0.6395	3	F:molecular_function; P:biological_process; C:cellular_component		IPR004864 (PFAM); PTHR31415 (PANTHER), PTHR31415:SF0 (PANTHER), tmhmm (TMHMM)
comp31310_c0_seq5	-2.75997	-0.395223	-2.05921	-1.39428	o-fucosyltransferase family protein	2564	20	0	0.8	1	C:chloroplast	-	IPR019378 (PFAM); IPR024709 (PIR); PTHR31741 (PANTHER), PTHR31741:SF0 (PANTHER), SignalP-NN(euk) (SIGNALP), tmhmm (TMHMM)
comp23728_c0_seq9	-1.15451	-1.24795	-0.962428	-1.04439	---NA---	531	0			0	-		SignalP-NN(euk) (SIGNALP), tmhmm (TMHMM)
comp30394_c0_seq2	-1.02661	-1.11062	-0.708077	-1.30181	flavanone 3-hydroxylase	2102	20	0	0.851	6	F:metal ion binding; F:L-ascorbic acid binding; F:naringenin 3-dioxygenase activity; P:flavonoid biosynthetic process; F:oxidoreductase activity, acting on single donors with incorporation of molecular oxygen, incorporation of two atoms of oxygen; P:oxidation-reduction process	EC:1.14.11.9; EC:1.13.11.0	IPR005123 (PFAM); IPR026992 (PFAM); IPR027443 (G3DSA:2.60.120.GENE3D); PTHR10209 (PANTHER), PTHR10209:SF55 (PANTHER), SSF51197 (SUPERFAMILY)
comp37180_c0_seq1	-1.63988	-0.53809	-1.57089	-0.627411	probable receptor protein kinase tmk1-like	4191	20	0	0.725	9	P:protein phosphorylation; F:protein serine/threonine kinase activity; C:mitochondrion; F:receptor activity; F:ATP binding; P:signal transduction; C:membrane; P:serine family amino acid metabolic process; F:protein tyrosine kinase activity	EC:2.7.11.0; EC:2.7.10.0	IPR000719 (PFAM); IPR002290 (SMART); IPR003591 (SMART); IPR008271 (PROSITE); IPR011009 (SUPERFAMILY); IPR013210 (PFAM); IPR013320 (G3DSA:2.60.120.GENE3D); IPR017441 (PROSITE); IPR020635 (SMART); IPR025875 (PFAM); G3DSA:1.10.510.10 (GENE3D), G3DSA:3.30.200.20 (GENE3D), G3DSA:3.80.10.10 (GENE3D), PTHR24420 (PANTHER), PTHR24420:SF231 (PANTHER), SignalP-NN(euk) (SIGNALP), tmhmm (TMHMM), SSF52058 (SUP…
comp180998_c0_seq1	-3.20419	-0.334426	-2.17052	-1.90361	---NA---	235	0			0	-		SignalP-NN(euk) (SIGNALP)
comp7006_c0_seq1	-0.899779	-1.4455	-1.42594	-1.6081	aaa-type atpase family isoform 2	1032	20	1.18238e-62	0.738	5	F:DNA-directed DNA polymerase activity; P:DNA replication; F:DNA binding; F:ATP binding; C:DNA polymerase III complex	EC:2.7.7.7	IPR008921 (SUPERFAMILY); IPR022754 (PFAM); IPR027417 (SUPERFAMILY); G3DSA:1.10.8.60 (GENE3D), G3DSA:1.20.272.10 (GENE3D), PTHR11669 (PANTHER)
comp21753_c0_seq2	-1.50067	-1.01943	-1.82506	-0.501204	---NA---	374	0			0	-		no IPS match
comp31178_c0_seq7	-4.29232	-2.63782	-3.49292	-1.42819	ribonuclease 1	887	20	1.09027e-72	0.7135	12	C:cell wall; P:jasmonic acid mediated signaling pathway; P:anthocyanin-containing compound biosynthetic process; P:response to wounding; P:proline transport; P:aging; C:extracellular region; P:cellular response to phosphate starvation; C:plasma membrane; P:regulation of RNA metabolic process; F:RNA binding; F:ribonuclease T2 activity	EC:3.1.27.1	IPR001568 (G3DSA:3.90.730.GENE3D); IPR018188 (PROSITE)
comp24987_c0_seq2	-1.56615	-0.774124	-1.44532	-0.42332	histone h2a variant	916	19	8.5655e-75	0.9221	5	C:nucleosome; F:DNA binding; P:nucleosome assembly; C:nucleus; F:protein heterodimerization activity	-	IPR002119 (PRINTS); IPR007125 (PFAM); IPR009072 (G3DSA:1.10.20.GENE3D); PTHR23430 (PANTHER)
comp11648_c0_seq1	-0.952331	-0.752977	-2.14944	-1.21644	---NA---	252	0			0	-		tmhmm (TMHMM)
comp25337_c0_seq2	-1.29693	-1.10915	-0.959168	-2.24298	---NA---	813	0			0	-		no IPS match
comp27829_c0_seq1	-1.52962	-1.22026	-1.57064	-0.209958	pinus taeda anonymous locus 2_1534_01 genomic sequence	2242	20	1.27541e-45	0.74	1	F:binding	-	SignalP-NN(euk) (SIGNALP), tmhmm (TMHMM)
comp25993_c0_seq1	-1.20858	-0.744108	-2.99947	-3.09258	probable carboxylesterase 6-like	1259	20	2.44104e-146	0.546	2	P:metabolic process; F:hydrolase activity	-	IPR013094 (PFAM); G3DSA:3.40.50.1820 (GENE3D), PTHR23024 (PANTHER), PTHR23024:SF10 (PANTHER), SSF53474 (SUPERFAMILY)
comp22636_c0_seq1	-1.93954	-0.54206	-0.809288	-1.6321	---NA---	330	0			0	-		no IPS match
comp19650_c0_seq1	-2.14568	-0.298937	-2.07188	-1.54186	gata transcription factor 12-like	2087	20	4.44106e-43	0.5105	9	P:regulation of transcription, DNA-dependent; F:sequence-specific DNA binding; P:positive regulation of transcription, DNA-dependent; F:zinc ion binding; C:nucleus; F:sequence-specific DNA binding transcription factor activity; F:DNA binding; P:circadian rhythm; P:response to light stimulus		no IPS match
comp29773_c0_seq1	-1.186	-0.791743	-1.66281	-0.367523	pyrimidine-specific ribonucleoside hydrolase riha	1417	20	8.23926e-167	0.801	3	F:hydrolase activity, acting on glycosyl bonds; F:UDP-glucosyltransferase activity; P:metabolic process	-	IPR001910 (G3DSA:3.90.245.GENE3D); IPR023186 (PANTHER)
comp10000_c0_seq1	-1.37237	-1.06697	-1.31242	-2.66318	---NA---	216	0			0	-		no IPS match
comp149899_c0_seq1	-1.45643	-0.937488	-1.8802	-0.706041	alpha beta-hydrolases superfamily protein	440	20	1.89067e-12	0.6975	2	C:membrane; F:hydrolase activity	-	G3DSA:3.40.50.1820 (GENE3D), PTHR10992 (PANTHER), PTHR10992:SF149 (PANTHER), SSF53474 (SUPERFAMILY)
comp24723_c0_seq2	-1.66474	-0.397781	-2.53477	-1.16701	probable membrane-associated kinase regulator 2-like	423	20	1.27563e-54	0.5215	3	F:molecular_function; P:biological_process; C:plasma membrane		no IPS match
comp28802_c1_seq23	-3.14252	-1.57905	-4.0691	-4.12721	---NA---	730	0			0	-		SignalP-NN(euk) (SIGNALP), tmhmm (TMHMM)
comp17580_c0_seq1	-0.935739	-1.1581	-0.262168	-1.77548	---NA---	208	0			0	-		SignalP-NN(euk) (SIGNALP)
comp29773_c0_seq4	-1.25953	-0.779924	-1.50445	-0.521816	pyrimidine-specific ribonucleoside hydrolase riha	1520	20	0	0.816	3	F:hydrolase activity, acting on glycosyl bonds; F:UDP-glucosyltransferase activity; P:metabolic process	-	IPR001910 (G3DSA:3.90.245.GENE3D); IPR023186 (PANTHER)
comp25795_c0_seq1	-4.83218	-2.06386	-2.44906	-7.67292	transcription factor org2-like	1214	20	2.1326e-12	0.6265	3	F:DNA binding; P:regulation of transcription, DNA-dependent; F:sequence-specific DNA binding transcription factor activity		no IPS match
comp109981_c0_seq1	-1.75612	-1.30777	-0.202559	-1.40369	exostosin family protein	304	20	5.43751e-32	0.6925	3	C:membrane; P:actin filament-based movement; F:catalytic activity	-	no IPS match
comp23209_c0_seq1	-2.04889	-0.675752	-1.60103	-0.795036	at5g25460 f18g18_200	1630	20	1.06324e-174	0.8275	4	P:response to karrikin; C:plasmodesma; C:plant-type cell wall; P:root morphogenesis	-	IPR006946 (PFAM); IPR008979 (SUPERFAMILY); PTHR31265 (PANTHER), PTHR31265:SF0 (PANTHER), SignalP-NN(euk) (SIGNALP)
comp2509_c0_seq2	-1.4604	-2.03805	-0.631724	-1.05287	---NA---	597	0			0	-		no IPS match
comp31159_c2_seq4	-1.41318	-0.334114	-2.01581	-0.936567	zinc ion binding	1480	20	1.76874e-176	0.7025	2	F:zinc ion binding; C:intracellular	-	IPR000315 (PROFILE); IPR006734 (PFAM); PTHR31065 (PANTHER), PTHR31065:SF0 (PANTHER)
comp17918_c0_seq2	-1.19615	-0.337703	-2.09853	-1.09408	---NA---	876	0			0	-		no IPS match
comp30645_c0_seq6	-0.771896	-1.11985	-0.936198	-1.44467	disease resistance protein at4g27190-like	683	20	4.32925e-55	0.6055	1	F:ADP binding	-	IPR002182 (PFAM); G3DSA:3.80.10.10 (GENE3D), PTHR23155 (PANTHER), SignalP-NN(euk) (SIGNALP), SSF52058 (SUPERFAMILY)
comp29646_c0_seq2	-1.36917	-1.47779	-2.45483	-1.81112	---NA---	702	0			0	-		no IPS match
comp17759_c0_seq1	-1.73265	-0.830578	-1.14546	-0.400589	dehydrin 1	426	20	2.30277e-14	0.948	2	P:response to water stimulus; P:response to stress	-	no IPS match
comp165518_c0_seq1	-3.09916	-1.45494	-3.79756	-1.26955	uncharacterized loc101203938	395	20	8.63113e-20	0.581	5	F:molecular_function; P:biological_process; C:cellular_component; F:metal ion binding; F:zinc ion binding		no IPS match
comp208595_c0_seq1	-2.19738	-1.40693	-0.984013	-0.862615	pinus taeda anonymous locus 0_18427_01 genomic sequence	203	20	6.59287e-26	0.824	8	F:heme binding; F:oxidoreductase activity, acting on paired donors, with incorporation or reduction of molecular oxygen; F:monooxygenase activity; F:electron carrier activity; P:oxidation-reduction process; F:secologanin synthase activity; P:electron transport; P:indole biosynthetic process	EC:1.3.3.9	IPR001128 (G3DSA:1.10.630.GENE3D); IPR002401 (PRINTS); IPR017972 (PROSITE); PTHR24282 (PANTHER), PTHR24282:SF1 (PANTHER)
comp27073_c0_seq4	-3.65893	-3.3196	-2.25285	-1.13538	mip tip subfamily	1279	20	7.86695e-110	0.8495	14	F:urea transmembrane transporter activity; C:integral to membrane; F:water channel activity; C:chloroplast envelope; F:ammonia transmembrane transporter activity; P:urea transmembrane transport; C:plant-type vacuole membrane; C:plant-type cell wall; P:methylammonium transmembrane transport; F:methylammonium transmembrane transporter activity; P:water transport; C:protein storage vacuole; C:centra…	-	IPR000425 (PRINTS); IPR022357 (PROSITE); IPR023271 (G3DSA:1.20.1080.GENE3D); PTHR19139:SF57 (PANTHER), SignalP-NN(euk) (SIGNALP), tmhmm (TMHMM)
comp29817_c0_seq19	-2.00634	-0.431548	-1.23047	-0.754944	---NA---	1240	0			0	-		SignalP-NN(euk) (SIGNALP)
comp14029_c0_seq1	-2.03745	-0.44427	-1.04312	-1.06391	pinus taeda anonymous locus cl3917contig1_03 genomic sequence	926	20	1.83545e-77	0.723	0	-		IPR004265 (PFAM); PTHR21495 (PANTHER), SignalP-NN(euk) (SIGNALP), tmhmm (TMHMM)
comp28179_c0_seq3	-1.82209	-1.26073	-1.47934	-0.178136	late embryogenesis abundant hydroxyproline-rich glycoprotein	1041	20	6.10726e-93	0.605	0	-		IPR004864 (PFAM); PTHR31415 (PANTHER), PTHR31415:SF0 (PANTHER), SignalP-NN(euk) (SIGNALP), tmhmm (TMHMM)
comp18064_c1_seq1	-1.71183	-0.460751	-1.44646	-0.765933	rrm-containing protein seb-4	1045	20	1.80874e-106	0.531	2	F:nucleic acid binding; F:nucleotide binding	-	no IPS match
comp26282_c1_seq2	-2.27209	-0.888612	-1.43888	-1.06246	cycloeucalenol cycloisomerase	1876	20	1.03316e-144	0.841	9	P:brassinosteroid biosynthetic process; P:positive gravitropism; F:cycloeucalenol cycloisomerase activity; P:cytokinesis; P:acetyl-CoA metabolic process; P:microtubule nucleation; C:endoplasmic reticulum; P:sterol biosynthetic process; P:pinocytosis	EC:5.5.1.9	IPR020532 (PRODOM); tmhmm (TMHMM)
comp30152_c0_seq3	-2.5615	-2.06031	-1.29578	-0.453996	glyceraldehyde-3-phosphate dehydrogenase	1623	20	0	0.7215	37	P:regulation of proton transport; P:pentose-phosphate shunt; P:response to glucose stimulus; P:response to far red light; C:chloroplast envelope; P:hydrogen peroxide catabolic process; C:apoplast; P:response to sucrose stimulus; F:NAD binding; C:stromule; P:unsaturated fatty acid biosynthetic process; P:response to red light; P:photosystem II assembly; P:isopentenyl diphosphate biosynthetic proce…	EC:1.2.1.12; EC:1.2.1.13	IPR016040 (G3DSA:3.40.50.GENE3D); IPR020828 (PFAM); IPR020829 (PFAM); IPR020831 (PRINTS); G3DSA:3.30.360.10 (GENE3D), PTHR10836:SF4 (PANTHER), SSF51735 (SUPERFAMILY), SSF55347 (SUPERFAMILY)
comp23728_c0_seq1	-1.07123	-1.16754	-1.02301	-0.966838	---NA---	571	0			0	-		no IPS match
comp6084_c0_seq1	-1.70833	-1.33708	-1.13365	-0.992584	unknown	505	10	4.69556e-14	0.623	0	-		no IPS match
comp30528_c0_seq4	-1.35379	-1.76092	-0.840105	-0.247092	adp-ribosylation factor gtpase-activating protein agd12	2194	20	1.26653e-102	0.805	14	F:zinc ion binding; P:cellular membrane fusion; C:vacuole; P:protein targeting to vacuole; P:cell morphogenesis; F:phospholipid binding; P:endosomal transport; C:Golgi apparatus; P:regulation of ARF GTPase activity; P:Golgi vesicle transport; P:pollen development; P:cell growth; C:plasma membrane; F:ARF GTPase activator activity	-	IPR001164 (PRINTS); PTHR23180 (PANTHER), PTHR23180:SF24 (PANTHER), SSF57863 (SUPERFAMILY)
comp28145_c0_seq1	-1.98572	-0.343501	-1.64171	-0.857868	probable serine threonine-protein kinase at1g01540-like	2681	20	0	0.8335	6	C:plasma membrane; P:protein autophosphorylation; F:ATP binding; F:protein serine/threonine kinase activity; P:serine family amino acid metabolic process; F:protein tyrosine kinase activity	EC:2.7.11.0; EC:2.7.10.0	IPR000719 (PFAM); IPR002290 (SMART); IPR008271 (PROSITE); IPR011009 (SUPERFAMILY); IPR017441 (PROSITE); IPR020635 (SMART); G3DSA:1.10.510.10 (GENE3D), G3DSA:3.30.200.20 (GENE3D), PTHR24420 (PANTHER), PTHR24420:SF139 (PANTHER), SignalP-NN(euk) (SIGNALP), tmhmm (TMHMM)
comp19685_c0_seq2	-2.31384	-1.92558	-0.297577	-1.17437	geranylgeranyl diphosphate synthase	461	20	7.33526e-44	0.6965	2	P:isoprenoid biosynthetic process; F:transferase activity	-	IPR008949 (G3DSA:1.10.600.GENE3D); IPR017446 (PANTHER); PTHR12001:SF8 (PANTHER)
comp27846_c0_seq1	-1.36701	-0.158193	-1.65131	-1.28883	agenet domain-containing isoform 1	975	20	6.28362e-95	0.588	1	F:RNA binding	-	IPR008395 (PFAM); IPR014002 (SMART); PTHR31917 (PANTHER), PTHR31917:SF0 (PANTHER)
comp23510_c0_seq2	-1.95544	-0.825706	-1.9026	-1.23462	endoglucanase 16-like	1357	20	1.75462e-166	0.7365	2	F:hydrolase activity, hydrolyzing O-glycosyl compounds; P:carbohydrate metabolic process	EC:3.2.1.0	IPR001701 (PFAM); IPR008928 (SUPERFAMILY); IPR012341 (G3DSA:1.50.10.GENE3D); PTHR22298 (PANTHER), PTHR22298:SF3 (PANTHER), SignalP-NN(euk) (SIGNALP)
comp30028_c0_seq1	-1.20635	-1.66176	-0.584903	-1.46482	adenylate kinase family protein	2627	20	0	0.8035	9	P:nucleotide phosphorylation; F:adenylate kinase activity; P:DNA-dependent transcription, elongation; C:chloroplast envelope; F:ATP binding; C:chloroplast thylakoid membrane; P:photosynthesis; P:purine nucleobase metabolic process; P:ATP metabolic process	EC:2.7.4.3	IPR000850 (PRINTS); IPR006259 (TIGRFAMs); IPR007862 (SUPERFAMILY); IPR018962 (PFAM); IPR027417 (SUPERFAMILY); G3DSA:3.40.50.300 (GENE3D), PTHR23359:SF1 (PANTHER)
comp12860_c0_seq1	-1.72683	-0.605274	-1.16085	-0.696346	probable glucan -beta-glucosidase a-like	2383	20	0	0.734	3	F:catalytic activity; P:carbohydrate metabolic process; F:actin filament binding	-	IPR001547 (PFAM); IPR008999 (SUPERFAMILY); IPR010431 (PANTHER); IPR013781 (G3DSA:3.20.20.GENE3D); IPR017853 (SUPERFAMILY); IPR018087 (PROSITE); G3DSA:2.80.10.50 (GENE3D), PTHR10551:SF6 (PANTHER), SignalP-NN(euk) (SIGNALP), tmhmm (TMHMM)
comp24617_c0_seq1	-1.85813	-0.410875	-1.56915	-1.82198	---NA---	765	0			0	-		PR01217 (PRINTS), SignalP-NN(euk) (SIGNALP), tmhmm (TMHMM)
comp29788_c0_seq7	-1.05317	-0.434533	-1.22807	-1.72551	glutathione s-transferase-like protein	1198	20	4.45729e-151	0.92	2	F:transferase activity; F:protein binding	-	IPR004045 (PFAM); IPR004046 (PFAM); IPR010987 (G3DSA:1.20.1050.GENE3D); IPR012336 (G3DSA:3.40.30.GENE3D); IPR017933 (PROFILE); PTHR11260 (PANTHER), PTHR11260:SF38 (PANTHER), SignalP-NN(euk) (SIGNALP)
comp24439_c0_seq4	-1.44604	-0.866105	-1.99816	-0.3155	protein	2916	20	5.4458e-110	0.75	7	F:sequence-specific DNA binding transcription factor activity; F:sequence-specific DNA binding; F:zinc ion binding; P:regulation of transcription, DNA-dependent; C:transcription factor complex; ; F:protein binding	-	IPR000679 (PFAM); IPR010399 (PFAM); IPR010402 (PFAM); IPR013088 (G3DSA:3.30.50.GENE3D); PTHR10071 (PANTHER), PTHR10071:SF128 (PANTHER), SSF57716 (SUPERFAMILY)
comp258413_c0_seq1	-1.78783	-0.373264	-1.13545	-0.851652	---NA---	357	0			0	-		SignalP-NN(euk) (SIGNALP)
comp20038_c0_seq1	-1.52765	-0.251815	-2.04477	-1.31238	pinus taeda anonymous locus 2_6550_02 genomic sequence	1046	20	2.81444e-72	0.743	1	C:membrane	-	IPR000782 (G3DSA:2.30.180.GENE3D); PTHR32077 (PANTHER), SignalP-NN(euk) (SIGNALP)
comp19972_c1_seq1	-1.18846	-5.75843	-2.37461	-5.15766	---NA---	500	0			0	-		no IPS match
comp17716_c0_seq1	-1.82042	-0.448125	-0.652551	-1.29822	unknown	608	1	1.5894e-12	0.67	0	-		SignalP-NN(euk) (SIGNALP)
comp256138_c0_seq1	-1.08994	-4.19661	-2.17925	-2.18706	2og-fe oxygenase family expressed	213	20	9.97039e-24	0.7595	2	F:oxidoreductase activity; P:response to other organism	-	IPR026992 (PFAM); IPR027443 (G3DSA:2.60.120.GENE3D); PTHR10209 (PANTHER), SSF51197 (SUPERFAMILY)
comp18072_c0_seq3	-1.83213	-0.901536	-1.0264	-0.794822	pollen-specific c2 domain containing protein	1255	20	7.43875e-95	0.7405	1	F:protein binding	-	IPR000008 (PFAM); IPR008973 (SUPERFAMILY); IPR018029 (PROFILE); G3DSA:2.60.40.150 (GENE3D), PTHR23180 (PANTHER), PTHR23180:SF5 (PANTHER), SignalP-NN(euk) (SIGNALP)
comp19993_c0_seq1	-2.16535	-1.52227	-1.57592	-1.37325	pinus taeda anonymous locus 0_2553_02 genomic sequence	439	20	1.68339e-33	0.807	0	-		IPR008390 (PFAM); SignalP-NN(euk) (SIGNALP), tmhmm (TMHMM)
comp424492_c0_seq1	-2.24481	-1.06766	-3.17686	-1.00323	---NA---	232	0			0	-		no IPS match
comp20737_c0_seq2	-2.68301	-2.5111	-3.22593	-0.371926	benzyl alcohol o-benzoyltransferase-like	1169	20	4.56046e-125	0.6565	1	F:transferase activity, transferring acyl groups other than amino-acyl groups	EC:2.3.1.0	no IPS match
comp27829_c0_seq3	-1.57619	-1.18849	-1.51568	-0.24836	pinus taeda anonymous locus 2_1534_01 genomic sequence	1975	20	7.37833e-46	0.74	1	F:binding	-	SignalP-NN(euk) (SIGNALP), tmhmm (TMHMM)
comp12197_c0_seq2	-1.64313	-2.16174	-2.523	-4.17977	---NA---	361	0			0	-		no IPS match
comp16408_c0_seq2	-2.10766	-0.654861	-1.27994	-1.03169	pinus taeda anonymous locus 2_7792_01 genomic sequence	613	20	4.59027e-48	0.8395	1	F:lyase activity	-	IPR011050 (SUPERFAMILY); IPR012334 (G3DSA:2.160.20.GENE3D); IPR018082 (PRINTS); PTHR31683 (PANTHER), PTHR31683:SF0 (PANTHER)
comp16408_c0_seq1	-2.76562	-2.05324	-0.778208	-1.23895	---NA---	288	0			0	-		SignalP-NN(euk) (SIGNALP)
comp431620_c0_seq1	-2.81421	-1.10825	-1.7742	-2.29091	---NA---	237	0			0	-		no IPS match
comp19719_c0_seq2	-2.29824	-2.64834	-0.738578	-0.860422	late cornified envelope protein 1e	426	20	2.15495e-47	0.595	2	F:zinc ion binding; F:metal ion binding		no IPS match
comp1513_c0_seq1	-1.37688	-0.544604	-2.02323	-1.07886	---NA---	1145	0			0	-		no IPS match
comp21421_c0_seq1	-0.445566	-1.00545	-1.76375	-0.969863	probable lrr receptor-like serine threonine-protein kinase at1g67720-like	641	20	1.54631e-09	0.608	1	F:transferase activity, transferring phosphorus-containing groups	-	PTHR24420 (PANTHER)
comp18949_c0_seq1	-2.94706	-1.49624	-2.25678	-1.01043	---NA---	392	0			0	-		no IPS match
comp23855_c1_seq1	-1.82316	-0.783954	-1.4688	-0.886114	protein	918	20	9.38499e-24	0.9295	14	P:cell growth; C:mitochondrion; C:nucleolus; P:response to salt stress; P:cell division; C:plant-type cell wall; P:response to auxin stimulus; P:mitochondrion organization; P:lateral root development; P:response to nitric oxide; C:chloroplast; C:vacuole; C:plasma membrane; C:respiratory chain complex I	-	IPR000163 (PANTHER)
comp30736_c3_seq2	-1.52824	-0.547065	-1.86844	-0.896354	receptor-like protein kinase theseus 1-like	2485	20	0	0.6815	6	F:protein kinase activity; P:regulation of cellular process; P:unidimensional cell growth; C:chloroplast; F:ATP binding; P:protein phosphorylation	-	IPR000719 (PROFILE); IPR001245 (PFAM); IPR011009 (SUPERFAMILY); IPR013320 (G3DSA:2.60.120.GENE3D); IPR017441 (PROSITE); IPR024788 (PFAM); G3DSA:3.30.200.20 (GENE3D), PTHR24420 (PANTHER), PTHR24420:SF310 (PANTHER), SignalP-NN(euk) (SIGNALP), tmhmm (TMHMM)
comp456326_c0_seq1	-1.37568	-0.725536	-1.59426	-0.776086	---NA---	211	0			0	-		no IPS match
comp160412_c0_seq1	-1.31901	-0.576661	-1.97894	-0.569341	---NA---	507	0			0	-		no IPS match
comp16775_c0_seq1	-2.41732	-1.88213	-1.78838	-1.30097	protein	1177	20	1.25704e-88	0.6765	1	C:vacuole		IPR021924 (PFAM); PTHR31963 (PANTHER), PTHR31963:SF0 (PANTHER), tmhmm (TMHMM)
comp15069_c0_seq1	-1.0361	-0.48647	-2.18854	-1.41017	glycerol-3-phosphate 2-o-acyltransferase 6-like	2457	20	0	0.851	3	F:glycerol-3-phosphate O-acyltransferase activity; P:acyl-carrier-protein biosynthetic process; P:glycerolipid metabolic process	EC:2.3.1.15	IPR002123 (PFAM); IPR023214 (G3DSA:3.40.50.GENE3D); PTHR31347 (PANTHER), PTHR31347:SF0 (PANTHER), PF12710 (PFAM), tmhmm (TMHMM), SSF69593 (SUPERFAMILY)
comp21040_c0_seq1	-2.09188	-1.05229	-1.30434	-0.334392	ubiquitin carboxyl-terminal hydrolase isozyme l5-like	1761	20	0	0.8545	9	C:cytoplasm; F:ubiquitin-specific protease activity; P:protein deubiquitination; P:ubiquitin-dependent protein catabolic process; P:shoot system morphogenesis; F:ubiquitin thiolesterase activity; F:omega peptidase activity; P:leaf development; C:nucleus	EC:3.1.2.15; EC:3.4.19.0	IPR001578 (PRINTS); IPR017390 (PIR); PTHR10589:SF16 (PANTHER), SSF54001 (SUPERFAMILY)
comp131405_c0_seq1	-1.82703	-0.501718	-0.922338	-1.49487	uncharacterized loc101216740	601	20	1.50584e-50	0.6895	1	C:Golgi apparatus	-	IPR007877 (PFAM); PTHR31210 (PANTHER), PTHR31210:SF0 (PANTHER)
comp5037_c0_seq1	-2.4212	-1.74049	-1.88604	-0.172491	---NA---	640	0			0	-		no IPS match
comp19348_c0_seq2	-1.84768	-0.36876	-1.60538	-1.0669	protein	689	20	3.10829e-77	0.627	2	F:chromatin binding; F:DNA binding	-	IPR001005 (PFAM); IPR009057 (G3DSA:1.10.10.GENE3D); IPR017877 (PROFILE); PTHR10641 (PANTHER), PTHR10641:SF203 (PANTHER)
comp24856_c0_seq2	-4.3027	-3.38381	-1.98204	-1.73624	---NA---	387	0			0	-		no IPS match
comp19440_c0_seq2	-2.16695	-1.1688	-1.86662	-2.34518	---NA---	679	0			0	-		no IPS match
comp19923_c0_seq1	-1.00291	-0.639129	-2.28706	-1.11083	---NA---	437	0			0	-		no IPS match
comp22746_c0_seq1	-1.04992	-1.06135	-3.02631	-1.65644	---NA---	318	0			0	-		no IPS match
comp226913_c0_seq1	-1.58331	-0.562605	-2.47653	-1.55533	---NA---	308	0			0	-		no IPS match
comp210879_c0_seq1	-1.49074	-1.99761	-2.58625	-1.77289	peroxidase 1-like	210	20	2.74348e-16	0.737	6	P:response to oxidative stress; C:cytoplasmic membrane-bounded vesicle; F:heme binding; F:peroxidase activity; P:oxidation-reduction process; P:peroxidase reaction	EC:1.11.1.7	IPR000823 (PRINTS); IPR002016 (PFAM); IPR010255 (SUPERFAMILY); G3DSA:1.10.520.10 (GENE3D), PTHR31235 (PANTHER), SignalP-NN(euk) (SIGNALP), tmhmm (TMHMM)
comp28991_c0_seq3	-1.72622	-0.931936	-1.55912	-0.310385	protein	1661	20	9.94449e-122	0.58	0	-		no IPS match
comp240388_c0_seq1	-1.19216	-1.13862	-0.387636	-1.74109	---NA---	219	0			0	-		no IPS match
comp12650_c0_seq2	-1.27284	-0.984848	-1.48791	-1.50359	---NA---	779	0			0	-		SignalP-NN(euk) (SIGNALP), tmhmm (TMHMM)
comp30213_c0_seq4	-1.60598	-0.791443	-2.56205	-0.837807	anion exchanger family protein	2795	20	0	0.8125	9	P:borate transmembrane transport; F:inorganic anion exchanger activity; C:plasma membrane; F:borate efflux transmembrane transporter activity; C:integral to membrane; P:cellular response to boron-containing substance levels; C:mitochondrion; P:chloride transport; P:bicarbonate transport	-	IPR003020 (PANTHER); IPR011531 (PFAM); G3DSA:1.10.287.570 (GENE3D), PTHR11453:SF6 (PANTHER), tmhmm (TMHMM)
comp11589_c0_seq1	-0.885872	-0.282847	-1.15796	-1.79217	plastid division protein pdv1-like	1268	20	3.72602e-17	0.544	2	C:chloroplast outer membrane; P:chloroplast fission	-	no IPS match
comp26745_c0_seq1	-1.87071	-0.668466	-1.52786	-1.01146	pi-plc x domain-containing protein at5g67130-like	1440	20	4.3915e-123	0.8005	5	F:phospholipase C activity; C:intracellular; P:intracellular signal transduction; ; P:phospholipid catabolic process	-	IPR017946 (G3DSA:3.20.20.GENE3D); PTHR31498 (PANTHER), tmhmm (TMHMM)
comp231398_c0_seq1	-1.54305	-0.368202	-1.2297	-1.21417	---NA---	387	0			0	-		no IPS match
comp29851_c0_seq2	-2.07794	-0.314908	-1.60849	-1.5944	---NA---	255	0			0	-		no IPS match
comp12112_c0_seq1	-1.451	-1.03018	-2.06677	-1.36181	unknown	213	1	1.72937e-10	0.63	4	P:oxidation-reduction process; F:oxidoreductase activity; P:metabolic process; F:nucleotide binding		no IPS match
comp521708_c0_seq1	-0.958048	-0.985619	-1.53442	-0.523293	---NA---	241	0			0	-		no IPS match
comp217240_c0_seq1	-2.23922	-0.503528	-1.28101	-0.88227	---NA---	228	0			0	-		no IPS match
comp24405_c0_seq1	-1.88868	-0.631844	-0.993837	-1.87535	brassinosteroid insensitive 1-associated receptor kinase 1	1213	20	3.30069e-61	0.5095	4	F:protein kinase activity; F:ATP binding; P:protein phosphorylation; F:protein binding	-	IPR000719 (PROFILE); IPR001245 (PFAM); IPR001611 (PFAM); IPR011009 (SUPERFAMILY); IPR013320 (G3DSA:2.60.120.GENE3D); IPR017441 (PROSITE); IPR024788 (PFAM); G3DSA:3.30.200.20 (GENE3D), G3DSA:3.80.10.10 (GENE3D), PTHR24420 (PANTHER), SignalP-NN(euk) (SIGNALP), tmhmm (TMHMM), SSF52058 (SUPERFAMILY)
comp327739_c0_seq1	-2.46102	-0.876751	-2.69561	-1.3154	pinus taeda anonymous locus 0_14883_01 genomic sequence	443	20	6.5856e-64	0.8	0	-		IPR008586 (PFAM); PTHR31972 (PANTHER), PTHR31972:SF0 (PANTHER)
comp13718_c0_seq1	-1.80238	-1.3648	-1.33838	-0.149371	nfatc3 gb	1783	20	4.04877e-93	0.645	1	F:polysaccharide binding	-	IPR025287 (PFAM); SignalP-NN(euk) (SIGNALP), tmhmm (TMHMM)
comp28755_c0_seq3	-2.92227	-1.47256	-1.55289	-0.626699	cytochrome c oxidoreductase	459	20	1.72876e-26	0.851	3	P:carbohydrate transport; C:plasma membrane; C:integral to membrane	-	IPR004316 (PFAM); PTHR10791 (PANTHER), SignalP-NN(euk) (SIGNALP), tmhmm (TMHMM)
comp148422_c0_seq1	-2.46169	-3.53819	-2.90174	-0.987714	terpene synthase	363	20	3.08516e-49	0.8285	6	F:levopimaradiene synthase activity; F:copalyl diphosphate synthase activity; C:chloroplast; F:magnesium ion binding; F:terpene synthase activity; P:diterpenoid biosynthetic process	EC:4.2.3.32; EC:5.5.1.12	IPR008949 (G3DSA:1.10.600.GENE3D); PTHR31045 (PANTHER), PTHR31045:SF0 (PANTHER)
comp231604_c0_seq1	-3.02696	-0.601273	-2.66388	-4.35579	dhar class glutathione s-transferase	836	20	3.71012e-161	0.6745	4	P:response to stimulus; C:intracellular membrane-bounded organelle; C:cytoplasmic part; F:protein binding	-	IPR004045 (PFAM); IPR010987 (G3DSA:1.20.1050.GENE3D); IPR012336 (G3DSA:3.40.30.GENE3D); IPR017933 (PROFILE); PTHR11260 (PANTHER), PTHR11260:SF15 (PANTHER), PF13410 (PFAM)
comp13094_c0_seq1	-2.96654	-3.36207	-2.08784	-2.58361	bifunctional monodehydroascorbate reductase and carbonic anhydrase nectarin-3-like	676	20	7.9688e-92	0.699	5	F:metal ion binding; F:zinc ion binding; P:one-carbon metabolic process; F:lyase activity; F:carbonate dehydratase activity		IPR001148 (G3DSA:3.10.200.GENE3D); IPR023561 (PANTHER); PTHR18952:SF2 (PANTHER)
comp243691_c0_seq1	-4.26014	-3.56295	-3.93881	-1.04163	---NA---	230	0			0	-		SignalP-NN(euk) (SIGNALP), tmhmm (TMHMM)
comp139198_c0_seq1	-4.44162	-5.16409	-4.66115	-1.79942	embryo-abundant protein	689	13	4.19817e-13	0.48	1	P:multi-organism process	-	IPR002902 (PFAM); SignalP-NN(euk) (SIGNALP)
comp158832_c0_seq1	-3.26683	-3.27069	-1.17342	-1.03083	---NA---	608	0			0	-		no IPS match
comp22012_c0_seq1	-3.0854	-1.08798	-3.17539	-2.34196	nudix hydrolase 1-like	858	20	3.89515e-38	0.773	3	F:dihydroneopterin triphosphate pyrophosphohydrolase activity; F:8-oxo-7,8-dihydroguanosine triphosphate pyrophosphatase activity; P:DNA repair	-	SignalP-NN(euk) (SIGNALP)
comp6021_c0_seq1	-0.58997	-1.58908	-0.763536	-1.5024	---NA---	291	0			0	-		no IPS match
comp29788_c0_seq4	-1.34539	-0.419234	-1.2743	-1.61529	glutathione s-transferase-like protein	1347	20	7.86374e-153	0.916	2	F:transferase activity; F:protein binding	-	IPR004045 (PFAM); IPR004046 (PFAM); IPR010987 (G3DSA:1.20.1050.GENE3D); IPR012336 (G3DSA:3.40.30.GENE3D); IPR017933 (PROFILE); PTHR11260 (PANTHER), PTHR11260:SF38 (PANTHER)
comp164046_c0_seq1	-0.655116	-2.11117	-1.36975	-3.15432	---NA---	227	0			0	-		no IPS match
comp420427_c0_seq1	-1.51966	-0.402696	-1.46159	-0.850496	---NA---	239	0			0	-		no IPS match
comp6039_c1_seq1	-3.12756	-2.47077	-1.93414	-0.442172	unknown	213	1	0.000253464	0.68	0	-		no IPS match
comp163474_c0_seq1	-1.84652	-0.683613	-2.30673	-0.822727	---NA---	448	0			0	-		SignalP-NN(euk) (SIGNALP)
comp26661_c0_seq4	-2.37841	-1.46694	-1.3715	-1.03305	gdsl esterase lipase at4g01130-like	1478	20	1.1449e-170	0.6415	4	P:cellular process; C:intracellular organelle; F:hydrolase activity; P:lipid metabolic process	-	IPR001087 (PFAM); IPR013831 (G3DSA:3.40.50.GENE3D); PTHR22835 (PANTHER), SignalP-NN(euk) (SIGNALP)
comp29433_c0_seq1	-2.40165	-1.55789	-2.4409	-0.416851	protein	2552	20	5.91331e-174	0.749	2	F:methyltransferase activity; P:methylation	EC:2.1.1.0	IPR004159 (PFAM); G3DSA:3.40.50.150 (GENE3D), PTHR31106 (PANTHER), SignalP-NN(euk) (SIGNALP), tmhmm (TMHMM), SSF53335 (SUPERFAMILY)
comp20830_c0_seq1	-4.1637	-1.27915	-1.76814	-3.53232	---NA---	642	0			0	-		no IPS match
comp23855_c1_seq2	-1.80532	-0.862672	-1.6159	-0.685498	protein	863	20	7.11597e-24	0.9295	14	P:cell growth; C:mitochondrion; C:nucleolus; P:response to salt stress; P:cell division; C:plant-type cell wall; P:response to auxin stimulus; P:mitochondrion organization; P:lateral root development; P:response to nitric oxide; C:chloroplast; C:vacuole; C:plasma membrane; C:respiratory chain complex I	-	IPR000163 (PANTHER)
comp24503_c0_seq3	-0.798853	-1.16275	-1.10618	-0.992957	unknown	497	1	3.96043e-10	0.62	2	P:defense response; F:ADP binding		no IPS match
comp17970_c0_seq1	-2.1729	-0.74569	-1.44631	-0.778754	unknown	675	1	2.95666e-05	0.65	0	-		SignalP-NN(euk) (SIGNALP)
comp31035_c0_seq1	-2.52469	-0.919621	-2.25589	-0.700174	sulfotransferase 17-like	429	20	2.3915e-09	0.6725	3	P:flavonoid metabolic process; P:response to cytokinin stimulus; F:brassinosteroid sulfotransferase activity	-	IPR000863 (PFAM); IPR027417 (SUPERFAMILY); G3DSA:3.40.50.300 (GENE3D), PTHR11783 (PANTHER), PTHR11783:SF1 (PANTHER)
comp30736_c3_seq1	-1.35247	-0.570534	-1.7091	-0.860629	receptor-like protein kinase theseus 1-like	2564	20	0	0.6815	6	F:protein kinase activity; P:regulation of cellular process; P:unidimensional cell growth; C:chloroplast; F:ATP binding; P:protein phosphorylation	-	IPR000719 (PROFILE); IPR001245 (PFAM); IPR011009 (SUPERFAMILY); IPR013320 (G3DSA:2.60.120.GENE3D); IPR017441 (PROSITE); IPR024788 (PFAM); G3DSA:3.30.200.20 (GENE3D), PTHR24420 (PANTHER), PTHR24420:SF310 (PANTHER), SignalP-NN(euk) (SIGNALP), tmhmm (TMHMM)
comp6567_c0_seq1	-1.61206	-1.27292	-0.806974	-0.624729	---NA---	559	0			0	-		no IPS match
comp25736_c1_seq1	-2.39966	-0.193997	-2.77449	-2.13029	---NA---	431	0			0	-		tmhmm (TMHMM)
comp25829_c0_seq2	-5.14942	-0.867529	-5.06169	-3.61946	---NA---	238	0			0	-		SignalP-NN(euk) (SIGNALP)
comp15286_c0_seq1	-0.321299	-1.08772	-1.26303	-1.40231	alcohol dehydrogenase class	723	20	1.12481e-128	0.7575	5	F:oxidoreductase activity, acting on the CH-OH group of donors, NAD or NADP as acceptor; P:ethylene mediated signaling pathway; F:zinc ion binding; P:oxidation-reduction process; F:nucleotide binding	EC:1.1.1.0	IPR002085 (PANTHER); IPR011032 (G3DSA:3.90.180.GENE3D); IPR013149 (PFAM); IPR013154 (PFAM); IPR016040 (G3DSA:3.40.50.GENE3D); PTHR11695:SF4 (PANTHER), SSF51735 (SUPERFAMILY)
comp243042_c0_seq1	-1.61889	-0.142936	-1.81341	-1.24474	protein	573	20	2.05393e-23	0.648	1	C:cytoplasmic membrane-bounded vesicle		IPR012876 (PFAM)
comp235352_c0_seq1	-1.53232	-0.559327	-2.08774	-0.971179	---NA---	208	0			0	-		no IPS match
comp4345_c0_seq1	-2.60901	-1.57368	-1.57958	-0.402318	---NA---	491	0			1	F:binding	-	IPR011989 (G3DSA:1.25.10.GENE3D); IPR016024 (SUPERFAMILY); PTHR23315 (PANTHER)
comp116599_c0_seq1	-2.10519	-0.626806	-2.16158	-0.683976	atp binding	1958	20	6.03634e-42	0.5205	2	F:molecular_function; P:biological_process		SignalP-NN(euk) (SIGNALP)
comp24764_c0_seq4	-1.6123	-0.89501	-0.918057	-0.900692	---NA---	540	0			0	-		SignalP-NN(euk) (SIGNALP)
comp29346_c0_seq13	-0.183459	-1.28702	-1.43991	-1.92023	pinus taeda anonymous locus 2_5882_01 genomic sequence	1580	20	4.30425e-125	0.6355	3	F:molecular_function; C:chloroplast; P:biological_process		IPR003690 (PFAM); PTHR13068 (PANTHER), PTHR13068:SF3 (PANTHER)
comp22470_c0_seq2	-2.37629	-0.67709	-2.09955	-2.65216	---NA---	667	0			0	-		no IPS match
comp27545_c0_seq12	-1.49717	-0.506961	-1.33498	-0.992146	---NA---	460	0			0	-		SignalP-NN(euk) (SIGNALP), tmhmm (TMHMM)
comp31175_c0_seq3	-1.05515	-1.92294	-0.996259	-1.90754	nc domain-containing	276	20	8.96441e-42	0.819	1	C:mitochondrion	-	IPR007053 (PFAM); PTHR31364 (PANTHER), PTHR31364:SF0 (PANTHER)
comp18942_c0_seq1	-3.26584	-0.795092	-2.6657	-1.18912	aluminum-activated malate transporter 12-like	671	20	5.2267e-37	0.7515	6	C:endomembrane system; C:membrane; P:stomatal movement; F:anion transmembrane transporter activity; P:anion transport; P:malate transport	-	IPR020966 (PFAM); PTHR31086 (PANTHER), SignalP-NN(euk) (SIGNALP), tmhmm (TMHMM)
comp30213_c0_seq1	-1.85867	-0.648319	-2.56176	-0.768891	anion exchanger family protein	2824	20	0	0.8125	9	P:borate transmembrane transport; F:inorganic anion exchanger activity; C:plasma membrane; F:borate efflux transmembrane transporter activity; C:integral to membrane; P:cellular response to boron-containing substance levels; C:mitochondrion; P:chloride transport; P:bicarbonate transport	-	no IPS match
comp15745_c0_seq1	-2.47168	-1.16619	-1.34772	-1.54292	---NA---	536	0			0	-		no IPS match
comp21942_c0_seq1	-1.27145	-0.274136	-1.9369	-1.91717	squamosa promoter binding 4	671	20	4.03397e-104	0.7945	7	F:metal ion binding; F:sequence-specific DNA binding transcription factor activity; F:DNA binding; P:regulation of vegetative phase change; P:regulation of transcription, DNA-dependent; C:transcription factor complex;	-	IPR004333 (G3DSA:4.10.1100.GENE3D); PTHR31251 (PANTHER), PTHR31251:SF0 (PANTHER)
comp31310_c0_seq1	-2.7525	-0.453506	-2.25404	-1.19541	duf246 domain-containing protein at1g04910-like	2599	20	0	0.846	1	C:chloroplast	-	IPR019378 (PFAM); IPR024709 (PIR); PTHR31741 (PANTHER), PTHR31741:SF0 (PANTHER), SignalP-NN(euk) (SIGNALP), tmhmm (TMHMM)
comp17970_c0_seq2	-2.12846	-0.730493	-1.46444	-0.713694	unknown	582	1	1.66236e-05	0.65	0	-		SignalP-NN(euk) (SIGNALP), tmhmm (TMHMM)
comp27544_c0_seq1	-0.799573	-1.34079	-3.08834	-2.73351	---NA---	519	0			0	-		SignalP-NN(euk) (SIGNALP)
comp22012_c0_seq3	-3.00016	-0.997941	-3.22176	-2.34457	nudix hydrolase 1-like	893	19	1.13101e-59	0.7716	4	C:cytosol; F:8-oxo-7,8-dihydroguanosine triphosphate pyrophosphatase activity; F:dihydroneopterin triphosphate pyrophosphohydrolase activity; P:DNA repair	-	IPR000086 (PFAM); IPR015797 (G3DSA:3.90.79.GENE3D); IPR020084 (PROSITE); IPR020476 (PRINTS); PTHR22769 (PANTHER)
comp24890_c0_seq2	-2.89566	-2.06599	-1.14679	-0.611959	---NA---	698	0			0	-		SignalP-NN(euk) (SIGNALP), tmhmm (TMHMM)
comp26661_c0_seq21	-2.42955	-0.992633	-2.98852	-0.870989	gdsl esterase lipase at4g01130-like	1478	20	3.3141e-177	0.6495	4	P:cellular process; C:intracellular organelle; P:lipid metabolic process; F:hydrolase activity, acting on ester bonds	-	IPR001087 (PFAM); IPR013831 (G3DSA:3.40.50.GENE3D); PTHR22835 (PANTHER), SignalP-NN(euk) (SIGNALP)
comp28455_c0_seq4	-1.40214	-1.419	-0.53268	-1.01513	nuclease s1	1396	20	4.11468e-161	0.787	4	F:nucleic acid binding; F:T/G mismatch-specific endonuclease activity; P:DNA catabolic process; F:single-stranded DNA endodeoxyribonuclease activity	-	no IPS match
comp30766_c1_seq5	-1.61664	-0.643012	-1.88969	-0.522918	---NA---	492	0			0	-		no IPS match
comp20701_c0_seq1	-2.87952	-1.65313	-2.05181	-0.433685	---NA---	385	0			0	-		no IPS match
comp914_c0_seq1	-1.34756	-1.79939	-1.4453	-0.998198	flavanone 3-beta-hydroxylase	791	20	1.07601e-68	0.807	3	P:oxidation-reduction process; F:iron ion binding; F:oxidoreductase activity, acting on paired donors, with incorporation or reduction of molecular oxygen, 2-oxoglutarate as one donor, and incorporation of one atom each of oxygen into both donors	EC:1.14.11.0	SignalP-NN(euk) (SIGNALP)
comp235618_c0_seq1	-4.16139	-1.84629	-2.39821	-1.11372	---NA---	545	0			0	-		no IPS match
comp15334_c0_seq1	-2.76123	-2.86225	-1.65535	-0.445518	pinus taeda anonymous locus 0_4924_01 genomic sequence	556	20	1.36277e-35	0.788	3	P:ammonium transmembrane transport; C:membrane; F:ammonium transmembrane transporter activity	-	SignalP-NN(euk) (SIGNALP)
comp25492_c1_seq1	-1.72138	-0.878044	-2.51446	-2.32938	actin 2	234	20	6.22422e-19	0.946	3	C:cytoskeleton; C:cytoplasm; F:ATP binding	-	no IPS match
comp21115_c0_seq2	-1.72905	-1.69882	-0.364342	-1.90785	---NA---	207	0			0	-		no IPS match
comp11970_c0_seq1	-2.93867	-0.754703	-2.25714	-1.1712	pinus taeda anonymous locus 0_5243_01 genomic sequence	287	5	7.70072e-27	0.968	2	F:methyltransferase activity; P:methylation	EC:2.1.1.0	no IPS match
comp29346_c0_seq19	-0.260088	-1.29407	-1.84755	-1.8628	pinus taeda anonymous locus 2_5882_01 genomic sequence	1484	20	1.52593e-125	0.6355	3	F:molecular_function; C:chloroplast; P:biological_process		IPR003690 (PFAM); PTHR13068 (PANTHER), PTHR13068:SF3 (PANTHER)
comp27829_c0_seq8	-1.64937	-1.16193	-1.62879	-0.273984	pinus taeda anonymous locus 2_1534_01 genomic sequence	2214	20	1.18481e-45	0.74	1	F:binding	-	SignalP-NN(euk) (SIGNALP), tmhmm (TMHMM)
comp27829_c0_seq4	-1.52039	-1.19449	-1.62673	-0.27398	pinus taeda anonymous locus 2_1534_01 genomic sequence	2003	20	7.756e-46	0.74	1	F:binding	-	SignalP-NN(euk) (SIGNALP), tmhmm (TMHMM)
comp16066_c0_seq1	-4.12779	-2.02574	-3.02826	-1.36647	---NA---	335	0			0	-		tmhmm (TMHMM)
comp29919_c0_seq1	-1.99333	-1.59583	-0.461628	-1.16846	nitrate transporter -like	2618	20	0	0.778	4	C:membrane; P:response to inorganic substance; P:oligopeptide transport; F:transporter activity	-	no IPS match
comp25829_c0_seq1	-4.99818	-1.00599	-4.79966	-2.31846	---NA---	631	0			0	-		SignalP-NN(euk) (SIGNALP)
comp21201_c1_seq1	-1.70865	-0.286454	-1.4776	-1.87245	protein notum homolog	412	20	3.50471e-65	0.6995	2	F:carboxylesterase activity; C:plant-type cell wall	EC:3.1.1.1	IPR004963 (PANTHER); PTHR21562:SF1 (PANTHER), SignalP-NN(euk) (SIGNALP)
comp24027_c0_seq1	-2.08335	-1.22714	-1.49136	-1.88742	---NA---	412	0			0	-		SignalP-NN(euk) (SIGNALP)
comp149461_c0_seq1	-1.74964	-0.205089	-1.25293	-0.93353	---NA---	295	0			0	-		SignalP-NN(euk) (SIGNALP)
comp478_c0_seq1	-1.58418	-1.63484	-1.22809	-0.444659	calcium-transporting endoplasmic reticulum-type-like	204	20	9.17678e-31	0.9355	12	F:calcium-transporting ATPase activity; P:cellular manganese ion homeostasis; C:integral to endoplasmic reticulum membrane; P:manganese ion transport; F:metal ion binding; P:ATP biosynthetic process; F:ATP binding; P:calcium ion transport; P:response to cadmium ion; P:response to manganese ion; C:plasma membrane; C:sarcoplasmic reticulum	EC:3.6.3.8	tmhmm (TMHMM)
comp28455_c0_seq5	-1.38938	-1.48818	-0.538137	-0.996008	nuclease s1	1414	20	5.09448e-161	0.787	4	F:nucleic acid binding; F:T/G mismatch-specific endonuclease activity; P:DNA catabolic process; F:single-stranded DNA endodeoxyribonuclease activity	-	no IPS match
comp21280_c0_seq1	-1.66836	-0.738475	-1.60353	-0.321949	alpha beta-hydrolases superfamily protein	1912	20	1.42357e-127	0.821	4	F:hydrolase activity; P:xylem development; P:pollen tube growth;	-	SignalP-NN(euk) (SIGNALP)
comp28854_c0_seq2	-1.99939	-0.625545	-0.790772	-1.30859	pinus taeda anonymous locus 2_4834_02 genomic sequence	1313	20	4.38622e-98	0.768	1	C:mitochondrion	-	SignalP-NN(euk) (SIGNALP), tmhmm (TMHMM)
comp23985_c0_seq1	-2.68261	-0.454862	-1.93365	-1.63284	---NA---	862	0			0	-		PR01217 (PRINTS)
comp26661_c0_seq17	-1.82564	-0.689592	-1.59882	-0.825585	---NA---	330	0			0	-		no IPS match
comp11615_c0_seq1	-5.23885	-3.99218	-1.562	-2.68774	arabinogalactan peptide 16-like	548	20	3.15158e-17	0.877	4	P:indoleacetic acid biosynthetic process; C:cytoplasmic membrane-bounded vesicle; P:tryptophan catabolic process; C:anchored to membrane	-	no IPS match
comp29246_c0_seq1	-0.459926	-0.705026	-1.40278	-1.7417	lycopene beta cyclase	2338	20	0	0.87	2	F:oxidoreductase activity, acting on paired donors, with incorporation or reduction of molecular oxygen; P:carotenoid biosynthetic process	-	IPR008671 (PFAM); IPR010108 (TIGRFAMs); G3DSA:3.50.50.60 (GENE3D), PTHR32512 (PANTHER), PTHR32512:SF2 (PANTHER), SSF51905 (SUPERFAMILY)
comp377390_c0_seq1	-1.33904	-0.741163	-1.22889	-0.986768	---NA---	232	0			0	-		no IPS match
comp13364_c1_seq1	-1.50372	-2.0432	-1.83063	-0.505159	levopimaradiene abietadiene synthase	261	20	3.5957e-39	0.838	7	F:levopimaradiene synthase activity; F:abietadiene synthase activity; F:copalyl diphosphate synthase activity; C:chloroplast; F:magnesium ion binding; F:terpene synthase activity; P:diterpenoid biosynthetic process	EC:4.2.3.32; EC:4.2.3.18; EC:5.5.1.12	no IPS match
comp332342_c0_seq1	-3.24182	-1.9046	-0.820329	-1.04283	cytokinin dehydrogenase 5	266	20	2.09044e-33	0.8075	14	P:cytokinin catabolic process; P:response to jasmonic acid stimulus; P:electron transport chain; P:jasmonic acid metabolic process; P:meristem development; C:plastid; F:cytokinin dehydrogenase activity; P:secretion by cell; C:cytoplasmic membrane-bounded vesicle; F:flavin adenine dinucleotide binding; C:extracellular region; F:UDP-N-acetylmuramate dehydrogenase activity; C:vacuole; P:amino sugar …	EC:1.5.99.12; EC:1.1.1.158	IPR015345 (PFAM); IPR016164 (SUPERFAMILY); IPR016170 (G3DSA:3.40.462.GENE3D); PTHR13878 (PANTHER), PTHR13878:SF19 (PANTHER)
comp18494_c0_seq2	-3.56172	-0.80982	-5.69299	-3.90833	unknown	503	20	6.71449e-50	0.687	0	-		IPR007493 (G3DSA:2.30.240.GENE3D)
comp26486_c0_seq1	-2.20841	-1.53102	-0.485905	-1.18677	bacterial-induced peroxidase	1263	20	1.71837e-113	0.707	4	F:peroxidase activity; P:response to oxidative stress; F:heme binding; P:oxidation-reduction process	EC:1.11.1.7	IPR000823 (PRINTS); IPR002016 (PRINTS); IPR010255 (SUPERFAMILY); IPR019793 (PROSITE); IPR019794 (PROSITE); G3DSA:1.10.420.10 (GENE3D), G3DSA:1.10.520.10 (GENE3D), PTHR31235 (PANTHER), SignalP-NN(euk) (SIGNALP)
comp29646_c0_seq1	-1.33976	-1.47627	-2.40758	-1.76405	---NA---	683	0			0	-		SignalP-NN(euk) (SIGNALP), tmhmm (TMHMM)
comp29878_c0_seq3	-3.03978	-0.634758	-3.16907	-1.61538	stigma-specific stig1-like protein	890	20	6.96172e-25	0.5355	2	F:molecular_function; P:biological_process		IPR006969 (PFAM); SignalP-NN(euk) (SIGNALP), tmhmm (TMHMM)
comp30574_c2_seq1	-1.07908	-0.702018	-0.532215	-1.74934	---NA---	1001	0			0	-		SignalP-NN(euk) (SIGNALP)
comp165417_c0_seq1	-1.12253	-0.87786	-2.17009	-1.69431	---NA---	478	0			0	-		no IPS match
comp925_c0_seq1	-1.97981	-1.12752	-1.34455	-1.78442	---NA---	326	0			0	-		no IPS match
comp73249_c0_seq1	-1.34973	-0.743073	-2.33284	-3.42522	---NA---	522	0			0	-		SignalP-NN(euk) (SIGNALP), tmhmm (TMHMM)
comp480794_c0_seq1	-2.14234	-0.821767	-2.2182	-0.56162	---NA---	298	0			0	-		no IPS match
comp2339_c0_seq1	-1.29651	-2.19669	-0.860568	-1.33175	---NA---	236	0			0	-		tmhmm (TMHMM)
comp28260_c1_seq1	-1.07684	-1.55251	-0.485019	-1.45526	hypothetical protein ZEAMMB73_094772	611	20	5.11818e-30	0.564	0	-		IPR010683 (PFAM); PTHR31050 (PANTHER)
comp27073_c0_seq3	-0.871311	-1.25953	-1.73367	-0.925073	mip tip subfamily	1193	20	3.81524e-99	0.857	14	F:urea transmembrane transporter activity; C:integral to membrane; F:water channel activity; C:chloroplast envelope; F:ammonia transmembrane transporter activity; P:urea transmembrane transport; C:plant-type vacuole membrane; C:plant-type cell wall; P:methylammonium transmembrane transport; F:methylammonium transmembrane transporter activity; P:water transport; C:protein storage vacuole; C:centra…	-	IPR000425 (PRINTS); IPR022357 (PROSITE); IPR023271 (G3DSA:1.20.1080.GENE3D); PTHR19139:SF58 (PANTHER), SignalP-NN(euk) (SIGNALP), tmhmm (TMHMM)
comp161480_c0_seq1	-1.41242	-0.166381	-1.2964	-1.37739	nucleic acid binding	331	20	2.12871e-35	0.6365	1	F:NAD+ ADP-ribosyltransferase activity	EC:2.4.2.30	IPR012317 (G3DSA:3.90.228.GENE3D); PTHR31681 (PANTHER), PTHR31681:SF0 (PANTHER), SSF56399 (SUPERFAMILY)
comp7896_c0_seq1	-1.42599	-0.924297	-3.05422	-0.980556	---NA---	234	0			0	-		no IPS match
comp29820_c0_seq1	-0.685772	-0.79274	-1.54752	-2.46381	protein	1496	20	2.04646e-119	0.5265	3	F:methyltransferase activity; P:metabolic process; P:methylation		IPR006342 (PFAM); SignalP-NN(euk) (SIGNALP), tmhmm (TMHMM)
comp267563_c0_seq1	-2.11256	-0.602203	-1.74061	-0.867159	protein	228	20	4.07772e-28	0.7645	1	P:petal morphogenesis	-	no IPS match
comp198483_c0_seq1	-1.26843	-0.794812	-2.6101	-0.80098	---NA---	602	0			0	-		SignalP-NN(euk) (SIGNALP), tmhmm (TMHMM)
comp31945_c0_seq1	-2.54632	-0.82096	-2.63668	-1.823	gibberellin-regulated protein	1060	20	1.55213e-66	0.7725	3	C:cytoplasmic membrane-bounded vesicle; P:secretion by cell; P:cell proliferation	-	IPR003854 (PFAM); SignalP-NN(euk) (SIGNALP), tmhmm (TMHMM)
comp25334_c1_seq1	-1.82776	-2.29506	-1.96405	-0.824132	probable disease resistance protein at4g33300-like	771	20	1.59872e-128	0.677	2	P:defense response; F:ADP binding	-	G3DSA:3.80.10.10 (GENE3D), PTHR23155 (PANTHER), PTHR23155:SF154 (PANTHER), SSF52058 (SUPERFAMILY)
comp19912_c0_seq2	-0.804064	-0.464745	-1.71388	-1.36499	at3g03680	1889	20	1.33736e-35	0.69	1	F:protein binding	-	IPR000008 (PFAM); IPR008973 (SUPERFAMILY); IPR018029 (PROFILE); G3DSA:2.60.40.150 (GENE3D), PTHR10194 (PANTHER), PTHR10194:SF51 (PANTHER), tmhmm (TMHMM)
comp30370_c0_seq11	-2.43551	-0.267454	-2.2473	-1.39954	cationic peroxidase 1-like	1217	20	2.50448e-134	0.8035	7	F:heme binding; C:apoplast; C:cell wall; F:peroxidase activity; P:oxidation-reduction process; P:response to oxidative stress; P:peroxidase reaction	EC:1.11.1.7	IPR000823 (PRINTS); IPR002016 (PRINTS); IPR010255 (SUPERFAMILY); IPR019794 (PROSITE); G3DSA:1.10.520.10 (GENE3D), PTHR31388 (PANTHER), PTHR31388:SF0 (PANTHER), SignalP-NN(euk) (SIGNALP), tmhmm (TMHMM)
comp21794_c0_seq1	-2.33729	-1.54817	-1.65804	-2.76587	mads-box protein soc1-like	1028	20	6.54024e-92	0.8305	9	P:response to gibberellin stimulus; P:protein import into nucleus, translocation; F:DNA binding; F:protein dimerization activity; F:sequence-specific DNA binding transcription factor activity; F:transcription factor binding; P:positive regulation of transcription, DNA-dependent; C:transcription factor complex;	-	IPR002100 (PRINTS); IPR002487 (PFAM); PTHR11945 (PANTHER), PTHR11945:SF19 (PANTHER)
comp18809_c0_seq1	-0.72719	-1.51676	-1.00867	-1.24106	---NA---	237	0			0	-		no IPS match
comp26247_c0_seq2	-3.42421	-3.66998	-3.24949	-4.99367	salt tolerant-related protein	1275	20	1.79336e-90	0.564	1	C:cytoplasmic membrane-bounded vesicle		IPR001480 (G3DSA:2.90.10.GENE3D); PTHR23242 (PANTHER), PTHR23242:SF2 (PANTHER), tmhmm (TMHMM)
comp6148_c0_seq1	-1.82036	-1.43819	-0.794651	-0.535818	flavonoid glucosyl-transferase	323	4	5.19082e-35	0.625	2	F:transferase activity, transferring hexosyl groups; P:metabolic process	EC:2.4.1.0	IPR002213 (PANTHER); PTHR11926:SF15 (PANTHER)
comp31030_c0_seq1	-1.80014	-0.947726	-2.91466	-1.50406	---NA---	215	0			0	-		SignalP-NN(euk) (SIGNALP)
comp26350_c0_seq1	-1.34718	-0.687576	-1.64686	-0.347435	upf0481 protein at3g02645-like	929	20	4.02697e-15	0.5155	0	-		IPR004158 (PFAM); PTHR31549 (PANTHER)
comp28430_c1_seq10	-1.75139	-0.273817	-1.15512	-1.04635	---NA---	405	0			0	-		no IPS match
comp31030_c0_seq3	-1.7444	-0.576363	-2.86108	-1.17879	---NA---	599	0			0	-		SignalP-NN(euk) (SIGNALP)
comp14837_c0_seq1	-3.3648	-1.4038	-2.392	-0.945675	aluminum activated malate transporter family protein	914	20	2.4083e-39	0.5705	2	C:membrane; P:malate transport	-	IPR020966 (PFAM); PTHR31086 (PANTHER)
comp25492_c0_seq1	-2.55869	-0.636746	-2.30083	-1.5263	actin	1209	20	0	0.9315	7	C:cytoplasm; C:cytoskeleton; P:root hair elongation; C:plasma membrane; C:cell wall; F:ATP binding; C:nucleus	-	IPR004000 (PRINTS); IPR004001 (PROSITE); IPR020902 (PROSITE); G3DSA:3.30.420.40 (GENE3D), G3DSA:3.90.640.10 (GENE3D), PTHR11937:SF52 (PANTHER), SSF53067 (SUPERFAMILY)
comp27545_c0_seq9	-1.5359	-0.31088	-0.825679	-1.75847	---NA---	716	0			0	-		SignalP-NN(euk) (SIGNALP), tmhmm (TMHMM)
comp29578_c0_seq5	-0.55307	-1.80712	-1.87447	-1.31014	---NA---	481	0			0	-		no IPS match
comp30490_c0_seq2	-1.1697	-0.452626	-1.9794	-1.50846	leucine-rich repeat receptor-like serine threonine-protein kinase at2g24130-like	1658	20	8.01479e-97	0.6265	2	F:transferase activity, transferring phosphorus-containing groups; F:protein binding	-	IPR001611 (PFAM); IPR003591 (SMART); IPR025875 (PFAM); G3DSA:3.80.10.10 (GENE3D), PTHR24420 (PANTHER), PTHR24420:SF44 (PANTHER), PF13855 (PFAM), tmhmm (TMHMM), SSF52058 (SUPERFAMILY)
comp27945_c1_seq9	-0.749402	-0.824891	-1.56475	-1.23729	caffeoyl- o-methyltransferase	469	20	1.50946e-68	0.842	6	F:caffeoyl-CoA O-methyltransferase activity; F:metal ion binding; P:lignin biosynthetic process; P:methylation; P:coumarin biosynthetic process; P:stilbene biosynthetic process	EC:2.1.1.104	IPR002935 (PANTHER); G3DSA:3.40.50.150 (GENE3D), SSF53335 (SUPERFAMILY)
comp24574_c0_seq1	-2.29658	-1.37599	-1.43148	-1.98573	---NA---	569	0			0	-		tmhmm (TMHMM)
comp22653_c0_seq1	-1.97878	-0.704622	-2.26072	-0.643151	sodium hydrogen exchanger 4-like	2667	20	0	0.7835	12	P:transmembrane transport; P:sodium ion transport; F:sodium:hydrogen antiporter activity; P:potassium ion homeostasis; P:response to salt stress; C:integral to membrane; C:vacuolar membrane; P:leaf development; P:lithium ion transport; P:regulation of pH; C:plasma membrane; P:proton transport	-	IPR004709 (PRINTS); IPR006153 (PFAM); IPR018422 (PANTHER); PTHR10110:SF20 (PANTHER), tmhmm (TMHMM)
comp67508_c0_seq1	-1.84027	-1.13832	-0.235204	-1.85913	sphingolipid desaturase-like partial	395	20	6.49682e-27	0.7945	4	P:fatty acid biosynthetic process; F:oxidoreductase activity, acting on paired donors, with oxidation of a pair of donors resulting in the reduction of molecular oxygen to two molecules of water; F:heme binding; P:oxidation-reduction process	EC:1.14.19.0	IPR005804 (PFAM); PTHR19353 (PANTHER), PTHR19353:SF7 (PANTHER)
comp131282_c0_seq1	-0.912131	-1.1481	-2.95829	-1.63343	myb transcription factor	1275	20	9.78582e-91	0.766	1	F:DNA binding	-	SignalP-NN(euk) (SIGNALP), tmhmm (TMHMM)
comp21265_c0_seq1	-2.02235	-0.827623	-1.05535	-0.443897	pinus taeda anonymous locus umn_4898_01 genomic sequence	278	20	5.82863e-25	0.781	2	P:metal ion transport; F:metal ion binding	-	IPR006121 (PFAM); G3DSA:3.30.70.100 (GENE3D), PTHR22814 (PANTHER)
comp25337_c0_seq1	-1.20286	-1.09463	-0.969994	-2.3406	---NA---	825	0			0	-		no IPS match
comp200424_c0_seq1	-2.51955	-1.20569	-0.66253	-1.89667	---NA---	377	0			0	-		no IPS match
comp26486_c0_seq2	-2.0686	-1.3923	-0.424316	-1.06651	bacterial-induced peroxidase	1331	20	3.69613e-113	0.707	4	F:peroxidase activity; P:response to oxidative stress; F:heme binding; P:oxidation-reduction process	EC:1.11.1.7	IPR000823 (PRINTS); IPR002016 (PRINTS); IPR010255 (SUPERFAMILY); IPR019793 (PROSITE); IPR019794 (PROSITE); G3DSA:1.10.420.10 (GENE3D), G3DSA:1.10.520.10 (GENE3D), PTHR31235 (PANTHER), SignalP-NN(euk) (SIGNALP)
comp23680_c0_seq1	-1.14713	-0.650883	-1.94148	-0.782533	---NA---	1123	0			0	-		no IPS match
comp31035_c0_seq13	-2.33898	-0.809793	-2.1051	-0.690748	sulfotransferase 17-like	418	20	2.20364e-09	0.6725	3	P:flavonoid metabolic process; P:response to cytokinin stimulus; F:brassinosteroid sulfotransferase activity	-	IPR000863 (PFAM); IPR027417 (SUPERFAMILY); G3DSA:3.40.50.300 (GENE3D), PTHR11783 (PANTHER), PTHR11783:SF1 (PANTHER)
comp25795_c0_seq2	-4.30287	-1.83997	-2.45041	-6.72692	transcription factor org2-like	1196	20	1.48161e-12	0.626	3	F:DNA binding; P:regulation of transcription, DNA-dependent; F:sequence-specific DNA binding transcription factor activity		no IPS match
comp26722_c0_seq6	-1.54347	-0.391622	-1.7451	-1.26021	trnahis guanylyltransferase	1090	20	2.79732e-152	0.6235	3	P:tRNA modification; F:magnesium ion binding; F:tRNA guanylyltransferase activity	-	no IPS match
comp14025_c0_seq1	-1.17947	-2.0842	-0.885345	-1.02911	unknown	707	3	2.02319e-27	0.5833	0	-		no IPS match
comp27544_c0_seq4	-0.803077	-1.29587	-2.98591	-2.76146	---NA---	619	0			0	-		no IPS match
comp18026_c0_seq1	-1.88818	-0.296974	-1.61529	-0.881258	lysine histidine transporter-like 8-like	2627	20	0	0.8105	6	P:amine transport; P:regulation of meristem growth; C:plasma membrane; F:amino acid transmembrane transporter activity; P:amino acid transport; C:integral to membrane	-	IPR013057 (PFAM); PTHR22950 (PANTHER), PTHR22950:SF9 (PANTHER), tmhmm (TMHMM)
comp6837_c0_seq1	-2.60499	-1.39638	-1.28328	-1.04456	monofunctional diterpene synthase	418	20	1.37492e-85	0.862	7	F:levopimaradiene synthase activity; F:abietadiene synthase activity; F:copalyl diphosphate synthase activity; C:chloroplast; F:magnesium ion binding; F:terpene synthase activity; P:diterpenoid biosynthetic process	EC:4.2.3.32; EC:4.2.3.18; EC:5.5.1.12	IPR008930 (SUPERFAMILY); G3DSA:1.50.10.20 (GENE3D), PTHR31739 (PANTHER), PTHR31739:SF0 (PANTHER), PF13243 (PFAM)
comp22636_c1_seq2	-2.28082	-1.97544	-0.960524	-2.07592	---NA---	287	0			0	-		no IPS match
comp25419_c0_seq1	-2.19056	-2.63187	-1.18458	-0.544705	heavy metal-associated isoprenylated plant protein 26-like	433	20	6.15352e-58	0.865	2	P:metal ion transport; F:metal ion binding	-	IPR006121 (PFAM); G3DSA:3.30.70.100 (GENE3D), PTHR22814 (PANTHER), PTHR22814:SF47 (PANTHER)
comp11941_c0_seq1	-2.55511	-1.0859	-2.09172	-1.94324	---NA---	425	0			0	-		no IPS match
comp25168_c0_seq5	-0.81326	-1.3598	-2.3951	-0.966633	glutamate-gated kainate-type ion channel receptor subunit 5	978	20	3.60819e-56	0.734	13	F:extracellular ligand-gated ion channel activity; P:response to light stimulus; F:calcium channel activity; F:glutamate receptor activity; F:intracellular ligand-gated ion channel activity; F:G-protein coupled receptor activity; P:cellular calcium ion homeostasis; P:calcium ion transport; P:cellular response to amino acid stimulus; P:gravitropism; C:membrane; C:intracellular; P:G-protein coupled…	-	IPR001638 (PFAM); G3DSA:3.40.190.10 (GENE3D), PTHR18966 (PANTHER), PTHR18966:SF7 (PANTHER), tmhmm (TMHMM), SSF53850 (SUPERFAMILY)
comp126431_c0_seq1	-6.79331	-2.70351	-4.46857	-3.57176	peroxidase 5-like	236	20	1.00629e-17	0.681	6	C:cytoplasmic membrane-bounded vesicle; F:peroxidase activity; P:peroxidase reaction; P:response to oxidative stress; F:heme binding; P:oxidation-reduction process	EC:1.11.1.7	IPR002016 (PFAM); IPR010255 (SUPERFAMILY); G3DSA:1.10.520.10 (GENE3D), PTHR31235 (PANTHER)
comp7274_c0_seq2	-0.958305	-0.757575	-1.7377	-0.818996	---NA---	202	0			0	-		no IPS match
comp26489_c0_seq3	-0.449271	-0.70193	-1.88702	-1.00477	transcription factor transcription regulator	695	20	9.70655e-26	0.692	6	P:regulation of transcription, DNA-dependent; P:regulation of root development; F:sequence-specific DNA binding transcription factor activity; F:molecular_function; P:biological_process; C:cellular_component		no IPS match
comp27544_c0_seq5	-1.57742	-0.509234	-2.64569	-1.35996	---NA---	529	0			0	-		SignalP-NN(euk) (SIGNALP), tmhmm (TMHMM)
comp13925_c0_seq1	-1.88207	-4.28866	-6.16543	-5.63386	---NA---	554	0			0	-		no IPS match
comp205718_c0_seq1	-0.516107	-0.952504	-1.76818	-1.78916	peroxidase 3	205	20	5.55013e-28	0.735	8	P:response to oxidative stress; P:response to abiotic stimulus; F:heme binding; C:cell wall; F:peroxidase activity; P:oxidation-reduction process; C:intracellular part; P:peroxidase reaction	EC:1.11.1.7	no IPS match
comp29600_c0_seq7	-1.94173	-2.00063	-1.11897	-1.35877	l-type lectin-domain containing receptor kinase -like	281	20	6.69497e-35	0.714	22	P:negative regulation of defense response; F:carbohydrate binding; P:cellular response to nitrogen starvation; P:jasmonic acid mediated signaling pathway; P:salicylic acid biosynthetic process; P:regulation of protein dephosphorylation; P:systemic acquired resistance, salicylic acid mediated signaling pathway; P:regulation of plant-type hypersensitive response; P:regulation of hydrogen peroxide m…	EC:2.7.11.0	IPR011009 (SUPERFAMILY); G3DSA:1.10.510.10 (GENE3D), PTHR24420 (PANTHER), PTHR24420:SF169 (PANTHER)
comp25196_c0_seq1	-2.11087	-1.27904	-0.895716	-0.419452	transcription factor bhlh148	948	20	5.01755e-46	0.507	2	F:protein binding; F:sequence-specific DNA binding transcription factor activity		no IPS match
comp7196_c0_seq1	-2.06813	-1.8797	-0.543196	-1.0307	---NA---	311	0			0	-		SignalP-NN(euk) (SIGNALP)
comp18950_c0_seq1	-2.36699	-1.60091	-1.4078	-1.0299	---NA---	280	0			0	-		IPR009424 (PFAM); SignalP-NN(euk) (SIGNALP), tmhmm (TMHMM)
