# Supplementary material for: The Temporal Transcriptomic Response of Pinus massoniana Seedlings to Phosphorus Deficiency
Source: PLoS One. 2014 Aug 28;9(8):e105068. doi: 10.1371/journal.pone.0105068 (PMC4148236; doi:10.1371/journal.pone.0105068)
Supplement: Table S3 — Transcripts differentially expressed in P1 and P2. 179 transcripts were calculated and normalized using GeneSpring GX. Where possible, annotations are included. (XLS) [file pone.0105068.s003.xls]

## Sheet: Sheet1
Supplementary Table 3: Transcripts differentially expressed in P1 and P2. 179 transcripts were calculated and normalized using GeneSpring GX. Where possible, annotations are included.
ProbeName	P1-12dvsCK-12d	P1-24dvsCK-24d	P1-48dvsCK-48d	P1-60dvsCK-60d	P2-12dvsCK-12d	P2-24dvsCK-24d	P2-48dvsCK-48d	P2-60dvsCK-60d	Seq Name	Portein name in COG	COG id	COG class defination	Functional categories(Fist Level)	Functional categories(Second Level)		GO	SWISSPRO		KEGG		Nt
CUST_8752_PI428989285	2.77894	1.11569	3.81832	1.43529	2.49348	1.28071	1.15471	0.969319	comp16177_c0_seq1	YOL075c_1	COG1131	ABC-type multidrug transport system, ATPase component	CELLULAR PROCESSES AND SIGNALING	Defense mechanisms
CUST_30214_PI428989285	2.22906	1.53605	0.922866	1.65151	2.31099	0.905936	1.08654	1.83352	comp29118_c0_seq3								Ethylene-responsive transcription factor 2 OS=Nicotiana tabacum GN=ERF2 PE=2 SV=1		ERF2; ERF2 (ETHYLENE RESPONSIVE ELEMENT BINDING FACTOR 2); DNA binding / transcription activator/ transcription factor; K14517 ethylene-responsive transcription factor 2
CUST_36221_PI428989285	2.54889	2.99583	2.60848	3.47466	2.06871	0.65593	2.21085	2.17799	comp30649_c1_seq2	MA2301_1	COG4886	Leucine-rich repeat (LRR) protein	POORLY CHARACTERIZED	Function unknown
CUST_19084_PI428989285	3.89782	1.95624	3.22036	2.56457	3.64144	3.56368	3.43133	0.52708	comp24026_c0_seq1
CUST_36267_PI428989285	1.85841	1.48744	0.523536	0.94494	1.90749	0.779918	1.29412	0.887736	comp30662_c0_seq1								Glucan endo-1,3-beta-glucosidase, acidic isoform OS=Zea mays PE=2 SV=1		hypothetical protein
CUST_47513_PI428989285	3.84371	2.88335	2.41293	4.13005	3.7366	3.16153	2.74978	1.20186	comp216440_c0_seq1
CUST_48878_PI428989285	1.15866	1.64774	1.4698	0.696209	1.5108	0.554505	0.768823	1.90954	comp247416_c0_seq1
CUST_14482_PI428989285	2.148	2.116	2.18258	0.817709	2.57527	1.52295	2.3392	0.642774	comp21077_c0_seq3							|GO:0003677:DNA binding|GO:0003700:sequence-specific DNA binding transcription factor activity|
CUST_6159_PI428989285	1.53924	1.12003	1.61234	0.391138	1.72019	0.747171	1.66635	0.553396	comp13412_c0_seq1								Probable L-type lectin-domain containing receptor kinase I.6 OS=Arabidopsis thaliana GN=LECRK16 PE=2 SV=1		lectin protein kinase family protein
CUST_6751_PI428989285	2.58271	4.82976	2.83705	4.21723	3.21609	4.65315	3.52905	1.4788	comp14062_c0_seq1
CUST_14211_PI428989285	1.18809	0.825303	1.11569	0.953325	1.47482	0.99518	1.14234	0.510077	comp20879_c0_seq4							|GO:0003677:DNA binding|	NAC domain-containing protein 78 OS=Arabidopsis thaliana GN=NAC078 PE=2 SV=2		NAC049; NAC domain protein, IPR003441
CUST_38217_PI428989285	1.27472	2.36897	1.5394	2.01458	0.297731	0.871599	1.54221	1.32576	comp31032_c0_seq2
CUST_3225_PI428989285	1.78962	1.42798	1.61734	2.01847	2.1528	0.65377	1.81336	0.906076	comp8287_c0_seq2
CUST_38012_PI428989285	1.78996	2.57245	4.15057	1.84163	3.80753	2.0553	3.66698	2.82944	comp30996_c0_seq1
CUST_17858_PI428989285	2.55281	1.55456	3.21051	2.73455	2.2735	1.18934	2.63302	2.89391	comp23303_c0_seq1										hypothetical protein
CUST_6666_PI428989285	2.32909	1.14887	1.48787	1.94556	2.36944	0.448356	1.40499	1.87126	comp13973_c0_seq1
CUST_9828_PI428989285	1.70023	1.50689	1.57893	2.306	2.06438	1.39134	1.26369	1.65337	comp17362_c0_seq2	PA4191	COG3491	Isopenicillin N synthase and related dioxygenases	POORLY CHARACTERIZED	General function prediction only
CUST_5833_PI428989285	1.80154	0.254395	1.12704	1.78974	2.13074	2.07993	1.487	2.15267	comp13041_c0_seq1							|GO:0016787:hydrolase activity|GO:0030599:pectinesterase activity|
CUST_5108_PI428989285	1.74254	3.60693	0.973994	2.34026	2.04264	2.36982	0.956951	1.6272	comp11785_c0_seq1												RecName: Full=Cytochrome P450 78A4 gb|AAC05148.1| cytochrome P450 [Pinus radiata]
CUST_35487_PI428989285	1.8539	0.486431	2.47826	1.32712	2.1961	0.880746	2.40889	1.51245	comp30487_c1_seq15								L-type lectin-domain containing receptor kinase IV.4 OS=Arabidopsis thaliana GN=LECRK44 PE=2 SV=1
CUST_33266_PI428989285	3.65156	1.92994	2.56587	0.455991	3.27945	2.31948	1.54697	1.9764	comp30004_c0_seq5
CUST_52423_PI428989285	0.785945	1.19114	1.46752	1.50322	0.60535	1.77268	3.45795	1.66954	comp344424_c0_seq1										hypothetical protein
CUST_38017_PI428989285	1.73624	2.49306	4.02122	1.84505	4.04518	2.05066	3.77358	2.87815	comp30996_c0_seq6
CUST_53499_PI428989285	1.8044	0.794158	2.58692	2.04346	1.50904	1.16597	1.82506	2.16779	comp414558_c0_seq1
CUST_37634_PI428989285	2.92237	1.42019	1.95902	2.85053	2.11994	1.80921	2.4635	0.517518	comp30934_c1_seq11
CUST_49356_PI428989285	0.903604	1.50131	1.74029	1.65446	0.94235	0.797211	2.16612	1.65184	comp266515_c0_seq1								Wall-associated receptor kinase-like 14 OS=Arabidopsis thaliana GN=WAKL14 PE=2 SV=2		protein kinase family protein
CUST_51069_PI428989285	0.974066	1.48362	1.80897	0.941678	1.78664	0.620425	2.28481	0.762898	comp322680_c0_seq1								UDP-glycosyltransferase 85A4 OS=Arabidopsis thaliana GN=UGT85A4 PE=2 SV=1
CUST_9827_PI428989285	1.47484	1.46427	1.8203	2.42901	2.02804	1.25228	1.30487	1.62948	comp17362_c0_seq1	PA4191	COG3491	Isopenicillin N synthase and related dioxygenases	POORLY CHARACTERIZED	General function prediction only			Naringenin,2-oxoglutarate 3-dioxygenase OS=Malus domestica PE=2 SV=1		hypothetical protein LOC100251364
CUST_5205_PI428989285	0.782218	0.916131	1.12212	1.18095	1.73746	1.21219	0.613264	1.30698	comp11963_c0_seq1
CUST_37893_PI428989285	1.23963	1.45601	0.942042	0.396539	1.41017	1.03462	1.33842	0.872004	comp30977_c1_seq15	YLL039c	COG5272	Ubiquitin	CELLULAR PROCESSES AND SIGNALING	Posttranslational modification, protein turnover, chaperones
CUST_14040_PI428989285	2.21409	1.08609	1.54251	2.34466	1.59986	0.542018	0.894479	2.3607	comp20755_c1_seq1	RSc0636	COG0604	NADPH:quinone reductase and related Zn-dependent oxidoreductases	METABOLISM	Energy production and conversion
CUST_9024_PI428989285	0.731041	1.38816	1.06671	1.73921	0.15346	1.17375	1.17932	1.68796	comp16444_c0_seq3
CUST_45191_PI428989285	3.07967	0.972509	2.16749	4.30561	2.26948	1.00621	1.21862	3.4202	comp162239_c0_seq1
CUST_36269_PI428989285	2.13077	1.84414	0.787982	0.893914	2.24465	0.884946	1.60941	0.606413	comp30662_c1_seq2								Glucan endo-1,3-beta-glucosidase OS=Pisum sativum PE=2 SV=1
CUST_14483_PI428989285	1.02706	1.71786	3.61646	1.58492	1.5899	0.694507	2.29525	1.41173	comp21077_c1_seq1							|GO:0003677:DNA binding|GO:0003700:sequence-specific DNA binding transcription factor activity|
CUST_43301_PI428989285	1.99445	0.879448	2.02106	1.60364	2.36026	0.995472	2.19814	1.14999	comp106460_c0_seq1
CUST_11297_PI428989285	2.35817	0.931063	2.50954	3.13183	4.25208	0.402202	2.95352	3.819	comp18586_c0_seq1							|GO:0008171:O-methyltransferase activity|GO:0046983:protein dimerization activity|
CUST_589_PI428989285	0.5341	1.87842	1.65252	1.12634	1.18963	0.869549	1.92138	0.528977	comp843_c0_seq1							|GO:0003700:sequence-specific DNA binding transcription factor activity|GO:0043565:sequence-specific DNA binding|					WRKY transcription factor 1 [Picea abies]
CUST_28846_PI428989285	3.36882	1.08043	2.59007	2.30402	3.9279	1.48901	2.60451	0.781697	comp28688_c1_seq1								Ethylene-responsive transcription factor ERF113 OS=Arabidopsis thaliana GN=ERF113 PE=2 SV=1		hypothetical protein LOC100264647
CUST_577_PI428989285	0.86983	1.68733	0.756348	2.145	1.91155	1.1462	1.17337	0.846764	comp807_c0_seq1
CUST_21631_PI428989285	2.64322	1.02446	3.19446	4.56533	2.30228	1.72969	3.27071	3.93444	comp25434_c0_seq6
CUST_37627_PI428989285	2.8834	1.40896	1.91639	2.78919	2.16733	1.77535	2.47334	0.39136	comp30934_c1_seq4
CUST_36569_PI428989285	2.55447	1.82135	1.22657	0.621976	2.50896	0.912559	1.47538	0.80749	comp30727_c0_seq16
CUST_52113_PI428989285	0.905931	1.02435	1.7846	1.93454	0.433813	0.889646	1.676	1.59225	comp337537_c0_seq1										Aes, Grg, MGC124620; amino-terminal enhancer of split
CUST_36559_PI428989285	2.01653	1.66922	1.64898	0.766424	2.12615	0.93298	2.03342	0.892139	comp30727_c0_seq3
CUST_3340_PI428989285	2.32504	0.69567	1.34721	1.0327	3.16644	1.01134	1.14692	1.73001	comp8543_c0_seq1												alcohol dehydrogenase [Pinus pinaster]
CUST_8426_PI428989285	1.65951	1.08673	0.522596	1.07257	1.86378	0.728493	0.733722	0.73496	comp15841_c0_seq1							|%IPR000620:Drug/metabolite transporter :|	Auxin-induced protein 5NG4 OS=Pinus taeda PE=2 SV=1
CUST_50269_PI428989285	2.94782	0.196472	3.25879	3.15556	1.35233	0.755557	2.88908	2.96779	comp280025_c0_seq1							|GO:0003824:catalytic activity|GO:0030170:pyridoxal phosphate binding|
CUST_31364_PI428989285	2.14246	0.834748	1.16302	0.631574	1.71797	0.920201	1.22122	1.40191	comp29468_c1_seq2
CUST_37632_PI428989285	2.85861	1.4284	1.86301	2.88026	2.05623	1.73515	2.50014	0.464638	comp30934_c1_seq9
CUST_43480_PI428989285	1.17674	1.53798	1.2501	1.29428	1.20561	0.838392	1.35585	1.5719	comp112407_c0_seq1
CUST_14423_PI428989285	0.91902	1.65897	1.27265	0.574192	1.09381	0.724098	1.35005	0.964943	comp21039_c0_seq1
CUST_14518_PI428989285	1.1062	1.71901	0.745532	0.686084	2.01119	1.55955	0.496054	1.0463	comp21102_c0_seq1
CUST_20534_PI428989285	3.11838	2.36506	1.03789	4.48528	3.10102	1.04879	2.29157	2.76764	comp24826_c0_seq1
CUST_25517_PI428989285	1.92284	1.26876	1.55037	1.12381	2.17188	1.35168	1.89576	0.790032	comp27413_c0_seq1								Clavaminate synthase-like protein At3g21360 OS=Arabidopsis thaliana GN=At3g21360 PE=1 SV=1
CUST_3224_PI428989285	1.73242	1.35277	1.5089	2.09937	2.23139	0.680881	1.89538	0.979862	comp8287_c0_seq1
CUST_20859_PI428989285	0.998281	0.295375	1.68708	1.42993	0.918145	0.498492	1.87873	1.16471	comp25016_c0_seq1	YMR009w	COG1791	Uncharacterized conserved protein, contains double-stranded beta-helix domain	POORLY CHARACTERIZED	Function unknown		|GO:0010309:acireductone dioxygenase [iron(II)-requiring] activity|
CUST_25532_PI428989285	1.27402	1.71016	2.10352	2.19023	3.60378	0.636922	3.03675	1.47687	comp27423_c0_seq1
CUST_44688_PI428989285	1.03078	1.69098	0.745661	1.2879	0.792197	0.766908	1.1124	1.56347	comp149241_c0_seq1										hypothetical protein LOC100256554
CUST_9022_PI428989285	1.76538	1.96922	1.20991	0.399391	0.416758	1.90646	2.43564	1.10931	comp16444_c0_seq1
CUST_37633_PI428989285	1.28004	0.430959	0.956993	1.47495	1.19329	1.09277	1.54566	0.395707	comp30934_c1_seq10
CUST_42548_PI428989285	1.11497	0.778872	1.44839	1.1274	2.63978	1.06747	0.966538	0.818108	comp73495_c0_seq1
CUST_3341_PI428989285	2.37844	0.663145	1.47845	1.09022	2.88624	0.968996	1.15599	1.71105	comp8543_c0_seq2												alcohol dehydrogenase [Pinus pinaster]
CUST_50317_PI428989285	2.00473	1.69712	2.06601	3.24093	2.82491	0.348455	1.94184	2.68469	comp280957_c0_seq1
CUST_47131_PI428989285	3.37236	1.83475	4.01449	0.879458	3.50559	2.63453	3.78833	0.365481	comp205871_c0_seq1							|GO:0016491:oxidoreductase activity|GO:0016706:oxidoreductase activity, acting on paired donors, with incorporation or reduction of molecular oxygen, 2-oxoglutarate as one donor, and incorporation of one atom each of oxygen into both donors|
CUST_37496_PI428989285	1.76218	1.18738	1.61561	0.978112	0.934683	0.999797	1.83399	0.39506	comp30909_c0_seq9	SPAC1952.05	COG5076	Transcription factor involved in chromatin remodeling, contains bromodomain	INFORMATION STORAGE AND PROCESSING	Chromatin structure and dynamics
CUST_48210_PI428989285	2.42816	0.501341	1.76916	0.93307	2.17121	1.3024	2.02689	2.11252	comp231913_c0_seq1
CUST_20535_PI428989285	2.92693	2.529	0.877602	4.2336	2.65948	1.06672	2.05807	2.72214	comp24826_c0_seq2										hypothetical protein LOC100256037
CUST_9444_PI428989285	2.22331	1.86702	0.987417	2.46901	3.22283	0.819449	1.22994	1.64616	comp16900_c1_seq1	ECU11g1690	COG5147	Myb superfamily proteins, including transcription factors and mRNA splicing factors	INFORMATION STORAGE AND PROCESSING	Transcription
CUST_20781_PI428989285	4.09356	0.423673	3.47273	2.9379	4.42819	1.06639	3.32548	2.54346	comp24976_c0_seq1												predicted protein [Populus trichocarpa] gb|EEF00358.1| predicted protein [Populus trichocarpa]
CUST_15182_PI428989285	0.960013	1.77143	1.88938	0.944985	1.53721	1.12911	1.55536	1.05105	comp21590_c0_seq1							|%IPR013210:Leucine-rich repeat-containing N-terminal, type 2 :|	Putative receptor-like protein kinase At3g47110 OS=Arabidopsis thaliana GN=At3g47110 PE=3 SV=1
CUST_47286_PI428989285	2.06075	0.513596	0.812549	1.0542	1.57609	1.03314	1.29564	0.829109	comp208600_c0_seq1								Pentatricopeptide repeat-containing protein At4g02750 OS=Arabidopsis thaliana GN=PCMP-H24 PE=2 SV=1
CUST_24839_PI428989285	1.51791	1.06042	1.36394	0.772402	1.63335	0.384008	1.55071	0.706847	comp27107_c1_seq3								Putative L-type lectin-domain containing receptor kinase V.2 OS=Arabidopsis thaliana GN=LECRK52 PE=3 SV=1
CUST_14952_PI428989285	1.12953	0.968794	2.58507	1.72313	-0.445566	-1.00545	-1.76375	-0.969863	comp21421_c0_seq1												Leucine-rich repeat receptor-like protein kinase [Medicago truncatula] gb|AES81791.1| Leucine-rich repeat receptor-like protein kinase [Medicago truncatula]
CUST_34562_PI428989285	1.46439	1.09451	0.903559	0.579708	1.56553	0.923278	0.936357	0.670135	comp30338_c3_seq5	YLL039c	COG5272	Ubiquitin	CELLULAR PROCESSES AND SIGNALING	Posttranslational modification, protein turnover, chaperones
CUST_8145_PI428989285	1.99179	1.77989	0.785424	1.44466	2.8459	1.20335	1.65172	1.39339	comp15524_c1_seq1												thaumatin-like protein L3 [Pinus monticola]
CUST_28845_PI428989285	2.41754	1.96824	3.80684	2.52457	2.40428	2.36177	3.07243	1.30676	comp28688_c0_seq1							|GO:0003677:DNA binding|GO:0003700:sequence-specific DNA binding transcription factor activity|
CUST_9329_PI428989285	1.1733	2.38635	1.78215	1.88032	1.69126	1.8655	1.10181	1.66875	comp16779_c0_seq1	mll8050	COG0500	SAM-dependent methyltransferases	METABOLISM	Secondary metabolites biosynthesis, transport and catabolism
CUST_54012_PI428989285	1.57265	0.786673	1.85989	1.05687	2.71387	0.790809	2.12169	0.913859	comp427617_c0_seq1
CUST_20772_PI428989285	1.73529	1.31186	1.04779	0.227701	1.26102	0.884372	1.61629	0.570283	comp24970_c0_seq1	SPCC320.12c	COG0515	Serine/threonine protein kinase	POORLY CHARACTERIZED	General function prediction only
CUST_40727_PI428989285	1.92403	0.716073	0.871523	1.24778	2.02322	0.640254	1.07419	0.593504	comp31360_c0_seq5							|GO:0005215:transporter activity|
CUST_31249_PI428989285	1.20359	1.55165	0.442522	1.05018	1.46442	1.54518	1.0982	0.138707	comp29426_c0_seq1
CUST_23771_PI428989285	2.22388	1.02277	2.44853	0.823439	2.07647	1.03243	1.67036	0.598952	comp26620_c0_seq1												Protein neuralized [Medicago truncatula] gb|AES85323.1| Protein neuralized [Medicago truncatula]
CUST_34563_PI428989285	1.93518	1.2728	1.19965	0.784784	2.08404	1.3402	1.33154	0.850144	comp30338_c3_seq6	YLL039c	COG5272	Ubiquitin	CELLULAR PROCESSES AND SIGNALING	Posttranslational modification, protein turnover, chaperones
CUST_35484_PI428989285	0.870849	1.73947	2.56535	0.625046	1.83295	1.06412	2.48746	1.06227	comp30487_c1_seq12								L-type lectin-domain containing receptor kinase IV.1 OS=Arabidopsis thaliana GN=LECRK41 PE=1 SV=1		kinase, putative (EC:2.7.11.22)
CUST_37586_PI428989285	1.39905	0.708848	1.816	0.747507	2.12568	1.02801	2.16861	1.26772	comp30928_c0_seq1	MA2301_1	COG4886	Leucine-rich repeat (LRR) protein	POORLY CHARACTERIZED	Function unknown
CUST_8144_PI428989285	1.67064	1.58829	0.58906	1.58383	2.55715	1.11341	1.64758	1.7091	comp15524_c0_seq1							|%IPR001938:Thaumatin, pathogenesis-related :%IPR017949:Thaumatin, conserved site|	Osmotin-like protein OSM34 OS=Arabidopsis thaliana GN=OSM34 PE=2 SV=2
CUST_2950_PI428989285	0.813968	0.909846	1.46165	1.74906	0.477102	2.11595	2.09633	0.900134	comp7703_c0_seq1
CUST_42485_PI428989285	0.899275	2.82926	1.91785	1.35108	1.6912	0.923513	1.52907	1.29875	comp69613_c0_seq1								Probable WRKY transcription factor 47 OS=Arabidopsis thaliana GN=WRKY47 PE=2 SV=2				WRKY transcription factor 1 [Picea abies]
CUST_32122_PI428989285	3.54615	0.425138	3.52267	4.91195	3.9829	0.813468	3.20096	5.31944	comp29717_c0_seq3												Os03g0734300 [Oryza sativa Japonica Group] gb|AAT78791.1| putative roteinase inhibitor [Oryza sativa Japonica Group] gb|ABF98725.1| type II proteinase inhibitor family protein, expressed [Oryza sativa Japonica Group] dbj|BAF13093.1| Os03g0734300 [Oryza sativa Japonica Group] gb|EAY91770.1| hypothetical protein OsI_13414 [Oryza sativa Indica Group] gb|EAZ28490.1| hypothetical protein OsJ_12473 [Or…
CUST_1980_PI428989285	1.25968	1.98313	1.02045	2.46357	1.94377	0.879898	0.956721	2.11567	comp5567_c0_seq1
CUST_52822_PI428989285	1.58053	0.96137	1.12699	0.641937	2.04513	1.06653	3.01438	1.03369	comp356424_c0_seq1
CUST_16056_PI428989285	1.25892	1.6894	0.986276	1.50451	1.92374	2.05591	1.15322	1.25235	comp22146_c0_seq1	all1353	COG0596	Predicted hydrolases or acyltransferases (alpha/beta hydrolase superfamily)	POORLY CHARACTERIZED	General function prediction only
CUST_34539_PI428989285	1.94698	1.29081	1.43497	0.552237	1.95209	0.569724	1.83411	0.829564	comp30336_c1_seq4								L-type lectin-domain containing receptor kinase IV.1 OS=Arabidopsis thaliana GN=LECRK41 PE=1 SV=1
CUST_7569_PI428989285	2.20311	0.858012	1.65788	0.597914	1.94901	0.417092	1.26248	1.35177	comp14926_c2_seq1								Uncharacterized mitochondrial protein AtMg00030 OS=Arabidopsis thaliana GN=AtMg00030 PE=4 SV=1
CUST_7346_PI428989285	1.91405	1.61216	1.37859	0.818633	1.723	1.48155	2.18007	0.93668	comp14688_c0_seq1								Glucan endo-1,3-beta-glucosidase, acidic isoform OS=Zea mays PE=2 SV=1
CUST_28849_PI428989285	2.07975	1.24259	1.79487	1.82376	2.41473	1.12378	2.23076	0.9542	comp28688_c1_seq4							|GO:0003677:DNA binding|GO:0003700:sequence-specific DNA binding transcription factor activity|	Ethylene-responsive transcription factor ERF113 OS=Arabidopsis thaliana GN=ERF113 PE=2 SV=1		AP2 domain transcription factor RAP2.3, putative
CUST_4374_PI428989285	1.74257	0.323259	2.36075	1.95486	2.7707	0.319115	2.66347	1.91825	comp10350_c0_seq1							|GO:0005507:copper ion binding|GO:0009055:electron carrier activity|
CUST_3930_PI428989285	1.46934	1.56918	0.692267	2.18588	2.1509	0.772579	1.88397	1.93145	comp9579_c0_seq1							|%IPR001938:Thaumatin, pathogenesis-related :|	Alpha-amylase/trypsin inhibitor OS=Zea mays PE=1 SV=1
CUST_9443_PI428989285	1.90248	1.88962	1.81101	3.24134	3.02493	0.517227	1.81451	2.54098	comp16900_c0_seq1
CUST_16214_PI428989285	1.80386	3.40727	2.40199	1.55205	2.96361	2.70067	3.44034	2.57101	comp22256_c0_seq4
CUST_44512_PI428989285	1.38263	0.306087	1.00938	1.83837	1.80865	1.78687	1.38884	2.32628	comp143694_c0_seq1
CUST_17242_PI428989285	1.9908	0.849327	2.54904	2.41125	1.58803	0.360237	1.95826	2.23412	comp22917_c0_seq3												hypothetical protein MTR_5g050970 [Medicago truncatula] gb|AES97340.1| hypothetical protein MTR_5g050970 [Medicago truncatula]
CUST_34268_PI428989285	4.41065	4.38313	5.58269	5.66212	5.36436	1.62308	6.43839	4.94496	comp30272_c0_seq3												hypothetical protein SELMODRAFT_232564 [Selaginella moellendorffii] gb|EFJ23365.1| hypothetical protein SELMODRAFT_232564 [Selaginella moellendorffii]
CUST_15492_PI428989285	2.21667	1.76874	0.890284	1.32654	3.53388	1.35487	1.65343	1.94602	comp21796_c0_seq1							|GO:0016881:acid-amino acid ligase activity|			hypothetical protein LOC100258896; K10581 ubiquitin-conjugating enzyme E2 O [EC:6.3.2.19]
CUST_13658_PI428989285	1.16116	1.27708	1.13284	1.3183	1.15802	1.06635	1.59654	0.497875	comp20498_c2_seq1										chaperone protein DNAj, putative
CUST_44108_PI428989285	1.18637	3.28141	0.945556	2.20757	1.96683	1.0134	0.758381	3.04761	comp131986_c0_seq1
CUST_34427_PI428989285	1.63204	1.37667	1.36709	0.108977	2.14448	0.714915	1.25704	0.998784	comp30311_c0_seq1								S-locus-specific glycoprotein S13 OS=Brassica oleracea GN=SLSG PE=2 SV=2		s-receptor kinase, putative (EC:2.7.11.30)
CUST_38218_PI428989285	0.807546	1.76032	1.01746	2.07609	0.372024	0.721699	1.60574	1.48128	comp31032_c0_seq4
CUST_56040_PI428989285	0.845718	0.633099	0.819705	1.98914	0.95718	1.16145	1.52847	0.615837	comp644167_c0_seq1	SPAC18G6.14c						|GO:0003735:structural constituent of ribosome|
CUST_13887_PI428989285	1.11093	1.14164	0.515441	2.2232	1.86579	0.780513	1.41374	0.781671	comp20646_c0_seq1
CUST_33738_PI428989285	2.51311	0.773885	2.06723	0.965037	2.10742	0.845176	0.906745	2.23841	comp30142_c1_seq1	all1106	COG3670	Lignostilbene-alpha,beta-dioxygenase and related enzymes	METABOLISM	Secondary metabolites biosynthesis, transport and catabolism
CUST_46173_PI428989285	1.09564	0.954108	1.23413	1.642	2.06854	0.343926	1.26121	1.15949	comp183661_c0_seq1
CUST_12175_PI428989285	-0.948273	-2.24564	-1.52929	-1.05639	-1.5447	-0.975492	-2.04133	-0.284968	comp19333_c0_seq1
CUST_25564_PI428989285	-4.12987	-1.89723	-1.19081	-2.46236	-1.77149	-0.942036	-2.81048	-4.07308	comp27439_c0_seq2
CUST_44832_PI428989285	-1.53522	-3.27644	-0.843532	-2.84473	-1.52587	-0.666244	-2.36085	-1.04069	comp151481_c0_seq1
CUST_46806_PI428989285	-2.11002	-2.03626	-0.546527	-0.885184	-3.21855	-1.22153	-2.25056	-1.09554	comp201099_c0_seq1
CUST_15707_PI428989285	-0.958836	-1.57174	-0.334226	-1.50194	-1.8782	-0.347662	-1.76287	-1.16867	comp21938_c0_seq1								Squamosa promoter-binding-like protein 7 OS=Oryza sativa subsp. japonica GN=SPL7 PE=2 SV=2
CUST_15489_PI428989285	-1.4142	-0.660966	-0.835952	-1.97296	-2.17621	-1.55882	-1.41564	-2.28963	comp21794_c0_seq2	YMR043w	COG5068	Regulator of arginine metabolism and related MADS box-containing transcription factors	INFORMATION STORAGE AND PROCESSING	Transcription			MADS-box protein SOC1 OS=Arabidopsis thaliana GN=SOC1 PE=1 SV=1		MADS8, SOC1; MADS-box protein		DAL3 protein [Picea abies]
CUST_47699_PI428989285	-1.54259	-2.0881	-0.863811	-2.40019	-1.8637	-2.0894	-1.47439	-2.93094	comp226301_c0_seq1
CUST_53736_PI428989285	-2.00792	-1.2778	-0.460232	-1.83105	-2.41705	-0.792988	-1.12175	-0.872002	comp422567_c0_seq1
CUST_919_PI428989285	-1.01953	-2.5	-1.50532	-0.582221	-1.70245	-1.04692	-2.6494	-2.24316	comp1562_c0_seq1								Probable pectate lyase 18 OS=Arabidopsis thaliana GN=At4g24780 PE=2 SV=2
CUST_19012_PI428989285	-2.19719	-1.37293	-0.283313	-2.04462	-2.69758	-0.488956	-1.99251	-1.71862	comp23985_c0_seq2
CUST_26398_PI428989285	-1.51305	-0.47106	-1.97259	-2.83288	-2.11943	-3.06745	-2.59274	-2.62385	comp27800_c0_seq4
CUST_43950_PI428989285	-2.45495	-1.40176	-4.07739	-2.65228	-2.03351	-0.661692	-2.66012	-2.29013	comp129108_c0_seq1
CUST_13527_PI428989285	-1.69047	-2.42684	-1.16772	-0.909531	-2.88112	-1.01991	-2.68376	-0.890335	comp20406_c0_seq1
CUST_42130_PI428989285	-1.37864	-1.82358	-1.33287	-1.81276	-2.38495	-0.478722	-2.42874	-1.55466	comp45296_c0_seq1							|%IPR003854:Gibberellin regulated protein :|
CUST_24775_PI428989285	-1.78238	-0.583957	-1.15021	-0.763081	-2.66289	-3.33709	-0.80715	-2.74516	comp27078_c1_seq3
CUST_16750_PI428989285	-1.113	-1.15615	-1.70181	-0.661108	-1.1988	-0.557347	-1.41621	-1.49487	comp22588_c0_seq3
CUST_50965_PI428989285	-1.5662	-0.526308	-1.53534	-2.10717	1.79317	2.99377	0.790481	1.06351	comp315520_c0_seq1
CUST_44771_PI428989285	-2.64012	-1.05848	-1.82536	-2.74227	2.51533	3.15846	0.631489	1.4337	comp150499_c0_seq1
CUST_53385_PI428989285	-1.75921	-0.764133	-0.946003	-0.581531	-1.96855	-0.33243	-1.1232	-1.06576	comp393434_c0_seq1												hypothetical protein 2_588_02 [Pinus radiata]
CUST_8109_PI428989285	-1.2067	-1.24186	-0.64635	-1.48842	-1.71703	-0.384595	-2.74102	-1.84141	comp15485_c1_seq1								Triacylglycerol lipase 1 OS=Arabidopsis thaliana GN=LIP1 PE=1 SV=1
CUST_28684_PI428989285	-0.603251	-2.18397	-0.84515	-1.06703	-1.43735	-1.32949	-1.04849	-0.498341	comp28646_c0_seq6										inosine-uridine preferring nucleoside hydrolase, putative
CUST_18902_PI428989285	-0.949589	-3.0406	-1.04459	-1.87975	-2.29986	-0.522726	-3.13146	-1.30665	comp23916_c0_seq3								Protein RALF-like 34 OS=Arabidopsis thaliana GN=RALFL34 PE=2 SV=1
CUST_46058_PI428989285	-1.31018	-0.700072	-1.89237	-0.585639	-1.58154	-0.647611	-1.31125	-0.541347	comp181717_c0_seq1							|GO:0003774:motor activity|GO:0005515:protein binding|GO:0005524:ATP binding|
CUST_5462_PI428989285	-1.00403	-1.61475	-0.563718	-1.18842	-1.50636	-0.536611	-1.73277	-0.48281	comp12445_c0_seq1												LIGULELESS1 protein, putative [Ricinus communis] gb|EEF47459.1| LIGULELESS1 protein, putative [Ricinus communis]
CUST_42489_PI428989285	-0.752974	-2.16399	-1.83695	-0.565118	-2.29035	-1.37442	-1.48989	-0.421891	comp69710_c0_seq1										hypothetical protein LOC100265764
CUST_40309_PI428989285	-1.74917	-2.35479	-0.615007	-1.83141	-2.75997	-0.395223	-2.05921	-1.39428	comp31310_c0_seq5							|%IPR019378:GDP-fucose protein O-fucosyltransferase :%IPR024709:O-fucosyltransferase, plant|
CUST_41995_PI428989285	-0.998452	-1.35941	-0.45993	-1.31994	-1.63988	-0.53809	-1.57089	-0.627411	comp37180_c0_seq1	Cgl2127_1	COG0515	Serine/threonine protein kinase	POORLY CHARACTERIZED	General function prediction only		|GO:0004672:protein kinase activity|GO:0004674:protein serine/threonine kinase activity|GO:0004713:protein tyrosine kinase activity|GO:0005524:ATP binding|GO:0016772:transferase activity, transferring phosphorus-containing groups|
CUST_12550_PI428989285	-1.6358	-1.05573	-0.6315	-1.35619	-2.14568	-0.298937	-2.07188	-1.54186	comp19650_c0_seq1							|GO:0003677:DNA binding|GO:0003700:sequence-specific DNA binding transcription factor activity|GO:0008270:zinc ion binding|GO:0043565:sequence-specific DNA binding|	GATA transcription factor 12 OS=Arabidopsis thaliana GN=GATA12 PE=2 SV=1
CUST_47285_PI428989285	-1.67437	-1.52375	-0.882059	-0.984066	-2.19738	-1.40693	-0.984013	-0.862615	comp208595_c0_seq1								Cytochrome P450 72C1 OS=Arabidopsis thaliana GN=CYP72C1 PE=2 SV=2
CUST_10643_PI428989285	-1.12216	-1.3274	-0.515778	-1.15554	-1.71183	-0.460751	-1.44646	-0.765933	comp18064_c1_seq1							|%IPR000504:RNA recognition motif domain :%IPR012677:Nucleotide-binding, alpha-beta plait|
CUST_23158_PI428989285	-1.77474	-2.10843	-0.620816	-0.731512	-2.27209	-0.888612	-1.43888	-1.06246	comp26282_c1_seq2							|%IPR020532:Cycloeucalenol cycloisomerase :|
CUST_26496_PI428989285	-2.0957	-0.315616	-1.12175	-1.79064	-1.36701	-0.158193	-1.65131	-1.28883	comp27846_c0_seq1										RNA binding protein, putative
CUST_55014_PI428989285	-0.643681	-3.4837	-1.38439	-2.27919	-1.37568	-0.725536	-1.59426	-0.776086	comp456326_c0_seq1
CUST_12190_PI428989285	-1.94273	-1.41803	-1.36728	-1.13053	-1.84768	-0.36876	-1.60538	-1.0669	comp19348_c0_seq2								Myb-related protein Pp2 OS=Physcomitrella patens subsp. patens GN=PP2 PE=2 SV=1
CUST_34008_PI428989285	-1.59498	-1.32431	-1.0253	-0.34086	-1.60598	-0.791443	-2.56205	-0.837807	comp30213_c0_seq4	YNL275w						|%IPR003020:Bicarbonate transporter, eukaryotic :%IPR011531:Bicarbonate transporter, C-terminal|	Boron transporter 4 OS=Arabidopsis thaliana GN=BOR4 PE=2 SV=1
CUST_24053_PI428989285	-1.78166	-1.33731	-0.691242	-0.737856	-1.87071	-0.668466	-1.52786	-1.01146	comp26745_c0_seq1							|GO:0008081:phosphoric diester hydrolase activity|
CUST_5887_PI428989285	-2.73393	-1.17443	-2.40998	-3.72209	-2.96654	-3.36207	-2.08784	-2.58361	comp13094_c0_seq1	BH0360	COG3338	Carbonic anhydrase	METABOLISM	Inorganic ion transport and metabolism		|%IPR001148:Alpha carbonic anhydrase :%IPR023561:Carbonic anhydrase, alpha-class|
CUST_15828_PI428989285	-1.18196	-2.39656	-1.68081	-0.612058	-3.0854	-1.08798	-3.17539	-2.34196	comp22012_c0_seq1	PA2769	COG1051	ADP-ribose pyrophosphatase	METABOLISM	Nucleotide transport and metabolism			Nudix hydrolase 1 OS=Arabidopsis thaliana GN=NUDT1 PE=1 SV=1
CUST_10526_PI428989285	-2.05796	-0.356541	-1.48279	-0.874386	-2.1729	-0.74569	-1.44631	-0.778754	comp17970_c0_seq1
CUST_38230_PI428989285	-1.0881	-1.10612	-0.661933	-1.21705	-2.52469	-0.919621	-2.25589	-0.700174	comp31035_c0_seq1												Flavonol 4'-sulfotransferase, putative [Ricinus communis] gb|EEF24263.1| Flavonol 4'-sulfotransferase, putative [Ricinus communis]
CUST_22327_PI428989285	-3.64009	-5.39889	-2.34743	-3.48205	-5.14942	-0.867529	-5.06169	-3.61946	comp25829_c0_seq2
CUST_48744_PI428989285	-0.634966	-1.65572	-1.67157	-1.67105	-1.61889	-0.142936	-1.81341	-1.24474	comp243042_c0_seq1
CUST_43615_PI428989285	-1.29699	-1.28454	-1.18933	-1.78435	-2.10519	-0.626806	-2.16158	-0.683976	comp116599_c0_seq1	YDL058w									ATP binding protein, putative
CUST_20412_PI428989285	-1.31758	-0.849227	-1.7293	-1.02353	-1.6123	-0.89501	-0.918057	-0.900692	comp24764_c0_seq4
CUST_15710_PI428989285	-1.02887	-1.28286	-0.411137	-1.98357	-1.27145	-0.274136	-1.9369	-1.91717	comp21942_c0_seq1							|%IPR004333:Transcription factor, SBP-box :|
CUST_40305_PI428989285	-1.68226	-2.36052	-0.57169	-1.98754	-2.7525	-0.453506	-2.25404	-1.19541	comp31310_c0_seq1												PREDICTED: DUF246 domain-containing protein At1g04910 [Vitis vinifera] emb|CBI24838.3| unnamed protein product [Vitis vinifera]
CUST_10527_PI428989285	-2.03204	-0.344386	-1.60206	-0.988307	-2.12846	-0.730493	-1.46444	-0.713694	comp17970_c0_seq2
CUST_15830_PI428989285	-1.17359	-2.32548	-1.67246	-0.593948	-3.00016	-0.997941	-3.22176	-2.34457	comp22012_c0_seq3	PA2769	COG1051	ADP-ribose pyrophosphatase	METABOLISM	Nucleotide transport and metabolism		|%IPR000086:NUDIX hydrolase domain :%IPR015797:NUDIX hydrolase domain-like|
CUST_28158_PI428989285	-1.88673	-2.75412	-0.686327	-1.67949	-1.40214	-1.419	-0.53268	-1.01513	comp28455_c0_seq4	mlr6309							Endonuclease 4 OS=Arabidopsis thaliana GN=ENDO4 PE=3 SV=1
CUST_48436_PI428989285	-3.92697	-1.66351	-0.668542	-2.95969	-4.16139	-1.84629	-2.39821	-1.11372	comp235618_c0_seq1
CUST_50105_PI428989285	-1.22384	-0.433254	-2.16956	-1.19703	3.70043	3.65418	0.891265	2.6186	comp276913_c0_seq1
CUST_26462_PI428989285	-1.93585	-1.06714	-0.904131	-0.357387	-1.52039	-1.19449	-1.62673	-0.27398	comp27829_c0_seq4
CUST_22326_PI428989285	-2.37311	-5.29063	-2.73051	-2.81113	-4.99818	-1.00599	-4.79966	-2.31846	comp25829_c0_seq1
CUST_14677_PI428989285	-1.56502	-1.60935	-0.49865	-1.43433	-1.70865	-0.286454	-1.4776	-1.87245	comp21201_c1_seq1
CUST_44704_PI428989285	-1.79446	-2.59454	-0.526201	-3.35791	-1.74964	-0.205089	-1.25293	-0.93353	comp149461_c0_seq1
CUST_28159_PI428989285	-1.90666	-2.78506	-0.672716	-1.64968	-1.38938	-1.48818	-0.538137	-0.996008	comp28455_c0_seq5	mlr6309						|%IPR003154:S1/P1 nuclease :%IPR008947:Phospholipase C/P1 nuclease domain|
CUST_19011_PI428989285	-2.21275	-1.32706	-0.26869	-2.08374	-2.68261	-0.454862	-1.93365	-1.63284	comp23985_c0_seq1
CUST_23873_PI428989285	-1.10822	-1.55876	-0.542558	-0.974415	-1.82564	-0.689592	-1.59882	-0.825585	comp26661_c0_seq17
CUST_113_PI428989285	-1.06054	-0.624502	-2.29339	-0.964677	1.79887	2.76905	1.01439	1.27439	comp110_c0_seq1	YGL055w_1	COG1398	Fatty-acid desaturase	METABOLISM	Lipid transport and metabolism			Acyl-CoA desaturase OS=Ajellomyces capsulatus GN=OLE1 PE=3 SV=1
CUST_1210_PI428989285	-1.3758	-1.70618	-0.995547	-1.87599	-1.29651	-2.19669	-0.860568	-1.33175	comp2339_c0_seq1
CUST_46575_PI428989285	-0.703217	-2.33055	-0.872761	-1.61822	-1.26843	-0.794812	-2.6101	-0.80098	comp198483_c0_seq1							|%IPR000111:Glycoside hydrolase, clan GH-D :%IPR002241:Glycoside hydrolase, family 27|
CUST_41646_PI428989285	-1.48967	-2.44038	-0.509355	-1.95994	-2.54632	-0.82096	-2.63668	-1.823	comp31945_c0_seq1							|%IPR003854:Gibberellin regulated protein :|
CUST_15488_PI428989285	-1.4392	-0.654536	-0.961374	-2.29514	-2.33729	-1.54817	-1.65804	-2.76587	comp21794_c0_seq1	YMR043w	COG5068	Regulator of arginine metabolism and related MADS box-containing transcription factors	INFORMATION STORAGE AND PROCESSING	Transcription					MADS8, SOC1; MADS-box protein
CUST_20075_PI428989285	-1.63292	-1.02291	-0.774813	-1.95574	-2.29658	-1.37599	-1.43148	-1.98573	comp24574_c0_seq1
CUST_16848_PI428989285	-1.08023	-1.70024	-0.848255	-0.756837	-1.97878	-0.704622	-2.26072	-0.643151	comp22653_c0_seq1	SPAC15A10.06	COG0025	NhaP-type Na+/H+ and K+/H+ antiporters	METABOLISM	Inorganic ion transport and metabolism		|%IPR004709:Na+/H+ exchanger :%IPR006153:Cation/H+ exchanger|
CUST_42434_PI428989285	-1.30519	-1.35821	-0.48896	-0.996911	-1.84027	-1.13832	-0.235204	-1.85913	comp67508_c0_seq1	sll0262	COG3239	Fatty acid desaturase	METABOLISM	Lipid transport and metabolism		|GO:0005506:iron ion binding|GO:0016717:oxidoreductase activity, acting on paired donors, with oxidation of a pair of donors resulting in the reduction of molecular oxygen to two molecules of water|GO:0020037:heme binding|
