# Supplementary material for: The Temporal Transcriptomic Response of Pinus massoniana Seedlings to Phosphorus Deficiency
Source: PLoS One. 2014 Aug 28;9(8):e105068. doi: 10.1371/journal.pone.0105068 (PMC4148236; doi:10.1371/journal.pone.0105068)
Supplement: Table S4 — Transporter proteins differentially expressed under Pi-deficiency stress. (XLS) [file pone.0105068.s004.xls]

## Sheet: Sheet1
Supplementary Table 4: Transporter proteins differentially expressed under Pi-deficiency stress.
Transporter Type	SeqName	Normalized				Normalized
		P1-12dvsCK-12d	P1-24dvsCK-24d	P1-48dvsCK-48d	P1-60dvsCK-60d	P2-12dvsCK-12d	P2-24dvsCK-24d	P2-48dvsCK-48d	P2-60dvsCK-60d
ABC	comp22780_c0_seq1	1.72308	1.12794	2.61589	2.32529
	comp27892_c0_seq1	1.03427	0.561155	1.05567	1.58023
	comp30461_c0_seq25	1.70358	0.30674	0.744701	1.4538
	comp30086_c0_seq5	4.25782	2.40902	1.37272	3.48047
	comp22272_c0_seq1	-1.26522	-1.59041	-1.54473	-1.36759
	comp30751_c2_seq1					2.58026	0.661704	0.950578	2.71441
	comp203694_c0_seq1					1.33226	0.881908	0.996432	1.22201
	comp15017_c0_seq1					2.19421	1.02331	0.487304	1.78236
Amino Acid	comp31360_c0_seq5	1.92403	0.716073	0.871523	1.24778	2.02322	0.640254	1.07419	0.593504
	comp20063_c0_seq1	-0.97818	-0.968357	-0.988913	-1.20491
	comp18026_c0_seq1					-1.88818	-0.296974	-1.61529	-0.881258
Anion exchanger family	comp30213_c0_seq3	-1.60154	-1.64513	-0.90526	-0.254285
	comp30213_c0_seq4	-1.59498	-1.32431	-1.0253	-0.34086	-1.60598	-0.791443	-2.56205	-0.837807
	comp30213_c0_seq1					-1.85867	-0.648319	-2.56176	-0.768891
ATPase	comp16177_c0_seq1	2.77894	1.11569	3.81832	1.43529	2.49348	1.28071	1.15471	0.969319
	comp31440_c0_seq2	1.31156	1.56064	1.46011	1.29105
	comp896_c0_seq1					2.77852	1.05223	1.37585	1.63802
	comp307_c0_seq1					1.29214	2.23161	0.551448	1.48557
	comp27228_c0_seq2					1.91552	1.15835	0.804106	0.541102
Auxin transporter	comp31263_c0_seq2	3.4213	1.69384	1.40701	2.485
	comp31263_c0_seq6	3.46379	1.76607	2.64529	2.40767
Calcium	comp275790_c0_seq1					-1.07937	-1.39289	-1.71139	-0.240719
	comp144887_c0_seq1					-0.664592	-1.68257	-1.49741	-0.365632
	comp478_c0_seq1					-1.58418	-1.63484	-1.22809	-0.444659
GABA	comp27963_c0_seq3	1.73967	0.320188	1.86291	0.979781
	comp27963_c0_seq1	1.81095	0.413407	1.36292	0.700804
Lipid	comp31632_c0_seq1					-0.504874	-2.22712	-1.65133	-0.785084
	comp9147_c0_seq1					-0.861486	-1.79868	-1.61867	-0.606021
	comp24826_c0_seq2	2.92693	2.529	0.877602	4.2336	2.65948	1.06672	2.05807	2.72214
	comp28055_c0_seq2	-3.18494	-1.78674	-1.03501	-1.28058
	comp30592_c0_seq2	-0.908467	-2.0718	-1.44856	-0.913355
	comp30592_c0_seq6	-1.50617	-2.03973	-1.0435	-1.14829
	comp30592_c0_seq3	-1.55803	-2.03475	-1.1136	-1.19126
	comp30592_c0_seq5	-1.54365	-2.05687	-1.0474	-1.22785
MATE	comp19896_c0_seq1	-1.04049	-1.7789	-1.05477	-1.00184
Metal ion	comp22871_c0_seq1	1.61561	1.28609	0.88129	2.21132
	comp25636_c0_seq1	-2.17917	-1.84351	-0.499992	-2.43182
	comp22653_c0_seq1	-1.08023	-1.70024	-0.848255	-0.756837	-1.97878	-0.704622	-2.26072	-0.643151
	comp23724_c0_seq10	-2.70881	-3.31217	-0.685339	-4.66037
	comp18505_c0_seq1					-1.83407	-2.09012	-0.911961	-0.710214
Mip	comp328195_c0_seq1	-2.02751	-1.05057	-2.00241	-0.568034
	comp27073_c0_seq4					-3.65893	-3.3196	-2.25285	-1.13538
	comp27073_c0_seq3					-0.871311	-1.25953	-1.73367	-0.925073
Molybdate	comp26412_c0_seq1	1.92458	1.25363	1.01793	0.90937
Nitrate	comp29016_c0_seq2	3.0936	1.76945	1.67256	1.09355
	comp99965_c0_seq1	2.07802	1.00815	1.47613	1.31788
	comp29424_c2_seq3	-3.26459	-1.12819	-1.74076	-2.05819
	comp31360_c0_seq1	1.69015	1.03459	1.07878	0.313152
	comp31360_c0_seq11	1.69015	1.03459	1.07878	0.313152
	comp27653_c0_seq3	2.64111	4.69137	5.09392	2.67778
	comp27653_c0_seq4	2.52775	4.91754	5.16012	2.46502
	comp29919_c0_seq1					-1.99333	-1.59583	-0.461628	-1.16846
Phosphate	comp31237_c0_seq8	2.45978	1.24687	1.31252	0.616047
	comp31237_c0_seq7	0.472262	1.09837	2.02434	1.69255
	comp31237_c0_seq4	0.455753	1.13016	2.05055	1.65375
	comp31237_c0_seq6	0.462286	1.21467	2.06479	1.66973
	comp31237_c0_seq1	2.43604	1.23207	1.27958	0.599589
Potassium	comp657_c0_seq1	2.91518	1.60995	0.316677	2.17378
Sugar	comp25912_c0_seq3	1.84313	0.98903	1.38676	0.214205
	comp235421_c0_seq1	-4.30746	-3.4731	-4.4239	-0.783161
	comp14752_c0_seq1	1.42508	0.782937	1.7274	1.47896
	comp324303_c0_seq1					-2.03341	-0.932262	-1.53252	-0.910968
Unspecified	comp109805_c0_seq1	1.85363	1.00878	1.055	0.254151
	comp31360_c0_seq13	1.49918	1.25741	1.19259	0.643627
	comp191215_c0_seq1					0.745105	1.41765	0.770114	2.08974
Zinc	comp26272_c0_seq2	-2.16037	-1.99583	-1.56574	-1.48676
	comp18128_c1_seq1	-3.23592	-1.43767	-1.27626	-3.08182
