# Supplementary material for: The Temporal Transcriptomic Response of Pinus massoniana Seedlings to Phosphorus Deficiency
Source: PLoS One. 2014 Aug 28;9(8):e105068. doi: 10.1371/journal.pone.0105068 (PMC4148236; doi:10.1371/journal.pone.0105068)
Supplement: Table S5 — Transcription factors differentially expressed under Pi-deficiency stress. (XLS) [file pone.0105068.s005.xls]

## Sheet: Sheet1
Supplementary Table 5: Transcription factors differentially expressed under Pi-deficiency stress.
Transcription Factor Family	SeqName	Normalized				Normalized
		P1-12dvsCK-12d	P1-24dvsCK-24d	P1-48dvsCK-48d	P1-60dvsCK-60d	P2-12dvsCK-12d	P2-24dvsCK-24d	P2-48dvsCK-48d	P2-60dvsCK-60d
AP2	comp28688_c1_seq4	2.07975	1.24259	1.79487	1.82376	2.41473	1.12378	2.23076	0.9542
	comp8920_c0_seq1	-0.695143	-2.39799	-0.845217	-1.35391
	comp21077_c2_seq1					1.05703	1.3766	2.30675	1.06731
	comp15148_c0_seq1					0.680385	0.894236	0.688445	1.78146
Aux-responsive	comp29793_c0_seq4	0.873478	0.348373	1.95067	1.1338
	comp198692_c0_seq1	-1.61619	-1.65699	-0.831977	-0.490625
bHLH	comp13572_c0_seq1	-1.74461	-1.99246	-1.25744	-1.27032
DBF	comp22004_c0_seq1	1.52234	3.20109	1.11731	0.979168
ERF	comp28688_c1_seq1	3.36882	1.08043	2.59007	2.30402	3.9279	1.48901	2.60451	0.781697
	comp15148_c0_seq1					0.680385	0.894236	0.688445	1.78146
GATA	comp24761_c1_seq4	-0.799979	-2.33615	-1.10016	-0.692203
	comp24761_c1_seq2	-0.850026	-2.35294	-1.06773	-0.778369
	comp24761_c1_seq3	-0.819964	-2.27588	-1.009	-0.725985
	comp24761_c1_seq5	-0.829592	-2.40781	-1.09106	-0.800434
	comp24761_c1_seq1	-0.778901	-2.30655	-1.18943	-0.765482
GRAS	comp13996_c0_seq1	-2.02768	-1.87989	-1.07789	-0.538902
HD	comp23954_c0_seq1	-0.446573	-1.13038	-1.95193	-1.49448
MADS	comp21794_c0_seq2	-1.4142	-0.660966	-0.835952	-1.97296	-2.17621	-1.55882	-1.41564	-2.28963
	comp21794_c0_seq1	-1.4392	-0.654536	-0.961374	-2.29514	-2.33729	-1.54817	-1.65804	-2.76587
	comp431763_c0_seq1	-0.917461	-1.68468	-0.859246	-1.04322
	comp137902_c0_seq1	-0.855446	-1.62644	-1.07191	-1.20069
Myb	comp16900_c1_seq1	2.22331	1.86702	0.987417	2.46901	3.22283	0.819449	1.22994	1.64616
	comp31222_c0_seq1	1.56099	1.85076	0.693485	1.85525
	comp23373_c0_seq2	1.2233	3.26655	1.20188	1.2901
	comp23373_c0_seq4	1.1521	3.26916	1.20288	1.27676
	comp131282_c0_seq1					-0.912131	-1.1481	-2.95829	-1.63343
	comp15865_c0_seq1	-0.865273	-2.24634	-1.45209	-2.81853
	comp30040_c0_seq4	1.99864	1.43467	1.12178	0.897569
	comp14528_c0_seq1	1.82486	1.71238	0.325702	1.56057
	comp31222_c1_seq6	1.59428	1.76375	0.723887	1.041
	comp227936_c0_seq1	0.811089	2.15633	0.711661	0.876309
NAC	comp30585_c0_seq3	0.564542	0.711871	1.68536	1.88484
Phd finger	comp142286_c0_seq1	1.74191	0.546574	1.68159	0.547935
Uncharacterized	comp28067_c2_seq7	-1.6724	-0.290139	-0.716965	-1.42848
	comp843_c0_seq1	0.5341	1.87842	1.65252	1.12634	1.18963	0.869549	1.92138	0.528977
	comp2692_c0_seq1	-1.99174	-1.19812	-0.817684	-0.414889
	comp105155_c0_seq1	-1.30635	-2.05408	-1.42531	-0.503007
	comp29118_c0_seq3	2.22906	1.53605	0.922866	1.65151	2.31099	0.905936	1.08654	1.83352
	comp23584_c1_seq1	-0.501206	-0.554766	-1.37183	-1.60613
	comp28688_c1_seq3	2.94784	1.65399	1.4169	1.81507
	comp208827_c0_seq1	-1.33006	-2.03189	-1.17641	-0.457374
	comp8898_c0_seq1	-1.48337	-1.91917	-0.977874	-2.33746
	comp24439_c0_seq1					-1.40142	-0.861067	-2.25639	-0.630633
	comp24439_c0_seq3					-1.29329	-0.785349	-1.86472	-0.355141
	comp24439_c0_seq4					-1.44604	-0.866105	-1.99816	-0.3155
	comp25232_c0_seq1					1.86785	0.671049	0.646403	1.8122
	comp18041_c0_seq1					2.33147	1.33865	1.14264	0.704556
	comp18041_c0_seq2					2.31537	1.29061	1.18806	0.737664
	comp29118_c0_seq1					2.47817	0.559028	1.04892	1.82581
	comp22506_c0_seq3					2.07699	0.640996	0.685739	2.04414
	comp22506_c0_seq5					2.05224	0.949169	0.856905	2.01506
WRKY	comp69613_c0_seq1	0.899275	2.82926	1.91785	1.35108	1.6912	0.923513	1.52907	1.29875
	comp26420_c0_seq1	1.33163	1.23426	1.49014	0.835449
	comp13370_c0_seq1					1.25305	0.678604	1.98833	0.449284
